# Supplementary material for: Comparative transcriptomic analysis of germinating rice seedlings to individual and combined anaerobic and cold stress
Source: BMC Genomics. 2023 Apr 6;24:185. doi: 10.1186/s12864-023-09262-z (PMC10080786; doi:10.1186/s12864-023-09262-z)
Supplement: Supplementary file 3 — Additional file 3: Supplementary Table 6. Differentially expressed genes (DEGs) identified independently for each genotype (Darij (AG1) and line 4610 (AG2)) and each stress condition (germinating seeds under flooding (anaerobic germination, AG). [file 12864_2023_9262_MOESM3_ESM.xlsx]

## Sheet: Legend
Supplementary Table 6. Differentially expressed genes (DEGs) identified independently for each genotype (Darij (AG1) and line 4610 (AG2)) and each stress condition (germinating seeds under flooding (anaerobic germination, AG),
AG1: Darij
AG2: 4610

## Sheet: AG1_cold
	baseMean	log2FoldChange	lfcSE	pvalue	padj
OS09G0424200	26.77	-9.06206	2.94383	4.05429e-10	8.81802e-09
OS02G0503500	25.6209	-4.36303	0.728674	2.99469e-10	6.67009e-09
OS02G0183900	96.4529	-3.51255	0.408234	5.5359e-19	5.18136e-17
OS04G0447800	16.4456	-1.83903	1.49897	0.0106637	0.0329213
OS04G0486950	1839.43	-1.69003	0.48747	7.19245e-05	0.000444336
OS09G0447500	11.1968	-1.67541	0.947762	0.00759288	0.0247787
OS12G0210300	563.283	-1.66213	0.270633	1.3483e-10	3.2164e-09
OS03G0231600	4061.23	-1.57323	0.292356	1.47966e-08	2.27502e-07
OS05G0155000	327.056	-1.50848	0.247478	2.1356e-10	4.89673e-09
OS01G0100900	1653.61	-1.4182	0.180549	8.86666e-16	5.2732e-14
OS06G0265000	4515.86	-1.40508	0.254145	6.50735e-09	1.07614e-07
OS05G0362100	1429.5	-1.30326	0.200248	1.89472e-11	5.33762e-10
OS01G0770200	73.4636	-1.23496	0.550758	0.00520538	0.0179989
OS07G0410100	4492.28	-1.20118	0.154308	2.04075e-15	1.16903e-13
OS07G0694600	942.68	-1.17565	0.157209	2.28781e-14	1.11165e-12
OS12G0210200	2006.34	-1.12508	0.141735	6.84581e-16	4.1287e-14
OS07G0222800	4062.92	-0.856124	0.238999	0.000155245	0.000874107
OS02G0644700	1458.96	-0.830684	0.16949	4.68806e-07	5.18046e-06
OS03G0749300	13666.2	-0.703829	0.207807	0.000397408	0.00198276
OS02G0608600	2577.57	-0.689287	0.187849	0.000143644	0.000814949
OS12G0625000	7134.87	-0.681262	0.297487	0.0127414	0.0381278
OS05G0400800	1409.05	-0.671774	0.123929	3.69288e-08	5.2622e-07
OS08G0559600	3731.03	-0.650819	0.175941	0.000135238	0.000773941
OS04G0643300	4108.71	-0.647771	0.190503	0.000415141	0.00205924
OS07G0616000	2344.92	-0.585571	0.165664	0.000277387	0.00144895
OS11G0142500	4111.35	-0.53585	0.140774	0.000102622	0.00060726
OS05G0435700	1121.52	-0.525502	0.181893	0.00282333	0.0107105
OS06G0210200	3712.25	-0.503559	0.216347	0.0148594	0.043336
OS08G0326600	10193.1	-0.492799	0.156119	0.00125699	0.00535964
OS12G0624000	43730.4	-0.31255	0.125415	0.0138384	0.0408148
OS05G0573700	11084.5	0.327892	0.136829	0.0148304	0.0432675
OS12G0534000	1143.19	0.441082	0.152177	0.00303315	0.0113805
OS08G0282400	8324.98	0.491599	0.140188	0.000339813	0.00173172
OS09G0557700	951.027	0.545799	0.185673	0.00237133	0.00922586
OS03G0286200	2466.09	0.612395	0.162362	0.000108995	0.000640108
OS07G0592300	2313.33	0.66104	0.166279	4.47989e-05	0.000295462
OS06G0105400	3151.58	0.69531	0.17463	4.12573e-05	0.000274749
OS04G0543900	1661.53	0.760367	0.193215	4.54216e-05	0.00029886
OS01G0743400	766.553	0.769871	0.20299	8.01817e-05	0.00048987
OS03G0797000	710.018	0.796428	0.174431	2.60999e-06	2.40343e-05
OS08G0140300	338.522	0.957749	0.432007	0.0091932	0.029076
OS03G0126000	2595.16	0.957986	0.191636	2.38357e-07	2.81557e-06
OS06G0649700	125.572	1.28961	0.253459	9.26362e-08	1.20385e-06
OS10G0549500	251.303	1.68862	0.194494	6.66571e-19	6.15473e-17
OS03G0712800	994.112	2.37712	0.329936	5.90821e-14	2.69855e-12
OS10G0150700	645.495	-14.3983	3.40578	1.30724e-30	4.66468e-28
OS09G0275400	635.681	-14.3891	3.41891	8.56797e-31	3.26116e-28
OS06G0302000	385.764	-13.5698	3.35833	2.61543e-25	4.79113e-23
OS05G0153300	2099.18	-13.515	1.37232	6.50095e-36	4.12401e-33
OS02G0230300	284.405	-13.1096	3.28343	9.73313e-27	2.09697e-24
OS04G0693400	277.87	-13.0719	3.27927	1.34831e-26	2.8688e-24
OS11G0644700	266.249	-12.9781	3.28871	5.72735e-24	9.0413e-22
OS02G0303500	224.678	-12.7057	3.22477	6.95677e-25	1.22211e-22
OS11G0167800	757.63	-11.9413	1.51872	1.39106e-21	1.72653e-19
OS04G0636900	132.627	-11.8667	3.14214	2.16766e-22	2.867e-20
OS10G0150600	115.968	-11.6315	3.13233	2.70865e-20	2.95502e-18
OS03G0593600	96.7018	-11.3218	3.11248	1.62799e-18	1.41186e-16
OS08G0403300	91.8356	-11.2504	3.08912	3.02901e-19	2.93113e-17
OS10G0364900	91.9798	-11.1776	3.15222	2.81741e-15	1.58739e-13
OS01G0566500	87.9929	-11.1594	3.09422	6.87827e-18	5.58346e-16
OS01G0915900	97.0827	-11.1232	3.29298	3.75639e-11	1.00139e-09
OS02G0829000	66.3359	-10.6965	3.03849	8.04021e-17	5.54176e-15
OS12G0247700	63.7943	-10.5743	3.08169	4.52085e-14	2.09279e-12
OS04G0382900	63.2163	-10.5558	3.08114	6.20007e-14	2.80938e-12
OS05G0399400	16710.4	-10.5302	0.729752	1.4842e-48	2.54215e-45
OS02G0218800	895.413	-10.4828	0.744501	9.16144e-44	1.12084e-40
OS11G0450400	60.9231	-10.4799	3.08513	2.44181e-13	9.88731e-12
OS01G0952000	53.4286	-10.3312	3.00405	1.60819e-15	9.32152e-14
OS01G0216000	53.657	-10.2955	3.0382	7.18492e-14	3.21314e-12
OS07G0418700	52.8012	-10.2681	3.0381	1.06199e-13	4.62846e-12
OS06G0349700	46.0826	-10.0588	2.99432	6.16418e-14	2.79682e-12
OS01G0263000	44.9826	-9.97762	3.02509	1.85188e-12	6.25004e-11
OS05G0192100	476.09	-9.94263	0.869932	3.51073e-29	1.0022e-26
OS02G0175950	40.8504	-9.87988	2.95083	2.17856e-14	1.06157e-12
OS12G0575400	305.459	-9.82821	0.991984	1.5237e-22	2.06307e-20
OS06G0552900	38.266	-9.7498	2.95367	2.25267e-13	9.19756e-12
OS08G0478000	35.3408	-9.62228	2.93108	2.49414e-13	1.00754e-11
OS09G0248900	492.881	-9.60562	0.743834	3.77221e-37	2.87158e-34
OS03G0108300	148.94	-9.5705	1.38664	1.05215e-17	8.34318e-16
OS05G0226900	34.4098	-9.55393	2.94523	1.91374e-12	6.43346e-11
OS01G0555100	33.7906	-9.53241	2.93225	1.07141e-12	3.83514e-11
OS06G0274800	33.0872	-9.49358	2.92862	1.37578e-12	4.79925e-11
OS06G0591400	32.8613	-9.4817	2.92825	1.5737e-12	5.40166e-11
OS05G0190300	32.0286	-9.43222	2.92836	2.98376e-12	9.79976e-11
OS06G0316800	32.0598	-9.41728	2.94084	8.63415e-12	2.59449e-10
OS05G0189300	29.5149	-9.31685	2.89451	1.18538e-12	4.18623e-11
OS01G0556700	29.0172	-9.24864	2.92133	1.87037e-11	5.27771e-10
OS04G0545600	28.9318	-9.16574	2.98628	9.80649e-10	1.93956e-08
OS12G0411700	27.0041	-9.14379	2.89376	1.13221e-11	3.34354e-10
OS10G0108800	27.0527	-9.10952	2.92183	8.86616e-11	2.19768e-09
OS06G0349750	26.0595	-9.06434	2.90045	4.26727e-11	1.12532e-09
OS07G0418600	341.81	-9.05255	0.803156	4.9636e-29	1.39371e-26
OS06G0116900	26.0906	-9.01178	2.94509	6.57587e-10	1.35537e-08
OS05G0178000	24.7587	-8.96961	2.89626	9.51318e-11	2.34786e-09
OS06G0316300	26.3295	-8.95725	3.00349	8.86089e-09	1.42373e-07
OS02G0531600	23.6501	-8.91391	2.86729	3.49103e-11	9.35017e-10
OS03G0780200	22.4242	-8.84139	2.84228	1.8084e-11	5.11125e-10
OS09G0498500	220.953	-8.81759	0.845005	1.39374e-24	2.34039e-22
OS01G0225500	4578.22	-8.80701	1.11832	1.43611e-16	9.49715e-15
OS05G0365700	21.4417	-8.75647	2.83846	4.07912e-11	1.0782e-09
OS10G0150400	148.649	-8.74097	1.04225	6.91719e-17	4.86561e-15
OS05G0202800	1665.71	-8.66673	1.34239	4.05142e-12	1.29949e-10
OS05G0190500	200.741	-8.65453	0.913455	6.0249e-21	6.97137e-19
OS01G0957500	20.4589	-8.63143	2.86242	5.47411e-10	1.15611e-08
OS07G0175500	19.9665	-8.59839	2.84994	4.17602e-10	9.04258e-09
OS07G0107100	20.2112	-8.54888	2.90847	7.13092e-09	1.16823e-07
EPlOSAG00000008564	19.4769	-8.53833	2.85911	1.13557e-09	2.21906e-08
OS01G0114600	18.8285	-8.52833	2.80857	1.10942e-10	2.68962e-09
OS09G0368200	20.1879	-8.50747	2.9375	2.43984e-08	3.59945e-07
OS11G0145200	18.5746	-8.46934	2.83663	7.90547e-10	1.59676e-08
EPlOSAG00000020077	18.6625	-8.46429	2.84992	1.49835e-09	2.84994e-08
OS08G0335600	18.9162	-8.4221	2.90467	1.59412e-08	2.43461e-07
OS07G0501100	73.6804	-8.41721	1.47284	2.14947e-12	7.17662e-11
OS10G0148100	68.4428	-8.38893	1.37834	4.15327e-14	1.93045e-12
OS02G0246900	65.5245	-8.33893	1.36264	2.66989e-14	1.27737e-12
OS08G0260400	16.7379	-8.17225	2.9065	8.65929e-08	1.13522e-06
OS08G0259100	15.407	-8.16829	2.77673	9.79438e-10	1.93828e-08
OS05G0248200	200.607	-8.16828	1.53728	4.49185e-09	7.70907e-08
OS01G0827300	16.6498	-8.14382	2.91782	1.36603e-07	1.71409e-06
OS01G0556650	58.2511	-8.13462	1.40012	6.71891e-13	2.50177e-11
OS01G0963600	137.895	-8.0968	1.71292	1.06027e-07	1.36339e-06
OS05G0503650	15.588	-8.08793	2.85856	3.90376e-08	5.52592e-07
OS01G0802850	15.139	-8.05692	2.8355	2.38225e-08	3.52278e-07
OS11G0549615	250.125	-8.04673	0.750757	6.80531e-27	1.5337e-24
OS08G0220400	15.4427	-8.01302	2.9029	1.99163e-07	2.39471e-06
EPlOSAG00000036238	14.2122	-8.0005	2.77943	5.02561e-09	8.51e-08
OS12G0225900	14.1703	-7.96783	2.8009	1.46347e-08	2.25215e-07
OS05G0178300	124.95	-7.95871	0.864892	1.03568e-19	1.06542e-17
OS04G0227500	190.869	-7.9324	1.36441	4.50893e-10	9.68388e-09
OS01G0126100	254.745	-7.8624	0.730725	3.28672e-27	7.65916e-25
OS03G0128932	13.8034	-7.79899	2.88746	4.44168e-07	4.93526e-06
OS02G0658100	109.682	-7.70996	1.01858	1.91989e-14	9.46302e-13
OS10G0106600	110.179	-7.70526	0.994967	4.452e-15	2.44796e-13
OS07G0142300	12.3093	-7.70162	2.7841	6.01061e-08	8.15766e-07
OS11G0232100	78.6619	-7.69606	1.14174	5.34211e-12	1.66818e-10
OS06G0240050	14.0215	-7.65953	3.01913	6.6639e-06	5.52867e-05
OS09G0457800	172.083	-7.64518	0.884001	7.14921e-19	6.54822e-17
OS04G0107700	41.0995	-7.63665	1.33329	8.10204e-13	2.96204e-11
OS01G0368900	11.5108	-7.56594	2.78017	1.32679e-07	1.67097e-06
OS01G0627800	464.822	-7.51284	0.609057	3.81127e-36	2.51075e-33
OS03G0338000	147.046	-7.50469	1.76278	6.74521e-07	7.169e-06
OS01G0155300	11.3948	-7.47127	2.83606	8.27571e-07	8.59329e-06
OS08G0240000	10.89	-7.45674	2.77536	2.31582e-07	2.74216e-06
OS06G0131001	11.5224	-7.43643	2.87862	2.10695e-06	1.98831e-05
OS09G0307300	11.4045	-7.43598	2.86566	1.70256e-06	1.64104e-05
OS01G0803300	10.2908	-7.39165	2.73779	1.3089e-07	1.65139e-06
OS01G0957600	85.3084	-7.38972	0.895753	2.5143e-16	1.61595e-14
OS08G0509400	254.635	-7.36323	0.643773	1.0704e-30	3.94275e-28
EPlOSAG00000049636	10.0583	-7.33025	2.74548	2.37339e-07	2.80451e-06
OS05G0515600	686.584	-7.31968	0.473652	5.65602e-55	1.61461e-51
OS11G0159900	10.3766	-7.23532	2.8664	4.05196e-06	3.55361e-05
OS07G0664500	10.1675	-7.22257	2.84407	3.04608e-06	2.75538e-05
OS11G0549620	10.3689	-7.21888	2.87559	4.93255e-06	4.22952e-05
OS12G0107733	9.82633	-7.1906	2.81137	2.01798e-06	1.91119e-05
OS08G0286100	10.1899	-7.13467	2.90985	1.0528e-05	8.30986e-05
OS07G0668300	9.32887	-7.0948	2.80364	2.73471e-06	2.5008e-05
OS05G0135500	30.3153	-7.08881	1.46571	2.31494e-09	4.21425e-08
OS12G0125000	49.2759	-7.08239	1.04978	1.19205e-11	3.48717e-10
EPlOSAG00000029305	9.14191	-7.01424	2.82992	5.74709e-06	4.83715e-05
OS09G0441100	30.4584	-6.99874	1.57566	3.8419e-08	5.44285e-07
OS10G0150800	200.767	-6.98437	0.611779	6.67618e-31	2.56965e-28
OS04G0153200	8.65371	-6.96646	2.77841	3.16709e-06	2.8528e-05
OS11G0699532	8.72987	-6.93676	2.81766	6.58107e-06	5.47187e-05
OS09G0368500	9.44485	-6.89815	2.96521	3.83124e-05	0.000257339
OS04G0330200	44.6639	-6.89482	1.1187	3.06673e-10	6.82168e-09
OS07G0472300	78.7108	-6.86766	0.837197	1.42649e-16	9.45183e-15
EPlOSAG00000015160	166.882	-6.8618	1.26849	2.6929e-09	4.83987e-08
OS02G0124650	10.0277	-6.8342	3.11198	0.000126455	0.000728773
OS07G0142200	8.54824	-6.80142	2.88154	2.28985e-05	0.000164343
OS11G0635300	956.332	-6.77918	1.12748	7.25511e-11	1.83961e-09
OS04G0423800	94.4151	-6.77003	0.938364	8.60791e-14	3.80972e-12
OS03G0111200	186.889	-6.76923	0.562104	7.06165e-34	3.66521e-31
OS01G0289900	8.04156	-6.76801	2.81149	1.14574e-05	8.94654e-05
OS06G0178700	7.76036	-6.75759	2.75489	5.56766e-06	4.70255e-05
OS03G0234900	219.068	-6.70135	0.616406	1.12904e-28	3.02159e-26
OS09G0353400	7.81857	-6.7007	2.81321	1.48226e-05	0.000112139
OS03G0129400	104.01	-6.70029	0.803365	1.52534e-17	1.18218e-15
OS02G0795200	9.32747	-6.69715	3.10005	0.000155277	0.000874146
OS08G0153225	9.90946	-6.66327	3.22573	0.00029538	0.00153149
OS09G0295200	37.456	-6.6414	1.09266	5.8957e-10	1.23594e-08
OS10G0105700	8.99094	-6.63327	3.08833	0.000164695	0.000921112
OS12G0123500	114.614	-6.63096	0.765739	8.25194e-19	7.45854e-17
OS04G0357700	8.1453	-6.62719	2.93403	6.0647e-05	0.000383945
OS02G0208500	7.62277	-6.62269	2.82875	2.35425e-05	0.000168365
OS12G0291400	294.482	-6.61739	1.20795	1.86031e-09	3.47492e-08
OS06G0117500	7.33449	-6.61319	2.77926	1.34028e-05	0.000102392
OS03G0339400	7.57294	-6.60642	2.82958	2.4892e-05	0.000176983
OS01G0972200	9.05661	-6.59057	3.13116	0.000221492	0.00119525
OS02G0213100	7.35352	-6.57122	2.81269	2.29314e-05	0.000164476
OS07G0664400	199.839	-6.56076	1.08206	7.72662e-11	1.94763e-09
EPlOSAG00000027720	7.03663	-6.54191	2.76805	1.51086e-05	0.000114019
OS08G0476300	461.525	-6.54015	0.380057	5.29077e-67	3.02068e-63
OS06G0594600	6.85314	-6.52143	2.73674	1.08507e-05	8.53701e-05
OS06G0632400	20.1747	-6.47371	1.39797	7.05997e-09	1.15938e-07
OS07G0204400	21.6878	-6.47001	1.53619	1.33804e-07	1.68328e-06
OS05G0217700	116.443	-6.4664	0.799296	8.68606e-17	5.93911e-15
OS05G0247800	913.489	-6.46403	0.741947	1.55197e-19	1.56366e-17
OS12G0263000	249.717	-6.45502	1.00049	6.708e-12	2.05904e-10
OS06G0281800	304.877	-6.4361	0.916741	1.269e-13	5.43387e-12
OS02G0811800	6631.81	-6.43139	0.834969	5.87248e-16	3.58588e-14
OS12G0261250	6.83117	-6.42193	2.80302	3.33846e-05	0.000228177
OS01G0191200	70.4197	-6.40708	0.735066	1.4442e-18	1.25884e-16
OS12G0609600	20.0595	-6.39603	1.4949	8.8781e-08	1.16079e-06
OS07G0602800	6.83	-6.37635	2.83458	5.14262e-05	0.000332617
OS07G0636800	81.6429	-6.34881	0.806511	7.51755e-16	4.51e-14
OS11G0512600	7.34844	-6.34252	2.97465	0.000156587	0.00088036
OS06G0299300	104.219	-6.33718	0.658506	1.68677e-22	2.26596e-20
OS05G0161700	42.3522	-6.32066	0.894206	1.1456e-12	4.07514e-11
EPlOSAG00000008496	6.4284	-6.30206	2.79669	4.53387e-05	0.000298391
OS06G0140900	185.228	-6.29274	0.560289	3.7489e-30	1.22935e-27
OS06G0594700	53.5029	-6.27657	0.880946	3.79291e-13	1.46814e-11
OS05G0382600	1440.65	-6.25493	0.741005	1.50678e-18	1.31006e-16
OS10G0150300	418.079	-6.2373	0.600043	1.66945e-26	3.48711e-24
OS06G0294200	39.8951	-6.23324	0.965107	6.15127e-11	1.57841e-09
OS06G0118700	344.008	-6.22727	0.550133	1.12217e-30	4.04642e-28
OS07G0556500	28.8275	-6.20827	1.1407	1.67496e-08	2.55352e-07
OS05G0191800	28.132	-6.19407	1.10471	8.17068e-09	1.32275e-07
OS05G0435800	194.222	-6.19347	0.647499	5.90509e-23	8.25652e-21
OS09G0274900	27.9722	-6.16976	1.10754	9.23982e-09	1.47915e-07
OS01G0816500	5.9582	-6.16786	2.77453	5.49673e-05	0.00035268
OS05G0142100	6.11448	-6.15435	2.82103	8.52391e-05	0.00051653
OS07G0677300	245.764	-6.11067	1.0215	9.65462e-11	2.37592e-09
OS04G0220400	5.87483	-6.09329	2.79975	8.34441e-05	0.000507539
OS02G0491300	115.538	-6.07963	1.89548	3.37325e-05	0.000230021
OS11G0650600	5.62936	-6.06592	2.75648	6.27642e-05	0.000395302
OS05G0525600	5.96076	-6.06565	2.84485	0.000125665	0.000725077
OS03G0808500	57.8346	-6.06482	0.865618	4.88129e-13	1.84971e-11
OS10G0506200	69.1671	-6.00897	0.93224	1.09963e-11	3.25575e-10
OS11G0635400	35.0176	-5.95724	1.0606	4.63469e-09	7.93036e-08
OS08G0460000	291.86	-5.94432	1.24909	7.44026e-08	9.89219e-07
OS08G0421100	5.55742	-5.93906	2.8257	0.000149261	0.000844162
OS01G0962700	369.27	-5.93428	0.943718	1.57166e-11	4.49405e-10
OS12G0163700	133.523	-5.91232	0.524161	2.42769e-30	8.15323e-28
OS05G0161500	3520.24	-5.90041	1.00839	1.99981e-10	4.61938e-09
OS07G0525100	6.82345	-5.89145	3.2075	0.000824844	0.00372679
OS09G0538000	7338.95	-5.87393	0.49546	1.03737e-33	5.22588e-31
OS08G0203400	22.5641	-5.86597	1.08398	2.6112e-08	3.81772e-07
OS11G0496400	6.91648	-5.82394	3.29099	0.00109081	0.00473657
OS11G0548600	5.41992	-5.8199	2.87357	0.000258335	0.0013623
OS07G0144500	30.8102	-5.80734	0.969966	8.04202e-10	1.62051e-08
OS01G0248701	59.1488	-5.79354	0.944196	9.13754e-11	2.26167e-09
OS06G0124300	29.7701	-5.77312	0.952745	6.11936e-10	1.27354e-08
OS06G0142625	5.02141	-5.76828	2.78405	0.00016884	0.000941527
OS01G0159200	175.083	-5.75907	0.577893	1.44752e-24	2.41884e-22
OS08G0118800	56.6754	-5.75176	0.807913	1.30692e-13	5.58229e-12
OS06G0112100	1384.15	-5.74646	0.335336	4.06649e-67	2.78603e-63
OS03G0223200	14.7838	-5.74208	1.61319	4.05743e-06	3.55658e-05
OS02G0722400	6.71628	-5.69103	3.35243	0.00141157	0.0059193
OS08G0509200	145.96	-5.68378	0.517203	5.12146e-29	1.42635e-26
EPlOSAG00000019921	45324.5	-5.66664	0.327753	3.23414e-68	2.76972e-64
EPlOSAG00000048998	12.0715	-5.61426	1.44377	7.82489e-07	8.19223e-06
OS03G0403501	77.9846	-5.58977	0.582676	1.61155e-22	2.17344e-20
OS03G0628800	272.024	-5.57008	0.515598	2.98383e-28	7.7435e-26
OS10G0451700	6918.04	-5.55094	0.386143	3.78923e-48	5.90018e-45
OS06G0142650	4.62808	-5.54815	2.80956	0.000317859	0.00163266
OS02G0583700	84.3357	-5.54285	0.906281	5.77903e-11	1.49183e-09
OS03G0661300	1798.29	-5.53458	0.443228	5.28021e-37	3.87062e-34
EPlOSAG00000026720	4.65649	-5.5232	2.8419	0.00039444	0.00197053
OS03G0281900	12.5343	-5.50442	1.6114	8.82458e-06	7.09779e-05
OS03G0836800	12849.2	-5.50396	1.60189	1.45642e-05	0.000110305
OS03G0832200	1344.61	-5.50352	0.385363	1.7144e-47	2.44703e-44
OS04G0659300	985.605	-5.49412	0.76937	4.70775e-14	2.17343e-12
OS06G0243801	4.96061	-5.48709	2.9702	0.000701777	0.00324559
OS05G0191700	136.987	-5.47835	0.599668	5.29585e-21	6.19162e-19
OS04G0677100	11.4703	-5.43561	1.55205	6.15256e-06	5.15185e-05
OS11G0158600	65.4119	-5.43208	0.663402	2.98053e-17	2.23416e-15
OS09G0551201	15.4078	-5.42108	2.08064	0.00019673	0.00107689
OS01G0932525	19.0047	-5.4104	1.24816	1.97295e-06	1.87425e-05
OS01G0346250	6.066	-5.40481	3.41878	0.0020336	0.00809
OS04G0120100	17.1734	-5.40038	1.1396	5.75084e-07	6.2067e-06
OS07G0241500	37.1084	-5.39465	0.808208	4.83355e-12	1.52186e-10
OS09G0491100	8368.7	-5.36579	0.469931	1.81229e-31	7.57095e-29
OS11G0128500	197.629	-5.34724	0.450057	1.28533e-33	6.3812e-31
OS06G0705600	17.2575	-5.34578	1.17003	9.87747e-07	1.01034e-05
OS01G0233000	509.503	-5.33797	0.569425	4.50359e-22	5.77808e-20
OS10G0165300	10.333	-5.33592	1.47006	3.15425e-06	2.84422e-05
OS09G0530275	4.52227	-5.32642	2.9353	0.000794544	0.00360369
OS08G0114300	828.989	-5.32016	1.12492	8.62318e-08	1.13276e-06
OS08G0519300	13.8415	-5.31104	2.00411	0.000175783	0.000976583
OS11G0125900	36.7691	-5.30567	0.981564	7.07227e-09	1.16084e-07
OS11G0323860	17.1182	-5.29075	1.27629	5.08592e-06	4.34689e-05
OS06G0156650	5.60028	-5.28678	3.3718	0.00212085	0.00839129
OS06G0528700	32.0191	-5.2798	1.08678	9.1136e-08	1.18706e-06
OS10G0468950	93.6712	-5.26157	0.68607	1.72118e-15	9.92605e-14
OS01G0289950	10.3204	-5.25881	1.54808	1.00226e-05	7.95126e-05
OS04G0116600	96.0903	-5.25645	0.595806	1.79311e-19	1.7856e-17
OS04G0644400	2637.12	-5.24565	0.930756	7.4977e-10	1.52067e-08
OS11G0508600	19.0939	-5.22415	1.44444	2.20814e-05	0.000159179
OS07G0142500	4.13677	-5.22172	2.86429	0.000731083	0.00335935
OS05G0590100	4.23283	-5.21795	2.9033	0.000840116	0.00378721
OS11G0307300	532.159	-5.20494	0.97839	4.56226e-09	7.81815e-08
OS01G0182600	1946	-5.20337	0.214051	1.6412e-131	5.62209e-127
OS02G0128000	251.806	-5.16749	0.635258	2.25205e-17	1.70678e-15
OS04G0526300	37.876	-5.15886	0.796748	1.30923e-11	3.79434e-10
OS11G0412484	15.7545	-5.15733	1.27601	7.81263e-06	6.37062e-05
OS02G0308400	19.4688	-5.15055	1.60882	8.23367e-05	0.000501249
OS01G0692050	41.4985	-5.14857	0.713768	1.25857e-13	5.39595e-12
OS05G0148900	31.6653	-5.14809	0.811075	3.92299e-11	1.04095e-09
OS10G0427100	20.7612	-5.14046	1.07724	3.49368e-07	3.98666e-06
OS06G0325900	5.64533	-5.12269	3.55784	0.00294197	0.0110881
OS11G0643800	1445.28	-5.11863	0.433463	2.13626e-33	1.04542e-30
OS08G0417000	84.7484	-5.10477	0.7547	7.97556e-13	2.9283e-11
OS05G0517400	3.86369	-5.08764	2.84693	0.000849005	0.00382125
OS06G0156600	1697.35	-5.08668	0.36509	2.3602e-45	3.10965e-42
OS10G0550500	34.3771	-5.08194	0.765293	8.00469e-12	2.41594e-10
OS10G0463200	14.9214	-5.07785	1.28299	1.10672e-05	8.68343e-05
OS04G0554800	450.883	-5.07283	0.496449	1.03575e-25	2.01594e-23
OS06G0179400	86.0909	-5.06806	0.748049	8.72547e-13	3.16631e-11
OS05G0525701	3.90896	-5.06512	2.88226	0.000985269	0.00433543
OS03G0400700	31.9036	-5.06124	0.972647	1.8543e-08	2.79704e-07
OS04G0447600	660.499	-5.04928	0.520541	1.70351e-23	2.53719e-21
OS12G0538700	35.4128	-5.04398	0.83654	2.07165e-10	4.76925e-09
OS08G0112900	25.7163	-5.04341	1.02356	9.7642e-08	1.26172e-06
OS02G0738100	109.5	-5.04198	1.31808	5.07016e-06	4.33568e-05
OS05G0142000	5.04075	-5.03799	3.39742	0.00268997	0.0102648
OS04G0337500	237.231	-5.0336	0.401683	5.31058e-37	3.87062e-34
OS09G0490400	29.2727	-5.03076	0.861625	9.12517e-10	1.82482e-08
OS04G0470700	184.234	-5.00363	0.463034	3.41988e-28	8.80837e-26
OS07G0126500	179.399	-5.00151	1.49517	2.45425e-05	0.000174751
OS12G0630600	14.3639	-4.99069	1.29742	1.60285e-05	0.000120042
OS02G0715000	14.7145	-4.98047	1.3958	3.93328e-05	0.000263689
OS04G0295400	8.68256	-4.96951	1.53208	1.9142e-05	0.000140593
OS10G0394000	45.5326	-4.96451	0.864531	7.23142e-10	1.4754e-08
OS11G0286800	36.9335	-4.95222	0.663332	1.65792e-14	8.2549e-13
OS02G0662100	1199.14	-4.93277	1.41819	1.49895e-05	0.000113226
OS03G0297900	19.9693	-4.93103	1.25949	8.8974e-06	7.14797e-05
OS08G0369800	1074.38	-4.92427	0.354094	3.23594e-45	4.10557e-42
OS11G0115350	533.875	-4.88472	0.831101	2.02183e-10	4.66711e-09
OS05G0515500	65.8765	-4.88062	0.641796	1.95179e-15	1.11994e-13
OS12G0292400	21.909	-4.8762	0.989943	1.44224e-07	1.80115e-06
OS03G0671800	130.636	-4.87545	1.37158	1.3108e-05	0.000100454
OS11G0449600	3.62316	-4.86167	2.90815	0.00140751	0.00590517
OS11G0473832	4.79894	-4.86165	3.47378	0.00330153	0.0122386
OS10G0447900	31.4186	-4.86148	0.756033	1.58076e-11	4.5163e-10
OS09G0409100	40.4368	-4.85346	0.823891	4.15671e-10	9.01217e-09
OS08G0550600	25.8374	-4.8418	0.843213	1.64455e-09	3.10904e-08
OS07G0421300	42.1975	-4.84106	0.871867	2.13815e-09	3.92732e-08
OS11G0645400	412.998	-4.84033	1.04913	1.64762e-07	2.02732e-06
OS02G0538700	653.231	-4.83531	1.32494	8.60458e-06	6.94051e-05
OS09G0540400	288.893	-4.83457	0.451257	6.92194e-28	1.73079e-25
OS06G0199000	272.993	-4.81182	0.906795	5.3147e-09	8.93767e-08
OS03G0403600	136.814	-4.80847	0.641339	3.92066e-15	2.16274e-13
OS03G0128866	13.71	-4.80063	1.46994	9.96521e-05	0.000591523
OS08G0137400	25.431	-4.79452	0.89067	1.07027e-08	1.68257e-07
EPlOSAG00000040040	30.5885	-4.77897	0.85024	1.8736e-09	3.49385e-08
OS08G0168700	49.8761	-4.75078	0.675852	2.35523e-13	9.59343e-12
OS07G0142700	8.06371	-4.7452	1.6195	6.91148e-05	0.000429613
OS02G0767300	104.502	-4.73525	0.416398	9.44399e-31	3.51645e-28
OS11G0696900	23.8056	-4.73504	0.798559	6.44476e-10	1.33156e-08
OS01G0910900	7.68828	-4.72791	1.60498	7.27325e-05	0.0004486
OS10G0109300	1160.5	-4.71134	1.4239	2.78969e-05	0.000195546
OS12G0291733	55.8309	-4.70489	0.707303	1.77839e-12	6.01981e-11
OS01G0172800	35.5392	-4.69996	0.741578	3.43658e-11	9.21154e-10
OS04G0684100	12.3521	-4.68038	1.33164	4.89973e-05	0.000319158
OS02G0578000	538.642	-4.6788	0.464556	4.09488e-25	7.30595e-23
OS03G0149300	43.3059	-4.67818	0.829557	1.06062e-09	2.08448e-08
OS07G0691700	123.549	-4.67118	0.479196	2.24415e-23	3.32795e-21
OS07G0541800	18.6278	-4.65885	0.873346	2.29827e-08	3.40967e-07
OS08G0531000	1795.24	-4.65003	0.83908	1.4095e-09	2.69893e-08
OS01G0545100	16.1923	-4.64895	1.19029	1.07349e-05	8.45596e-05
OS09G0255200	22.0788	-4.63661	1.15255	3.89396e-06	3.43057e-05
OS11G0111900	30.668	-4.62691	0.784384	4.5823e-10	9.81071e-09
OS12G0584700	11.7002	-4.62324	1.24758	2.61028e-05	0.000184442
OS04G0322100	1987.17	-4.61897	0.341337	5.56477e-43	6.35423e-40
OS01G0257300	18.2577	-4.61539	0.92947	1.36836e-07	1.71639e-06
OS07G0565800	568.12	-4.61002	0.879678	7.48264e-09	1.2206e-07
OS02G0503700	374.776	-4.60404	0.482454	8.81398e-23	1.21747e-20
OS07G0241050	28.9007	-4.5954	0.694483	7.90987e-12	2.39153e-10
OS02G0189200	7.50734	-4.58758	1.65198	0.00012237	0.000708209
OS06G0317200	104.369	-4.57816	0.664896	3.88473e-13	1.4986e-11
OS12G0451300	3.25823	-4.57792	2.93885	0.00212212	0.00839402
OS09G0518266	4.45936	-4.57738	3.63184	0.00441563	0.0156748
OS10G0109600	4.48185	-4.57653	3.64574	0.00444855	0.0157689
OS03G0107300	10.3938	-4.56874	2.26219	0.000966419	0.00426454
OS09G0468000	14.4473	-4.5622	1.05976	2.83911e-06	2.58318e-05
OS03G0785900	1110.62	-4.5573	0.82653	1.697e-09	3.19761e-08
OS01G0151400	110.29	-4.54204	0.545823	6.63889e-18	5.40194e-16
OS10G0204400	540.761	-4.53475	0.384337	2.65767e-33	1.24714e-30
OS03G0730400	971.314	-4.53435	0.236395	5.0954e-83	8.7274e-79
OS10G0393800	26.992	-4.5321	1.02926	8.72606e-07	9.02536e-06
OS04G0350700	154.684	-4.51894	0.449505	8.85149e-25	1.5237e-22
OS01G0821300	7.1492	-4.51778	1.60556	0.000100115	0.000593857
OS07G0604600	442.748	-4.49623	0.547097	1.18405e-17	9.34579e-16
OS01G0123900	23.7405	-4.49282	1.08496	2.38434e-06	2.2183e-05
OS07G0605800	2352.69	-4.49252	0.47321	1.42223e-22	1.94103e-20
OS02G0653200	116.357	-4.48586	1.6925	0.000205814	0.00112137
OS05G0531200	148.38	-4.48343	1.23771	1.10341e-05	8.66341e-05
OS10G0505500	112.16	-4.48142	0.592973	3.31749e-15	1.84787e-13
OS11G0189600	153.258	-4.47959	0.373737	5.10419e-34	2.73202e-31
OS08G0459700	6.62882	-4.46789	1.5866	0.000114683	0.000668811
OS02G0320800	294.55	-4.46688	0.510902	1.49486e-19	1.51055e-17
OS01G0842500	49.2123	-4.46226	0.70981	2.8782e-11	7.80647e-10
OS01G0692100	258.696	-4.46176	0.483617	1.86598e-21	2.25869e-19
EPlOSAG00000037920	3.35359	-4.46174	3.10008	0.00308612	0.0115589
OS02G0202950	13.4139	-4.46149	1.02856	2.70218e-06	2.47568e-05
OS08G0136300	9939.47	-4.45902	0.403509	8.66422e-30	2.67389e-27
OS10G0159167	6.9294	-4.45601	1.69232	0.000224281	0.00120687
OS11G0306400	807.984	-4.45542	0.331813	2.71166e-42	2.90284e-39
OS10G0327000	15.7862	-4.45322	1.31063	5.10568e-05	0.000330624
OS02G0554100	623.8	-4.4468	0.419018	1.78815e-27	4.37534e-25
EPlOSAG00000019855	11.4348	-4.43277	1.49212	0.000239681	0.00127711
OS11G0291475	114.186	-4.42402	0.521199	1.3536e-18	1.18591e-16
OS06G0681600	2182.71	-4.42293	0.482531	2.99371e-21	3.57325e-19
OS09G0249000	773.047	-4.41367	0.403891	4.94493e-29	1.39371e-26
OS11G0291450	31.7951	-4.40641	0.914931	1.15637e-07	1.47753e-06
OS05G0160300	103.099	-4.39634	0.724935	7.87545e-11	1.97642e-09
OS02G0629200	310.362	-4.39564	0.420267	8.58936e-27	1.88614e-24
EPlOSAG00000009883	20.9165	-4.3927	1.39537	8.57139e-05	0.000518583
OS01G0910500	2741.96	-4.38503	0.46648	3.19375e-22	4.17577e-20
OS03G0781750	19.9273	-4.38199	0.903093	1.46211e-07	1.8233e-06
OS01G0931100	798.935	-4.37146	0.389789	2.34042e-30	7.93796e-28
OS03G0388900	3073.27	-4.36725	0.695035	1.72358e-11	4.89576e-10
OS08G0297800	1179.19	-4.36694	0.468385	6.84997e-22	8.62693e-20
OS01G0359400	539.34	-4.36415	0.285189	5.76041e-54	1.51791e-50
OS03G0570100	99.5309	-4.36299	0.495723	1.25167e-19	1.27611e-17
OS07G0691300	237.556	-4.36085	0.456429	8.54892e-23	1.18563e-20
OS04G0210700	9.90096	-4.35238	1.35719	0.000149348	0.000844516
OS10G0191300	206.322	-4.34088	1.33947	3.98916e-05	0.000267108
OS05G0499300	522.331	-4.33847	0.445667	1.48815e-23	2.26569e-21
OS11G0209900	12.9197	-4.33651	1.11946	1.44307e-05	0.000109367
OS03G0138200	16.2475	-4.33406	1.00137	1.79946e-06	1.72378e-05
OS01G0106400	8145.46	-4.33012	1.10943	3.67289e-06	3.25701e-05
OS04G0684800	680.344	-4.32449	0.38077	4.61548e-31	1.81733e-28
OS01G0974200	2177.62	-4.31757	0.516846	3.91059e-18	3.2781e-16
OS03G0412800	27.5574	-4.31023	0.721232	3.34953e-10	7.39791e-09
OS04G0457300	17.2299	-4.30058	1.68614	0.000488436	0.00237096
OS06G0655200	20.2072	-4.29622	1.06297	4.3114e-06	3.7571e-05
OS04G0369100	26.3822	-4.29244	1.20701	2.00195e-05	0.000146036
OS02G0783000	34.0002	-4.28502	0.7609	1.86155e-09	3.47517e-08
OS11G0179000	78.3928	-4.2785	0.853193	2.99494e-08	4.32342e-07
OS08G0393600	23.2785	-4.27608	0.922582	2.69098e-07	3.14722e-06
OS06G0131700	17.218	-4.27468	1.17063	1.96237e-05	0.000143639
OS05G0366000	33.2128	-4.27181	0.704202	1.59386e-10	3.75768e-09
OS06G0479400	9.328	-4.26569	1.30525	0.000129858	0.000745625
OS05G0102000	17.4344	-4.25785	1.19696	2.60791e-05	0.000184313
OS08G0515000	10.021	-4.24645	1.45621	0.000303416	0.00156699
OS03G0179400	51.808	-4.24231	0.718675	2.97372e-10	6.63202e-09
OS12G0267100	3.5618	-4.23893	3.47592	0.00500225	0.0174303
OS03G0360300	59.0827	-4.23865	0.729682	4.52631e-10	9.71512e-09
OS02G0614600	23.4882	-4.22875	0.959817	6.71193e-07	7.14493e-06
OS06G0691600	182.816	-4.2088	0.518638	3.26522e-17	2.41584e-15
OS01G0695900	55.6623	-4.20679	0.944017	4.74891e-07	5.24094e-06
OS07G0272700	2.96499	-4.20535	3.08166	0.0037753	0.0137275
OS08G0200300	23.8296	-4.20267	0.763399	3.84876e-09	6.68576e-08
OS12G0577200	47.3692	-4.20155	0.787008	6.03252e-09	1.0056e-07
OS05G0550100	7.87816	-4.19763	2.10121	0.00107032	0.00466354
OS12G0455000	124.664	-4.19713	0.734986	6.33282e-10	1.31238e-08
OS05G0488600	27.6871	-4.19638	0.925803	4.6507e-07	5.14581e-06
OS03G0232800	39.5088	-4.19555	0.740662	1.14161e-09	2.22833e-08
OS01G0905400	11.5947	-4.18199	1.038	8.42008e-06	6.806e-05
OS03G0416200	47.7535	-4.17464	0.744154	1.1105e-09	2.17255e-08
OS07G0253000	23.7449	-4.17328	0.852162	9.15192e-08	1.19114e-06
OS05G0130400	11.7189	-4.17008	1.08717	1.64796e-05	0.000123071
OS05G0431700	326.853	-4.1574	0.404148	5.14981e-26	1.03772e-23
OS05G0556400	537.712	-4.15439	0.3705	2.60084e-30	8.64994e-28
OS11G0577866	17.8484	-4.14299	1.01595	4.1912e-06	3.66353e-05
OS05G0163300	22.2343	-4.12761	1.25199	4.42175e-05	0.000292247
OS01G0823150	2.90205	-4.12603	3.10861	0.00413811	0.0148404
OS03G0223400	376.495	-4.11605	0.481551	8.03084e-19	7.27789e-17
OS03G0664400	5.88207	-4.11571	1.71423	0.000455637	0.00223294
OS03G0314500	1101.93	-4.11138	0.360855	3.06931e-31	1.22259e-28
OS12G0189300	12467.9	-4.10751	0.759551	3.97068e-09	6.88359e-08
OS06G0152550	140.863	-4.10611	1.5595	0.000229573	0.0012311
OS07G0127600	3.17736	-4.09823	3.34468	0.00505467	0.0175968
OS07G0413800	535.08	-4.0925	1.32169	6.46881e-05	0.000405704
OS09G0371625	53.2072	-4.08954	0.635795	9.45209e-12	2.8254e-10
OS09G0324300	204.88	-4.08355	0.610542	1.40695e-12	4.89304e-11
OS10G0154700	109.179	-4.08103	0.601815	7.90546e-13	2.9088e-11
OS07G0125201	71.4575	-4.07879	0.797833	1.85894e-08	2.80188e-07
OS03G0171300	233.255	-4.065	0.476747	1.00048e-18	8.94838e-17
OS05G0456800	84.5046	-4.06413	0.655881	3.71868e-11	9.92886e-10
OS07G0201800	97.3855	-4.05974	0.5616	3.5969e-14	1.68788e-12
OS04G0389100	99.7405	-4.05754	0.637475	1.16964e-11	3.43629e-10
OS06G0586300	75.5607	-4.05312	0.487261	9.29914e-18	7.42544e-16
OS02G0530500	16.744	-4.05285	0.976139	3.16953e-06	2.85425e-05
OS02G0594166	13.4029	-4.05212	2.18818	0.0020574	0.00816856
OS08G0239300	3.18179	-4.05105	3.40402	0.00538538	0.0184983
OS06G0338200	94.9451	-4.05055	0.578973	1.86225e-13	7.7138e-12
OS11G0152500	306.982	-4.05014	0.41562	1.59504e-23	2.39648e-21
OS05G0510600	32.2846	-4.04504	0.726192	2.34084e-09	4.25852e-08
OS01G0266100	13.3226	-4.04111	0.938058	2.19889e-06	2.06791e-05
OS02G0816200	787.725	-4.04029	0.384893	6.13711e-27	1.39227e-24
OS10G0452100	2621.97	-4.03461	0.387606	1.41409e-26	2.98985e-24
OS03G0804900	23.187	-4.03403	0.742453	7.47116e-09	1.2193e-07
OS10G0422800	35.8815	-4.02515	0.557482	6.72687e-14	3.02409e-12
OS10G0468800	22.884	-4.02333	0.726661	4.45776e-09	7.65439e-08
OS07G0126100	36.0031	-4.02164	0.786112	2.25174e-08	3.34354e-07
OS05G0472700	16.3644	-4.02109	0.952173	2.37523e-06	2.21163e-05
OS09G0451400	2967.52	-4.01872	0.326756	7.307e-36	4.55106e-33
OS12G0481000	23.1894	-4.00694	1.03986	7.79018e-06	6.35382e-05
OS06G0121500	16.8473	-4.00608	0.994198	4.53985e-06	3.9282e-05
OS11G0682501	8.74721	-4.00386	1.46292	0.000514633	0.0024823
EPlOSAG00000020065	55.8854	-3.99941	0.628984	1.45589e-11	4.18749e-10
OS09G0542600	21.5014	-3.99827	0.944029	1.98645e-06	1.88394e-05
OS02G0440900	218.919	-3.99806	0.352294	5.28141e-31	2.05591e-28
OS10G0331600	3.00833	-3.99709	3.32953	0.0053607	0.0184337
OS10G0503250	89.3445	-3.9914	1.66048	0.000431144	0.00212722
OS10G0521500	48.7004	-3.99121	0.57397	3.21356e-13	1.26243e-11
OS12G0476200	79.0573	-3.99038	0.941068	1.16513e-06	1.16738e-05
OS01G0249200	107.09	-3.97276	0.569831	2.53405e-13	1.02005e-11
OS09G0484900	47.1276	-3.97207	0.507385	5.69449e-16	3.50216e-14
OS10G0552600	3047.1	-3.96547	0.83995	1.14129e-07	1.45935e-06
OS09G0400400	46.5459	-3.95951	0.862748	2.35838e-07	2.78774e-06
OS09G0295300	8.84955	-3.95827	1.42628	0.000405056	0.00201563
OS01G0252600	7.73228	-3.95764	1.29753	0.000271609	0.00142288
OS11G0701600	265.036	-3.95622	0.569161	2.36451e-13	9.61979e-12
OS04G0665666	28.1563	-3.95492	0.793573	5.61654e-08	7.66229e-07
OS06G0112300	90.9258	-3.9417	0.517919	2.2913e-15	1.30383e-13
OS04G0374400	38.9379	-3.93501	0.785985	4.04256e-08	5.70354e-07
OS12G0530100	184.091	-3.9291	0.395777	2.45912e-24	4.01141e-22
OS03G0368900	9.85243	-3.91935	1.10948	5.71923e-05	0.000364566
OS06G0351500	515.125	-3.91629	0.793473	4.13212e-08	5.81075e-07
EPlOSAG00000020261	2.75666	-3.91192	3.21455	0.00529671	0.0182466
OS05G0568800	5.73405	-3.90861	1.89605	0.0011697	0.00502982
OS02G0174800	67.2808	-3.90822	0.773896	2.55563e-08	3.74126e-07
OS07G0684000	8818.34	-3.90654	0.737796	5.35944e-09	9.00408e-08
OS03G0371800	7.69571	-3.90625	1.37713	0.000464894	0.0022718
OS01G0151500	84.9593	-3.89619	0.660181	2.2194e-10	5.06176e-09
OS04G0570600	92.9682	-3.89232	0.520979	5.68189e-15	3.06036e-13
OS09G0323500	146.303	-3.88348	0.443337	1.35972e-19	1.37807e-17
OS10G0503800	5.77847	-3.88262	1.93408	0.00131758	0.0055798
OS04G0545250	206.143	-3.87692	0.555742	2.0444e-13	8.39724e-12
OS04G0659200	14.9062	-3.87619	0.935763	3.45431e-06	3.08796e-05
OS09G0411900	9.97303	-3.87175	1.16444	9.87927e-05	0.000587134
OS02G0532900	72.4664	-3.8712	0.538416	5.86935e-14	2.68439e-12
OS01G0371200	221.17	-3.86867	0.48588	1.11471e-16	7.52252e-15
OS06G0140400	251.491	-3.86766	0.337436	1.86074e-31	7.67968e-29
OS03G0793800	31.8902	-3.8647	0.851936	3.4383e-07	3.93132e-06
OS11G0212900	417.386	-3.86301	0.399318	2.51825e-23	3.71833e-21
OS04G0456700	413.931	-3.85218	0.401449	5.5777e-23	7.83073e-21
OS06G0206900	53.3659	-3.84947	1.73829	0.000694898	0.00321899
OS05G0461350	40.687	-3.83384	0.508279	5.75544e-15	3.09511e-13
OS03G0603600	253.789	-3.82772	0.356488	5.08871e-28	1.28176e-25
OS08G0389700	3901.58	-3.82654	0.702754	2.84914e-09	5.09479e-08
OS12G0255200	79.5482	-3.82614	0.492688	7.38847e-16	4.44034e-14
OS07G0191301	2.7254	-3.82366	3.28015	0.00582987	0.0197978
OS01G0370400	33.352	-3.80639	0.684004	1.95881e-09	3.63298e-08
OS09G0554300	325.849	-3.7982	0.9277	2.02578e-06	1.91805e-05
OS03G0414900	7.25038	-3.79154	1.34976	0.000511309	0.00246904
OS07G0625500	683.965	-3.7872	0.981709	5.22292e-06	4.45176e-05
OS09G0248100	1165.93	-3.7851	0.508701	6.41367e-15	3.41159e-13
OS07G0296900	35.4864	-3.78387	0.70805	6.55219e-09	1.08222e-07
OS09G0518200	412.039	-3.78163	1.02268	9.56909e-06	7.6321e-05
OS05G0324400	70.9558	-3.78031	0.549281	4.21192e-13	1.61391e-11
OS10G0537400	20.7365	-3.77294	0.799906	2.2201e-07	2.63794e-06
OS01G0238500	188.029	-3.77171	0.677409	1.61076e-09	3.05189e-08
OS08G0138900	3.00462	-3.77041	3.61923	0.00685365	0.0226949
OS04G0619000	14.6442	-3.77038	1.04433	2.46907e-05	0.000175697
OS07G0642200	381.364	-3.7689	1.7038	0.000642594	0.00300392
OS02G0539200	44.5811	-3.76621	1.06333	1.89368e-05	0.000139271
OS06G0514800	41.6248	-3.76358	0.538494	2.83752e-13	1.12502e-11
OS07G0201500	144.818	-3.7592	0.513992	1.9393e-14	9.54492e-13
OS08G0503000	5509.45	-3.75629	0.348732	3.90394e-28	9.90618e-26
OS04G0401000	6.61287	-3.75533	2.23521	0.00212227	0.00839402
OS03G0339300	33.2845	-3.75057	0.844736	6.12615e-07	6.58068e-06
OS05G0421900	7.17477	-3.74413	1.37984	0.000640429	0.00299502
OS02G0203300	58.7839	-3.74378	0.794854	1.56569e-07	1.93625e-06
OS12G0236225	5.63636	-3.73891	1.90648	0.00123255	0.00526791
OS04G0570500	77.2534	-3.73149	1.46688	0.000353611	0.00179175
OS04G0570250	35.5616	-3.72405	0.844927	6.7471e-07	7.169e-06
OS01G0692000	557.024	-3.72209	0.387526	5.42354e-23	7.67722e-21
EPlOSAG00000050982	11.9411	-3.72047	1.07931	4.75639e-05	0.000311004
OS06G0218600	92.2276	-3.71859	0.54599	6.80647e-13	2.53162e-11
OS04G0107600	13612.8	-3.70965	0.445833	5.58568e-18	4.56666e-16
OS04G0419700	74.7425	-3.70639	0.690844	5.20418e-09	8.77767e-08
OS07G0115300	19.6775	-3.70037	0.786308	2.42888e-07	2.86514e-06
OS01G0787600	588.502	-3.69931	0.415227	3.48396e-20	3.74127e-18
OS10G0503300	111.23	-3.69149	1.47364	0.000378565	0.00190372
EPlOSAG00000020489	4.84923	-3.67865	1.7946	0.00122836	0.00525523
OS04G0542900	754.163	-3.66759	0.269153	2.05142e-43	2.42322e-40
OS02G0617400	237.245	-3.66107	0.508908	4.26673e-14	1.9805e-12
EPlOSAG00000023931	19.4676	-3.65772	1.39182	0.000390022	0.00195159
OS07G0637700	28.8664	-3.65757	0.862253	1.58587e-06	1.53984e-05
OS03G0858200	26.916	-3.65536	0.600309	1.18513e-10	2.86103e-09
OS04G0682100	77.5526	-3.65495	0.479092	1.67099e-15	9.65581e-14
OS03G0139500	6.64471	-3.65412	1.37304	0.000783387	0.00356195
OS11G0430000	208.78	-3.65038	0.463048	2.3981e-16	1.54707e-14
OS05G0424700	9.61454	-3.64461	1.99538	0.00268157	0.0102351
OS05G0133100	724.154	-3.64275	0.285384	1.97853e-38	1.69442e-35
OS08G0371608	218.985	-3.6416	0.384647	1.75099e-22	2.33392e-20
OS05G0582000	103.655	-3.63797	0.517817	1.52433e-13	6.43703e-12
OS05G0579600	288.619	-3.63603	0.343131	2.32099e-27	5.58626e-25
OS05G0475700	5.12171	-3.63195	1.8963	0.00154475	0.00640718
OS02G0558200	8.12816	-3.63023	1.70389	0.00185941	0.00748219
OS12G0590500	869.84	-3.62826	0.369842	7.6523e-24	1.20246e-21
OS10G0481300	141.46	-3.62204	0.594862	7.2623e-11	1.84007e-09
OS04G0228400	2335.27	-3.62124	0.999946	1.30902e-05	0.000100422
OS07G0288700	46.319	-3.6189	0.675956	6.27723e-09	1.04233e-07
OS01G0128100	223.43	-3.6085	0.332702	1.6572e-28	4.36686e-26
OS06G0202300	10.1903	-3.60467	1.00119	3.93347e-05	0.000263689
EPlOSAG00000032791	20.4936	-3.6018	1.11762	6.35122e-05	0.000399279
OS10G0528200	61.6646	-3.59908	0.650281	2.24739e-09	4.11252e-08
OS10G0392800	81.9111	-3.596	0.55719	7.58584e-12	2.30373e-10
OS04G0461300	74.9093	-3.59296	0.544063	3.34258e-12	1.0874e-10
OS06G0626600	195.208	-3.59087	0.386535	1.11103e-21	1.38903e-19
OS09G0442400	1020.18	-3.59082	1.11034	4.96006e-05	0.000322413
OS01G0894700	25.1935	-3.58836	0.876911	3.24341e-06	2.91006e-05
OS07G0543300	169.031	-3.58673	0.668733	4.76015e-09	8.12475e-08
OS07G0656900	879.795	-3.58403	0.388724	2.02108e-21	2.42927e-19
OS11G0701000	447.973	-3.58376	0.560361	1.03036e-11	3.06222e-10
OS08G0433400	40.204	-3.58318	1.11422	6.11723e-05	0.000386842
OS09G0415050	207.81	-3.57259	0.345972	4.51627e-26	9.2089e-24
OS01G0152000	98.4637	-3.56984	0.606471	2.61283e-10	5.86918e-09
OS11G0255300	26.8249	-3.56507	1.49352	0.000608127	0.00286587
OS01G0577300	113.457	-3.56255	0.326329	9.63102e-29	2.5978e-26
OS01G0935800	337.041	-3.56206	0.254175	1.02667e-45	1.40679e-42
OS02G0300900	11.2943	-3.56074	1.21682	0.000249747	0.00132242
OS10G0451900	2000.21	-3.55755	0.393244	9.92137e-21	1.11798e-18
OS04G0630100	18.0448	-3.5569	0.820389	1.37832e-06	1.35756e-05
OS03G0741050	12.4239	-3.55648	0.999488	3.46331e-05	0.000235348
OS08G0518000	20.6642	-3.54692	1.10764	7.90943e-05	0.00048435
OS11G0236100	251.144	-3.54193	0.666169	6.40213e-09	1.0605e-07
OS02G0318100	70.1107	-3.53368	0.760454	2.10773e-07	2.52015e-06
OS02G0106100	1758.23	-3.53029	0.44002	6.82209e-17	4.80859e-15
OS03G0805766	210.244	-3.5296	0.569307	3.81546e-11	1.01556e-09
OS01G0635200	6.46938	-3.52841	1.45357	0.00130239	0.00552367
OS08G0489300	16.4883	-3.52649	0.927158	1.14336e-05	8.93356e-05
OS03G0850900	7.06315	-3.52256	1.56672	0.00167808	0.00687663
OS07G0281800	447.773	-3.52056	0.326189	2.7602e-28	7.21781e-26
OS04G0384000	24.5691	-3.51404	1.41407	0.000509273	0.00246095
OS01G0507700	739.616	-3.51066	0.522356	1.16849e-12	4.13937e-11
OS05G0114700	449.204	-3.50997	0.918249	6.57226e-06	5.4672e-05
OS04G0197350	34.2691	-3.507	0.714058	6.25539e-08	8.46975e-07
OS01G0668100	929.702	-3.50691	0.419495	4.7813e-18	3.93722e-16
OS12G0427600	17.7143	-3.50614	1.03654	4.44478e-05	0.000293429
OS12G0263050	11.792	-3.5009	0.91745	1.40169e-05	0.000106632
OS01G0609700	17.6917	-3.49663	0.793311	9.17241e-07	9.44425e-06
OS09G0353700	138.546	-3.49503	0.328884	2.33196e-27	5.58626e-25
OS05G0241150	7.732	-3.48706	1.10861	0.000206281	0.00112325
OS10G0551700	253.148	-3.47829	0.552148	2.0286e-11	5.69139e-10
OS07G0606000	5.21642	-3.47274	2.02322	0.00209022	0.00828734
OS08G0248700	11.6907	-3.46995	0.993584	4.59283e-05	0.000301749
OS06G0536100	8.61106	-3.46678	1.98051	0.0032043	0.0119402
OS01G0650100	65.6723	-3.46062	0.499338	3.5251e-13	1.37692e-11
OS11G0239500	34.8038	-3.45289	0.740646	2.25649e-07	2.67746e-06
OS07G0638500	459.646	-3.44371	0.917519	8.69862e-06	7.00799e-05
OS03G0170800	10.7912	-3.4412	1.26112	0.000430933	0.00212648
OS04G0127300	641.586	-3.43988	0.33152	2.46651e-26	5.08993e-24
OS01G0557100	232.994	-3.43797	0.525845	4.30652e-12	1.37359e-10
OS04G0581100	84.16	-3.43783	0.579441	2.08967e-10	4.80428e-09
OS03G0128200	37.6641	-3.43458	0.524428	5.49569e-12	1.71146e-10
OS03G0663900	32.5233	-3.41618	0.741207	2.84369e-07	3.30328e-06
OS11G0303600	213.779	-3.41053	0.463148	1.29279e-14	6.56086e-13
OS04G0392700	23.5395	-3.41039	0.756909	5.95594e-07	6.41795e-06
OS12G0169000	110.771	-3.40945	0.4233	6.33562e-17	4.48674e-15
OS06G0483900	206.185	-3.40643	0.285888	8.40206e-34	4.29584e-31
OS02G0192001	6.12327	-3.40579	1.43746	0.00150833	0.00627361
OS12G0134900	115.631	-3.3996	0.611047	1.66639e-09	3.14655e-08
OS02G0745100	30.8531	-3.39826	0.718543	1.83444e-07	2.22761e-06
OS03G0574600	299.592	-3.39479	0.526676	7.89556e-12	2.38931e-10
OS07G0643400	517.739	-3.39329	0.363061	6.15417e-22	7.77924e-20
OS01G0563000	12.0771	-3.39132	1.12771	0.000190453	0.00104688
OS06G0621600	28.5205	-3.3875	0.691468	6.36852e-08	8.61271e-07
OS01G0583300	18.1525	-3.38491	0.782912	1.39118e-06	1.36825e-05
OS01G0959750	337.557	-3.38352	0.512673	2.71581e-12	8.97134e-11
OS02G0216000	34.3977	-3.38094	0.915414	1.28727e-05	9.89602e-05
OS06G0220900	40.0804	-3.37491	0.664102	2.72632e-08	3.96572e-07
OS07G0168600	174.379	-3.3742	0.494568	6.47942e-13	2.42049e-11
OS08G0300300	505.818	-3.37139	0.42975	3.065e-16	1.95521e-14
OS03G0817100	17.0301	-3.3663	0.93943	2.54235e-05	0.000180163
OS01G0280500	1205.56	-3.36384	0.319795	4.98273e-27	1.14556e-24
OS10G0545500	60.533	-3.36118	0.735921	3.09751e-07	3.56787e-06
OS08G0115800	68.6358	-3.36062	0.498523	1.30296e-12	4.56384e-11
OS09G0530200	28.4481	-3.35987	0.711753	1.93262e-07	2.3344e-06
OS11G0514500	2137.45	-3.35976	0.408442	1.4493e-17	1.1335e-15
OS03G0133825	6.26084	-3.3571	1.56026	0.00224061	0.0088011
OS03G0719000	43.5569	-3.35448	0.902599	1.0854e-05	8.53769e-05
OS07G0471900	31.2343	-3.35444	0.581809	7.2151e-10	1.4747e-08
OS06G0513050	72.0201	-3.35382	0.433167	7.53308e-16	4.51142e-14
OS01G0750500	277.251	-3.34687	0.455197	1.44265e-14	7.28899e-13
OS03G0403400	189.016	-3.34505	0.461368	2.88399e-14	1.37405e-12
OS04G0316200	834.864	-3.3414	0.385979	3.63912e-19	3.45323e-17
OS09G0540350	63.7149	-3.33801	0.505344	3.02485e-12	9.92521e-11
OS04G0612700	484.698	-3.33719	0.301737	1.57508e-29	4.73299e-27
EPlOSAG00000010569	103.602	-3.33626	0.769633	8.32814e-07	8.64249e-06
OS01G0954900	97.4301	-3.3352	0.479734	2.91134e-13	1.14897e-11
OS05G0448300	16.3179	-3.32914	0.974241	3.71824e-05	0.000250733
OS07G0271500	244.626	-3.3281	0.485776	4.83555e-13	1.83644e-11
OS01G0949700	40.3183	-3.32808	0.754957	6.91185e-07	7.32814e-06
OS05G0382900	116.561	-3.31909	0.503391	3.19135e-12	1.04117e-10
OS06G0710700	191.261	-3.3174	0.580077	7.21231e-10	1.4747e-08
OS06G0697500	441.349	-3.31478	0.971087	3.07751e-05	0.000212547
OS01G0110200	56.0986	-3.30291	0.573563	6.4386e-10	1.33108e-08
OS06G0573600	620.698	-3.29819	0.320811	6.35085e-26	1.27225e-23
OS04G0204150	140.308	-3.29699	0.381353	3.92508e-19	3.7143e-17
OS04G0549800	5.61128	-3.28935	1.41825	0.00180893	0.00730826
OS12G0639200	198.192	-3.28868	0.543827	1.01108e-10	2.47929e-09
OS02G0178000	48.7776	-3.28475	0.79596	2.31906e-06	2.1658e-05
OS06G0696600	398.292	-3.28305	0.383392	7.71059e-19	7.02484e-17
OS04G0457500	332.152	-3.28282	0.359618	5.26318e-21	6.17451e-19
OS04G0107650	167.455	-3.27787	0.521774	2.13682e-11	5.96082e-10
OS02G0596300	105.791	-3.27686	0.412842	1.77593e-16	1.16322e-14
OS08G0425700	569.075	-3.27678	0.47194	2.72537e-13	1.08432e-11
OS03G0656075	6.18059	-3.27443	1.57298	0.00252389	0.00972206
OS08G0176900	294.863	-3.27182	0.473888	3.67246e-13	1.42959e-11
OS09G0471500	20.3719	-3.27143	1.01568	8.19313e-05	0.000499135
OS02G0234750	5.99172	-3.26736	1.49028	0.00209823	0.00830948
OS08G0429225	38.5316	-3.2673	0.515064	2.2215e-11	6.16692e-10
OS06G0647400	333.594	-3.26693	0.388881	3.46155e-18	2.91349e-16
OS04G0474800	16808.2	-3.26188	0.249906	4.61809e-40	4.2756e-37
OS03G0259500	755.299	-3.25386	0.453755	5.24084e-14	2.4098e-12
OS02G0193732	29.0825	-3.25286	0.559203	5.7281e-10	1.20381e-08
OS05G0442400	82.473	-3.25192	0.671375	8.34622e-08	1.10007e-06
OS10G0375400	12.1672	-3.24401	0.937435	4.61179e-05	0.000302762
OS05G0297800	40.606	-3.23943	0.710473	3.64005e-07	4.13578e-06
EPlOSAG00000042148	11.9441	-3.2386	1.59259	0.00175398	0.00713081
OS05G0579700	11.1653	-3.23489	1.03156	0.000122068	0.000706737
OS01G0901600	110.62	-3.23475	0.434212	8.041e-15	4.19897e-13
OS02G0590400	17.2749	-3.22972	0.828255	7.43574e-06	6.0952e-05
OS10G0419100	264.6	-3.22831	0.316771	1.54607e-25	2.94234e-23
OS01G0106300	126.538	-3.224	0.561177	6.31809e-10	1.31012e-08
OS09G0371650	60.5426	-3.22028	0.626098	1.96266e-08	2.94365e-07
OS05G0361500	31.5062	-3.21999	0.819901	5.62464e-06	4.74225e-05
EPlOSAG00000023757	51.1506	-3.21974	0.668046	8.80483e-08	1.15165e-06
OS03G0760300	18.0096	-3.21562	0.979449	6.79062e-05	0.000423021
OS08G0151300	9.40846	-3.21464	1.15173	0.00037162	0.00187264
OS01G0495701	15.4986	-3.21329	0.896056	2.59151e-05	0.000183268
OS05G0142400	1379.58	-3.21284	0.465168	3.4477e-13	1.34976e-11
OS05G0103400	102.7	-3.21199	0.479119	1.46547e-12	5.08108e-11
OS11G0210600	8.67502	-3.21013	1.07212	0.000249544	0.00132184
OS03G0680600	10.0408	-3.21012	1.8761	0.0032918	0.0122092
OS05G0550300	89.8599	-3.20746	0.569779	1.26862e-09	2.4497e-08
OS10G0344000	328.537	-3.20387	1.38566	0.000688713	0.00319639
OS10G0155100	31.2674	-3.20184	1.22028	0.000392643	0.00196242
OS02G0648000	16.2365	-3.19736	0.826566	9.80527e-06	7.79687e-05
OS10G0515900	155.68	-3.19364	0.716604	5.16786e-07	5.6433e-06
OS04G0597900	19.6755	-3.1934	0.739763	1.30552e-06	1.29478e-05
OS11G0629400	126.73	-3.19232	0.434145	1.48309e-14	7.46322e-13
EPlOSAG00000019932	49566.3	-3.18843	0.789324	3.17716e-06	2.85961e-05
OS10G0518000	15.9233	-3.18725	0.903378	2.86432e-05	0.000199878
OS01G0773350	14.383	-3.18271	0.976493	7.47102e-05	0.000459557
EPlOSAG00000008562	61.5184	-3.17402	0.696789	3.45795e-07	3.95157e-06
OS01G0923950	17.6258	-3.17323	0.743567	1.75119e-06	1.68366e-05
OS09G0487200	353.677	-3.1723	0.31149	1.82688e-25	3.43855e-23
OS02G0585650	15.2395	-3.17144	1.2108	0.000492554	0.00239027
OS11G0655900	10.9592	-3.17035	2.07442	0.00388426	0.014061
OS10G0184200	7.1068	-3.1698	1.8799	0.00385828	0.0139836
OS06G0626466	31.7021	-3.16743	0.558635	1.45967e-09	2.7841e-08
OS02G0131100	639.028	-3.16494	0.342584	1.91038e-21	2.30429e-19
OS03G0747900	205.399	-3.16481	0.324358	1.32696e-23	2.02929e-21
OS01G0323950	13.4485	-3.16228	1.24072	0.000606998	0.00286252
OS01G0645000	34.5734	-3.15941	0.712305	7.20073e-07	7.61087e-06
OS12G0576600	152.924	-3.15785	0.421402	5.15272e-15	2.80622e-13
OS01G0859200	81.568	-3.15759	0.465275	7.85418e-13	2.89304e-11
OS01G0826000	235.399	-3.15577	0.551849	7.13168e-10	1.46027e-08
OS07G0634400	107.82	-3.15369	2.49769	0.00295517	0.0111318
OS09G0433300	13.8856	-3.15367	0.987501	9.89279e-05	0.00058766
OS10G0444566	11.1998	-3.15226	1.54947	0.00182349	0.00736013
OS12G0555300	1119.85	-3.14877	0.271666	3.57853e-32	1.59203e-29
OS10G0505700	231.041	-3.14434	0.630758	4.0714e-08	5.7395e-07
OS01G0687800	566.131	-3.14405	0.306443	8.39937e-26	1.65361e-23
OS01G0773400	19.4268	-3.14385	0.830796	1.19773e-05	9.28482e-05
OS06G0694200	19.2976	-3.14359	1.00947	0.000115581	0.000673355
OS06G0564700	44.9732	-3.14238	0.505953	3.87918e-11	1.03172e-09
OS10G0477600	132.875	-3.13883	0.378685	8.14664e-18	6.56638e-16
OS03G0145050	100.47	-3.13744	0.760925	2.29707e-06	2.14951e-05
OS01G0361500	41.4372	-3.13528	0.547379	9.65285e-10	1.91391e-08
OS06G0594200	12.181	-3.13477	1.07035	0.000237518	0.00126795
OS06G0565100	65.7061	-3.13406	0.482761	7.13997e-12	2.17992e-10
OS02G0568200	539.874	-3.13305	0.360098	2.49567e-19	2.44262e-17
OS04G0184100	560.845	-3.13296	0.279042	2.18986e-30	7.57241e-28
OS11G0591000	542.873	-3.13138	0.271919	9.38984e-32	3.97109e-29
OS09G0484200	31442.8	-3.12594	0.442846	1.197e-13	5.17454e-12
OS01G0223200	1629.2	-3.11997	0.294467	2.40584e-27	5.72322e-25
OS06G0513781	38.9864	-3.11868	0.531445	3.75763e-10	8.23026e-09
OS01G0260100	219.936	-3.11335	0.330173	3.76607e-22	4.85002e-20
OS10G0506100	390.39	-3.11296	0.459022	8.61462e-13	3.13272e-11
OS06G0343900	59.2683	-3.10847	0.387267	9.5289e-17	6.4895e-15
OS06G0215925	31.3765	-3.1072	0.597151	1.71301e-08	2.60688e-07
OS01G0890900	38.1688	-3.10562	0.677366	3.50209e-07	3.99493e-06
OS05G0161800	243.054	-3.1013	0.606664	2.15521e-08	3.21554e-07
OS11G0614400	91.1041	-3.09717	1.33611	0.000747761	0.00342222
OS04G0635450	56.379	-3.09637	2.7237	0.00337193	0.0124498
OS10G0544600	122.239	-3.09315	0.551595	1.4992e-09	2.84997e-08
OS11G0686900	13.8272	-3.09276	1.09659	0.000307957	0.00158781
OS03G0327800	40.7407	-3.08999	0.884835	2.84365e-05	0.000198638
OS11G0111800	226.615	-3.08915	0.517785	1.77435e-10	4.15746e-09
OS04G0463000	255.692	-3.0891	0.550266	1.40612e-09	2.69397e-08
EPlOSAG00000023758	88.664	-3.08595	0.689639	4.64126e-07	5.14035e-06
OS02G0153400	251.098	-3.08583	0.589229	1.12141e-08	1.75813e-07
OS05G0560100	65.9259	-3.08204	0.47185	5.15537e-12	1.61428e-10
OS06G0538400	57.7175	-3.08129	0.85542	1.83363e-05	0.00013541
OS04G0412500	177.288	-3.07937	0.488334	2.16487e-11	6.02435e-10
OS05G0237200	230.013	-3.07891	0.264461	2.31746e-32	1.05849e-29
OS08G0533600	28.7727	-3.07741	0.720486	1.53379e-06	1.49308e-05
OS10G0521400	39.7925	-3.07556	0.508508	1.46344e-10	3.48378e-09
OS11G0490600	1471.96	-3.07364	0.273548	2.21054e-30	7.57241e-28
OS05G0578600	307.357	-3.06846	0.38506	1.25142e-16	8.38915e-15
OS07G0557400	136.299	-3.06824	0.377374	3.714e-17	2.73019e-15
OS02G0520100	127.496	-3.06776	0.47565	8.80236e-12	2.64272e-10
OS04G0477000	59.2059	-3.06771	0.512144	1.74608e-10	4.09682e-09
OS11G0138300	111.57	-3.06608	0.486781	2.2353e-11	6.19517e-10
OS09G0487150	191.052	-3.06531	0.450612	7.5159e-13	2.7774e-11
OS07G0694400	760.129	-3.06252	0.375396	2.65535e-17	2.00356e-15
OS01G0326300	399.148	-3.06243	0.396716	8.64714e-16	5.15159e-14
OS10G0208600	38.414	-3.06085	0.705548	1.02227e-06	1.04316e-05
OS04G0649500	67.6299	-3.05846	0.662176	2.54329e-07	2.98673e-06
OS03G0201000	27.459	-3.05724	0.704566	1.07206e-06	1.08684e-05
OS06G0591200	12.4044	-3.05238	1.51823	0.00193999	0.00775997
OS01G0551800	489.214	-3.04937	0.307827	2.98545e-24	4.82403e-22
OS04G0448300	14.8467	-3.04767	1.45521	0.00149834	0.00624114
OS11G0138900	17.2384	-3.04694	0.840143	2.14714e-05	0.000155403
OS03G0805800	84.3426	-3.0464	0.475831	1.13713e-11	3.35503e-10
OS05G0473401	39.878	-3.04477	0.689334	7.56572e-07	7.95736e-06
OS08G0441300	57.6595	-3.04282	0.737546	2.51646e-06	2.32544e-05
OS03G0772600	18.5956	-3.04265	1.21508	0.000615837	0.00289543
OS01G0829700	5.2081	-3.03755	2.66282	0.00521457	0.0180253
OS09G0545650	148.093	-3.03687	0.444784	6.40854e-13	2.40187e-11
OS03G0431100	976.36	-3.03674	0.464259	4.48562e-12	1.42409e-10
OS06G0146100	89.7427	-3.03559	0.445525	7.94369e-13	2.91973e-11
OS03G0603100	35.027	-3.03518	0.609043	5.00726e-08	6.91091e-07
OS08G0446800	47.7826	-3.03237	0.945023	7.53544e-05	0.00046327
OS09G0455000	28.5992	-3.03075	0.773132	5.83486e-06	4.9026e-05
OS05G0342000	25.9443	-3.0307	0.753721	4.21744e-06	3.6827e-05
OS01G0575801	2.59724	-3.02586	4.71764	0.0103524	0.0321019
OS03G0618300	2052.04	-3.02581	0.904195	4.34437e-05	0.000287855
OS04G0466000	12.1992	-3.02483	0.951385	0.000122537	0.000709057
OS05G0415400	25.2255	-3.02242	0.789627	8.6189e-06	6.9503e-05
OS10G0392900	637.866	-3.01695	0.995407	0.000119687	0.000695031
OS05G0456300	2228.97	-3.01631	0.292346	4.71704e-26	9.56135e-24
OS10G0195250	66.4117	-3.01156	0.545277	2.46415e-09	4.4686e-08
OS02G0198400	591.176	-3.00657	0.504954	1.90887e-10	4.42722e-09
OS01G0348800	5136.59	-3.00594	0.850985	2.16913e-05	0.000156765
OS04G0204100	1465.13	-3.00508	0.201077	1.35399e-51	3.09216e-48
OS09G0243200	28.4794	-3.00236	0.845557	2.46366e-05	0.000175348
OS01G0571100	260.485	-3.00158	0.298156	6.73051e-25	1.18846e-22
OS05G0104600	10.4045	-2.99997	1.24723	0.000980226	0.00431615
OS01G0546000	439.05	-2.99987	0.275998	1.23284e-28	3.2738e-26
OS08G0178200	5.05639	-2.99776	1.45751	0.0030118	0.0113078
OS02G0299200	12.4379	-2.99584	0.982025	0.000171714	0.000955841
OS01G0179600	724.767	-2.99565	0.404369	9.88556e-15	5.10769e-13
OS04G0506300	196.518	-2.99325	1.08465	0.000267617	0.00140476
OS07G0638400	1649.07	-2.99271	0.357279	4.17051e-18	3.4676e-16
OS10G0566050	11.2684	-2.98846	1.00119	0.000200828	0.00109722
OS07G0614000	285.386	-2.98772	0.293577	2.0263e-25	3.77245e-23
OS03G0599600	304.78	-2.9857	0.190963	3.69652e-56	1.15116e-52
OS06G0347300	11.7473	-2.98427	0.908935	9.03802e-05	0.000542693
OS01G0234433	36.676	-2.98334	0.607728	7.3752e-08	9.81908e-07
OS04G0321700	1476.52	-2.98323	0.267284	5.10214e-30	1.64886e-27
OS05G0431750	27.9569	-2.98292	0.915898	6.67745e-05	0.000416729
OS10G0434801	26.4497	-2.98182	0.567434	1.33175e-08	2.06521e-07
OS06G0143700	42.6863	-2.98163	0.542981	3.4447e-09	6.05136e-08
OS01G0215000	64.6955	-2.97493	0.523103	1.04253e-09	2.05247e-08
OS07G0438600	65.2382	-2.97442	0.657922	4.18658e-07	4.67914e-06
OS04G0319700	31.6741	-2.97393	0.536586	2.64973e-09	4.77481e-08
OS05G0537200	27.1103	-2.9738	0.762102	6.59724e-06	5.48133e-05
OS03G0578500	66.4512	-2.97119	0.608371	7.71991e-08	1.02382e-06
OS06G0198500	358.881	-2.97098	0.253255	7.93731e-33	3.67433e-30
OS04G0535000	284.574	-2.96862	0.383115	7.99877e-16	4.77362e-14
OS04G0456300	16.4867	-2.96821	1.11741	0.000464958	0.0022718
OS06G0483200	14.4334	-2.96381	0.791803	1.57554e-05	0.000118307
OS02G0125400	38.5897	-2.96251	0.530461	1.93518e-09	3.59694e-08
OS11G0643400	294.091	-2.96225	0.370214	9.81404e-17	6.65723e-15
OS11G0461000	653.899	-2.96	0.202407	1.83305e-49	3.92456e-46
OS01G0705400	9.63267	-2.95921	1.04856	0.000340931	0.00173664
OS05G0427200	434.547	-2.95693	0.513359	6.12543e-10	1.27403e-08
OS04G0646000	20.6096	-2.95685	0.620851	1.81704e-07	2.20882e-06
OS06G0329900	2.40612	-2.95563	4.44395	0.0106417	0.0328624
OS10G0322600	16.5752	-2.9543	0.679244	1.33202e-06	1.31742e-05
OS11G0562266	3.51567	-2.9529	1.934	0.00427252	0.0152469
OS10G0547500	33.5877	-2.95202	1.36143	0.00115012	0.00495515
OS12G0105300	297.848	-2.95088	0.339702	3.15672e-19	3.03754e-17
OS01G0795400	392.767	-2.94694	0.429821	5.28032e-13	1.99429e-11
OS06G0513862	28.7394	-2.94525	0.583144	3.81859e-08	5.42328e-07
OS04G0680400	1295.48	-2.94466	0.513431	6.93129e-10	1.42093e-08
EPlOSAG00000033323	7.62896	-2.94359	1.10959	0.000675805	0.00314372
OS04G0413500	2542.06	-2.9409	0.342196	6.70815e-19	6.17727e-17
OS12G0501400	72.6627	-2.93526	0.791891	1.32146e-05	0.00010118
OS03G0182900	1403.16	-2.93453	0.422109	2.72057e-13	1.08367e-11
OS12G0548700	31815	-2.93399	0.423258	3.06237e-13	1.2058e-11
OS09G0431900	54.4908	-2.92769	0.442838	3.17811e-12	1.03883e-10
OS06G0149801	25.1835	-2.92739	0.624676	2.69621e-07	3.15119e-06
OS11G0503900	357.094	-2.92663	1.11357	0.000384374	0.00192784
OS01G0367400	58.0317	-2.92645	0.416415	1.77679e-13	7.37765e-12
OS06G0553200	2108.84	-2.92259	0.454891	9.8446e-12	2.93504e-10
OS10G0534900	16.6406	-2.91858	0.928336	0.000113982	0.000665511
OS08G0553200	65.0967	-2.9159	0.618414	1.7751e-07	2.16706e-06
OS01G0719600	75.6295	-2.91567	0.413116	1.44875e-13	6.14976e-12
OS06G0676900	103.309	-2.91299	0.710626	2.75441e-06	2.51613e-05
OS11G0562100	1354.06	-2.90945	0.287037	3.06494e-25	5.58471e-23
OS05G0149300	99.0096	-2.9085	0.710678	2.85392e-06	2.59527e-05
OS06G0271000	10.6351	-2.90524	1.0604	0.000445466	0.00218874
OS12G0418600	42.5455	-2.9043	0.777735	1.242e-05	9.58459e-05
OS10G0550300	5.16065	-2.90387	1.60945	0.00460878	0.0162376
OS02G0829500	620.195	-2.90123	0.329472	1.07242e-19	1.0999e-17
OS11G0150400	2812.11	-2.90026	0.351574	1.32714e-17	1.04033e-15
OS02G0575000	580.591	-2.8962	0.483532	1.5529e-10	3.6865e-09
OS09G0549300	259.821	-2.8923	0.443665	5.52908e-12	1.72029e-10
OS02G0775300	360.469	-2.89118	1.14368	0.000501382	0.00242624
OS10G0341750	18.7503	-2.89062	0.7843	1.65772e-05	0.000123656
OS04G0686800	9.99985	-2.89033	1.48222	0.00223542	0.00878272
OS04G0639000	113.93	-2.88969	0.514117	1.42706e-09	2.72798e-08
OS01G0232000	125.846	-2.88886	0.65098	6.34382e-07	6.78682e-06
OS02G0234700	37.9032	-2.88722	0.537698	6.91007e-09	1.13694e-07
OS08G0102700	439.397	-2.88623	0.454172	1.61714e-11	4.60871e-10
OS11G0304050	34.6994	-2.88595	0.958571	0.000142344	0.000808778
OS02G0734400	6.98756	-2.88507	1.51873	0.0033325	0.0123361
OS03G0594100	59.0991	-2.88041	0.634957	4.1443e-07	4.63642e-06
OS04G0451200	1785.79	-2.87462	0.396281	3.11702e-14	1.47685e-12
OS02G0300700	283.772	-2.87171	0.566511	2.84451e-08	4.12713e-07
OS10G0539700	3.68071	-2.87099	1.97355	0.00407417	0.0146478
OS03G0588100	91.3442	-2.86904	0.502576	8.03791e-10	1.62051e-08
OS04G0389800	615.507	-2.86897	0.399903	5.71498e-14	2.62078e-12
OS04G0550600	157.047	-2.86782	0.427363	1.56176e-12	5.37144e-11
OS03G0183500	155.536	-2.86675	0.387567	1.22676e-14	6.24426e-13
OS02G0129000	876.925	-2.86669	0.27464	1.42266e-26	2.98985e-24
OS06G0192000	8.42435	-2.86382	1.39488	0.00230194	0.00899967
OS01G0975300	304.96	-2.86358	0.261723	6.8141e-29	1.86739e-26
OS10G0536500	10.7233	-2.8627	1.4472	0.00232142	0.00906447
OS08G0173600	57.3415	-2.86073	0.549665	1.46158e-08	2.25025e-07
OS08G0116100	13.2581	-2.86031	0.998308	0.000290644	0.00150899
OS11G0439600	5.06767	-2.85172	1.58186	0.00464379	0.0163559
OS01G0710700	122.265	-2.85045	0.662737	1.21989e-06	1.21868e-05
OS04G0183500	861.098	-2.84817	0.23108	5.72374e-36	3.69948e-33
OS07G0106700	939.35	-2.84754	0.416659	6.47334e-13	2.42049e-11
OS03G0368300	250.881	-2.84368	0.500304	1.01551e-09	2.00503e-08
EPlOSAG00000050793	20.6102	-2.8418	0.807633	3.26708e-05	0.000224058
OS01G0176050	24.1093	-2.83947	0.985385	0.000237351	0.00126754
OS09G0426800	488.495	-2.83715	0.355526	1.20402e-16	8.08724e-15
OS03G0111300	600.782	-2.83636	0.32901	5.61811e-19	5.24398e-17
OS05G0586300	8.5198	-2.83631	1.44174	0.0026683	0.0101913
OS01G0730400	31.2081	-2.83264	0.856043	6.15772e-05	0.000389043
OS06G0664300	122.15	-2.83233	0.405135	2.33989e-13	9.5423e-12
OS08G0298700	7.8309	-2.83231	2.3529	0.00583284	0.0198008
OS01G0596700	6.35725	-2.83158	1.38979	0.00285079	0.0107932
OS03G0291500	2634.81	-2.83123	0.49838	1.01357e-09	2.00236e-08
OS02G0453000	56.2624	-2.8289	0.377767	6.666e-15	3.52393e-13
OS01G0649900	95.558	-2.82702	0.513786	3.11403e-09	5.52144e-08
OS11G0652600	10.1	-2.82624	1.23101	0.00119783	0.00513872
OS07G0414900	14.0686	-2.82583	0.828265	4.83538e-05	0.000315626
OS05G0563550	2239.19	-2.81912	0.418708	1.31838e-12	4.60842e-11
OS01G0813800	105.67	-2.81603	0.627054	5.19626e-07	5.66717e-06
OS01G0847100	134.723	-2.81327	0.768814	1.60966e-05	0.0001205
OS10G0535900	29.0403	-2.81169	0.792773	2.70422e-05	0.000190335
OS11G0591800	70.3981	-2.8115	1.65475	0.00256213	0.00983729
OS02G0493050	117.879	-2.81047	0.497466	1.26597e-09	2.44596e-08
OS07G0180700	23.7098	-2.80831	0.563148	5.91016e-08	8.03406e-07
OS12G0138800	572.226	-2.80756	0.313442	2.86194e-20	3.11234e-18
OS06G0506200	177.395	-2.80727	0.431115	5.65555e-12	1.75486e-10
OS02G0563000	33.4737	-2.80526	0.738824	1.06537e-05	8.39969e-05
OS07G0598000	280.841	-2.80477	0.398194	1.47511e-13	6.24616e-12
OS01G0546400	146.07	-2.80422	0.502911	1.98333e-09	3.67448e-08
OS11G0650700	16.6011	-2.80246	1.49014	0.00241135	0.00936012
OS12G0160500	209.854	-2.80208	0.444088	2.28685e-11	6.32271e-10
OS07G0681400	21.9432	-2.79628	1.32934	0.00150964	0.00627827
OS02G0763800	10.0916	-2.79458	1.05347	0.000576256	0.00273866
OS02G0537000	44.3305	-2.79001	0.785288	2.53666e-05	0.000179797
OS08G0550850	39.1673	-2.78827	0.600699	2.81664e-07	3.27411e-06
OS05G0103300	23.8505	-2.78784	0.808582	4.21514e-05	0.000280105
OS03G0368000	350.088	-2.78769	0.442137	2.29827e-11	6.34917e-10
OS11G0512000	64.7613	-2.78345	0.77561	2.17104e-05	0.000156868
OS02G0120600	96.7685	-2.78264	0.624341	6.32561e-07	6.76945e-06
OS08G0112700	167.463	-2.78262	0.491946	1.24558e-09	2.4109e-08
OS07G0668500	3.80962	-2.78239	2.11675	0.00484254	0.0169524
OS02G0247000	88.6963	-2.77513	0.564992	7.00003e-08	9.36691e-07
OS12G0126000	746.253	-2.77504	0.190721	4.96849e-49	1.00118e-45
OS01G0347600	45.7015	-2.76699	0.853504	7.15947e-05	0.000442684
OS04G0220300	5.03441	-2.76588	1.69548	0.00600966	0.0202824
OS06G0325602	17.4871	-2.76523	0.731642	1.42818e-05	0.000108406
OS07G0230600	8.59271	-2.76491	1.17076	0.00129719	0.00550708
OS03G0386800	20.5558	-2.76415	0.729142	1.21561e-05	9.40213e-05
OS12G0631600	106.774	-2.76186	0.474359	4.93476e-10	1.04997e-08
OS01G0857200	104.832	-2.76166	0.353525	5.34102e-16	3.29661e-14
OS11G0643600	20.9133	-2.76123	0.913147	0.000165551	0.000925292
OS07G0212400	722.871	-2.76092	0.271673	2.59464e-25	4.7786e-23
OS04G0685000	135.26	-2.76066	0.398732	3.89012e-13	1.49899e-11
OS09G0401000	17.1561	-2.76062	1.98152	0.00418917	0.015003
OS07G0664200	264.332	-2.76019	0.471722	3.74871e-10	8.22123e-09
OS01G0954100	244.52	-2.75824	0.337578	2.68091e-17	2.01398e-15
OS03G0223100	93.8533	-2.75622	0.573308	1.10007e-07	1.40989e-06
EPlOSAG00000018418	98.8314	-2.75324	0.404637	9.48583e-13	3.42409e-11
OS03G0165300	110.161	-2.75285	0.567999	9.32638e-08	1.21109e-06
OS09G0552500	8.96444	-2.75076	1.60144	0.00384237	0.0139359
OS04G0359100	463.912	-2.75006	0.493591	1.93913e-09	3.60232e-08
OS09G0483200	389.389	-2.74973	1.05736	0.000451259	0.00221466
OS09G0551500	38.5957	-2.74777	0.842441	7.16053e-05	0.000442684
OS01G0788200	178.091	-2.7468	0.382811	6.13758e-14	2.79215e-12
OS12G0105800	95.9905	-2.74626	0.750282	1.65357e-05	0.000123436
OS11G0669100	27.9341	-2.74602	0.710071	8.63551e-06	6.95879e-05
OS10G0195600	373.681	-2.74588	0.333187	1.50928e-17	1.17238e-15
OS09G0363400	15.689	-2.74495	0.866529	0.000118988	0.000691561
OS07G0249800	10.7469	-2.74491	2.33747	0.00558888	0.0191013
OS06G0223900	58.1741	-2.73885	0.536479	2.5743e-08	3.76538e-07
OS11G0592000	80.7276	-2.73824	0.467285	3.95907e-10	8.63833e-09
OS10G0486100	40.1019	-2.73581	0.780281	2.96128e-05	0.000205431
OS01G0133600	21.2402	-2.73045	0.771876	2.91978e-05	0.000203045
OS07G0612400	21.041	-2.73026	0.836685	7.97859e-05	0.000487888
OS06G0185100	97.3532	-2.72886	0.325752	4.61185e-18	3.80683e-16
OS10G0521550	9.32692	-2.72845	0.984206	0.000454133	0.00222717
OS02G0639500	1022.44	-2.72818	0.339463	8.05707e-17	5.54223e-15
OS03G0363600	323.189	-2.72614	0.219535	2.04452e-36	1.42933e-33
OS11G0634902	35.1469	-2.72573	0.635689	1.5106e-06	1.47176e-05
OS04G0531750	11.7256	-2.72323	0.91599	0.00023879	0.00127295
OS01G0217000	313.584	-2.7193	0.467631	4.85545e-10	1.03438e-08
OS04G0107300	30.6411	-2.71921	0.622367	1.0331e-06	1.05296e-05
OS08G0332100	308.551	-2.71214	0.259203	1.25884e-26	2.69517e-24
OS02G0106201	10.3639	-2.71147	2.29182	0.00572415	0.0194975
OS01G0601675	186.676	-2.70809	0.484355	1.8604e-09	3.47492e-08
OS04G0474500	131.505	-2.70735	0.311364	3.125e-19	3.0155e-17
EPlOSAG00000043946	3.65472	-2.70571	2.19081	0.00589063	0.0199673
OS03G0280750	28.5855	-2.7	0.756252	2.72959e-05	0.000191844
OS12G0481400	13.7339	-2.69958	0.800042	6.34597e-05	0.000399022
OS07G0694300	977.709	-2.69835	0.431219	3.17677e-11	8.56205e-10
OS04G0598800	259.039	-2.69764	0.45313	2.13868e-10	4.90051e-09
OS03G0367200	29.0016	-2.69744	0.718542	1.30921e-05	0.000100422
OS06G0706100	5.51256	-2.69713	1.24428	0.00255797	0.00982571
OS02G0458900	8.93062	-2.69698	0.951202	0.000404441	0.00201286
OS10G0140200	6645.36	-2.69625	0.167709	3.87525e-59	1.47501e-55
OS08G0550700	51.8918	-2.69447	0.717974	1.28558e-05	9.88525e-05
OS08G0390200	57.9561	-2.69164	0.641415	2.04894e-06	1.93784e-05
OS01G0615500	9.95237	-2.68202	1.20653	0.00165704	0.00680375
OS06G0334100	47.9836	-2.68187	0.481351	2.11894e-09	3.90249e-08
OS02G0828500	32.4665	-2.68117	0.664084	4.38454e-06	3.81113e-05
OS04G0339400	2651.78	-2.67911	0.481592	2.0526e-09	3.79255e-08
OS10G0550900	405.001	-2.67846	0.907076	0.000179273	0.000993876
OS01G0255100	12.4939	-2.67818	0.880256	0.000194909	0.00106829
OS05G0364600	1076	-2.67792	0.239706	5.18252e-30	1.65918e-27
OS03G0747800	4971.03	-2.67765	0.285507	5.93733e-22	7.53293e-20
OS01G0168800	219.709	-2.67487	0.498156	6.3474e-09	1.05296e-07
OS07G0663800	223.231	-2.67361	0.359652	9.31689e-15	4.82114e-13
OS03G0103700	354.518	-2.67282	0.277373	4.90385e-23	6.97038e-21
OS04G0634700	611.827	-2.66715	0.434418	6.79413e-11	1.73557e-09
OS09G0422500	105.309	-2.66611	0.580187	3.46452e-07	3.95703e-06
OS03G0758300	106.351	-2.66107	0.390583	8.17664e-13	2.98613e-11
OS01G0342900	700.033	-2.65999	0.413194	1.03069e-11	3.06222e-10
OS01G0934900	65.9462	-2.65934	0.415371	1.41244e-11	4.0762e-10
OS01G0510200	4204.94	-2.65846	0.432137	5.94052e-11	1.53122e-09
OS11G0158832	17.5679	-2.65804	0.820946	9.22508e-05	0.000552087
OS02G0525100	380.997	-2.65785	0.315566	3.34513e-18	2.82243e-16
OS01G0214600	140.162	-2.65384	0.707063	1.21487e-05	9.3985e-05
OS03G0571700	70.9782	-2.65145	0.4889	5.39219e-09	9.05466e-08
OS04G0405900	427.508	-2.64946	0.552198	1.20338e-07	1.53018e-06
OS09G0412700	16.3749	-2.64858	1.23522	0.00166812	0.00684268
OS03G0701200	135.239	-2.6379	0.682854	8.09511e-06	6.57591e-05
OS06G0291800	32.9562	-2.636	0.966277	0.000378676	0.001904
EPlOSAG00000008549	511.343	-2.63497	2.8294	0.00449896	0.0159129
OS05G0268500	14.935	-2.63466	0.705918	1.86985e-05	0.00013775
OS05G0475400	1337.75	-2.63381	0.310455	2.27036e-18	1.94921e-16
OS02G0818000	81.3191	-2.63345	0.842783	0.000113737	0.000664312
OS06G0513943	11.685	-2.63317	0.76379	5.59328e-05	0.000357803
OS10G0125600	12.3362	-2.63144	1.0446	0.000763025	0.00348463
OS09G0520800	338.178	-2.62461	0.293244	3.31574e-20	3.59443e-18
OS06G0119100	51.3178	-2.62122	0.474931	2.79903e-09	5.01745e-08
OS05G0277500	258.507	-2.61622	0.37606	3.2374e-13	1.26888e-11
OS03G0174200	759.362	-2.61605	0.561641	2.44488e-07	2.88103e-06
OS01G0971000	1568.27	-2.61176	0.389866	1.78455e-12	6.0347e-11
OS06G0119600	213.242	-2.61078	0.406137	1.15891e-11	3.40771e-10
OS11G0470500	141.575	-2.61016	0.386508	1.26699e-12	4.45148e-11
OS02G0297132	8.89412	-2.60919	1.34503	0.00293775	0.0110747
OS04G0525200	6.6348	-2.60855	1.21901	0.00244678	0.00946761
OS07G0637600	153.102	-2.60783	0.480626	4.92938e-09	8.38435e-08
OS04G0470600	8.247	-2.60669	1.24574	0.0023778	0.00924667
OS06G0163701	33.1853	-2.6047	0.566349	3.96701e-07	4.45408e-06
OS01G0774500	5.57206	-2.60002	1.44304	0.00496611	0.0173237
OS12G0478400	13.0611	-2.5985	0.832838	0.000153818	0.000867215
OS08G0136800	7154.74	-2.59719	0.402318	9.218e-12	2.76024e-10
OS06G0648500	181.627	-2.5965	0.500617	1.79487e-08	2.71578e-07
OS07G0558400	26.1977	-2.595	0.920287	0.000321706	0.00165049
OS07G0694325	89.502	-2.59324	0.507879	2.68959e-08	3.92062e-07
OS01G0158400	311.409	-2.59315	0.428618	1.23107e-10	2.96564e-09
EPlOSAG00000051078	97.5462	-2.59204	0.334816	9.34998e-16	5.551e-14
OS11G0672300	1164.17	-2.59068	0.394955	4.56567e-12	1.44816e-10
OS10G0552700	3393.02	-2.59064	1.02297	0.000588471	0.00278742
OS07G0235700	161.007	-2.58687	0.556211	2.69526e-07	3.15115e-06
OS02G0181700	76.8582	-2.58668	0.369803	2.50009e-13	1.00875e-11
OS04G0464300	63.9742	-2.58235	0.547118	1.90539e-07	2.30514e-06
OS06G0724000	14.6439	-2.58143	0.699741	2.17865e-05	0.000157352
OS01G0674150	99.7829	-2.57871	0.27274	3.28345e-22	4.27673e-20
OS01G0952800	34.3698	-2.57632	0.724754	2.84309e-05	0.000198638
OS11G0550500	138.038	-2.57624	0.441425	4.57738e-10	9.80629e-09
OS10G0420400	623.85	-2.57183	0.468561	3.39985e-09	5.98793e-08
OS04G0497300	7.15263	-2.57166	1.27402	0.00273529	0.0104158
OS10G0388701	23.873	-2.57091	0.666387	9.73855e-06	7.74742e-05
OS01G0498802	84.4481	-2.56436	0.511059	4.42631e-08	6.18384e-07
OS08G0256300	4.37432	-2.56244	1.68312	0.0079687	0.0257889
OS05G0116000	3811.04	-2.56202	0.276109	1.60571e-21	1.97151e-19
OS10G0118800	30.8121	-2.56036	0.660689	9.25261e-06	7.41247e-05
OS03G0181550	93.4749	-2.56033	0.3732	5.8065e-13	2.1882e-11
OS08G0111500	27.4894	-2.55745	0.800864	0.000103187	0.000609863
OS03G0689866	23.3227	-2.55711	0.863943	0.000202644	0.00110573
OS01G0949750	207.885	-2.55704	0.453139	1.41848e-09	2.71309e-08
OS02G0123700	63.3017	-2.55675	0.542765	2.11226e-07	2.52337e-06
OS09G0334600	166.427	-2.55673	0.31997	1.39639e-16	9.28827e-15
OS10G0114300	59.3297	-2.55506	0.522426	8.90276e-08	1.16273e-06
OS08G0453700	52.1641	-2.55238	0.575779	7.77675e-07	8.15428e-06
OS12G0480100	17.4044	-2.5522	0.831518	0.000153598	0.000866259
OS03G0610800	59.0912	-2.54678	0.528305	1.26631e-07	1.60246e-06
OS01G0633500	33.6846	-2.54438	0.743146	4.69633e-05	0.000307605
OS10G0456600	232.961	-2.54352	0.341455	9.13706e-15	4.74961e-13
OS11G0462100	178.182	-2.54202	0.259281	1.10121e-23	1.69162e-21
OS08G0455600	7.38391	-2.54097	1.46506	0.00453083	0.0160034
OS10G0344500	151.707	-2.5397	1.12441	0.00115601	0.00497805
OS09G0567900	541.133	-2.53871	0.387808	5.2619e-12	1.64463e-10
OS01G0709500	3301.37	-2.53787	0.252689	8.81114e-25	1.5237e-22
OS07G0620600	11.6075	-2.53596	0.825225	0.000182685	0.00100952
OS02G0719600	19.8964	-2.53214	0.995056	0.000715274	0.00329777
OS02G0809800	104.145	-2.53194	0.506091	5.05697e-08	6.97378e-07
OS01G0866000	7.00011	-2.53134	1.78432	0.00650016	0.0216773
OS03G0823100	641.857	-2.53022	0.249475	3.58866e-25	6.47017e-23
OS09G0400100	23.1579	-2.52788	1.36386	0.00277603	0.0105509
OS04G0664900	63.0459	-2.52732	0.446289	1.36412e-09	2.62082e-08
OS01G0262500	124.306	-2.5261	0.457866	3.17159e-09	5.6122e-08
EPlOSAG00000050142	5.48059	-2.52535	1.44202	0.00539202	0.0185191
OS10G0529300	655.67	-2.52364	0.346026	2.7602e-14	1.3169e-12
OS12G0636100	208.754	-2.52143	0.410367	7.36224e-11	1.86264e-09
OS12G0124900	43.6179	-2.51895	0.719307	3.58997e-05	0.000243328
EPlOSAG00000009054	15.4421	-2.51822	0.991734	0.000721213	0.00332113
OS01G0118400	382.836	-2.51625	0.52153	1.15901e-07	1.48014e-06
OS08G0129600	392.985	-2.51341	0.426406	3.32251e-10	7.34296e-09
OS04G0229100	240.71	-2.5122	0.4572	3.39795e-09	5.98767e-08
OS07G0670300	127.925	-2.51163	0.582691	1.32782e-06	1.31424e-05
OS05G0366200	21.3391	-2.51033	0.610217	3.7377e-06	3.30849e-05
OS04G0620600	99.0706	-2.50955	0.481916	1.67764e-08	2.55647e-07
OS06G0132500	80.8963	-2.50907	0.393169	1.75286e-11	4.9707e-10
OS03G0791200	12.8504	-2.50798	0.869292	0.000312143	0.00160624
OS04G0460600	174.779	-2.50629	0.383467	5.96555e-12	1.84437e-10
OS07G0121100	50.273	-2.50504	0.501495	5.34193e-08	7.31972e-07
OS11G0671950	3.69184	-2.50369	2.56786	0.00822881	0.0264781
OS10G0369900	4.55939	-2.50358	1.7225	0.00791349	0.0256386
OS07G0414000	20.2188	-2.50318	0.816998	0.000160407	0.000899037
OS03G0830500	253.843	-2.50251	0.920583	0.000389864	0.00195109
OS10G0200700	24.1702	-2.5014	1.0405	0.00094181	0.00417153
OS01G0849000	70.6112	-2.50088	0.638219	6.86532e-06	5.67378e-05
OS03G0409600	6.5242	-2.5	1.26008	0.00331696	0.0122839
OS03G0255100	2179.71	-2.49915	0.234251	1.37246e-27	3.38238e-25
OS09G0482640	13.8356	-2.49707	1.38283	0.00326465	0.0121255
OS09G0498200	19.1845	-2.49664	0.857797	0.000259952	0.00136893
OS11G0482901	64.7217	-2.49536	0.516192	1.16555e-07	1.48704e-06
OS06G0551500	26.9059	-2.49415	0.50333	7.28434e-08	9.71656e-07
OS02G0306401	57.2055	-2.48913	0.608107	3.3727e-06	3.0229e-05
OS01G0868900	25.477	-2.48445	0.870437	0.000309441	0.00159479
OS08G0486300	3.39973	-2.48169	2.20034	0.00672462	0.0223129
OS03G0405500	3953.34	-2.48124	0.302289	2.1824e-17	1.66134e-15
OS05G0542300	133.181	-2.48105	0.575233	1.35154e-06	1.33463e-05
OS09G0256100	37.3181	-2.47892	0.55801	8.25257e-07	8.57186e-06
OS01G0900400	32.1489	-2.47885	0.618699	4.98787e-06	4.27375e-05
OS01G0712700	477.01	-2.47766	0.594607	2.44945e-06	2.26889e-05
OS12G0203200	54.1098	-2.47653	0.523387	2.08025e-07	2.48991e-06
OS04G0112100	58.9625	-2.47493	0.479408	2.40618e-08	3.55284e-07
OS04G0472300	682.21	-2.47471	0.272056	9.3895e-21	1.06154e-18
OS04G0558200	8.19649	-2.47355	1.32667	0.00365386	0.0133454
OS04G0551200	73.0455	-2.4729	0.512712	1.17537e-07	1.49846e-06
OS09G0255000	169.169	-2.47201	0.364937	1.20212e-12	4.2366e-11
OS05G0516100	28.0841	-2.46584	0.64624	1.15849e-05	9.03564e-05
OS12G0274700	174.035	-2.46508	0.589671	2.33471e-06	2.17864e-05
OS12G0547500	640.833	-2.46449	0.573607	1.41656e-06	1.38962e-05
OS12G0111400	110.221	-2.46439	0.33767	3.16366e-14	1.49688e-12
OS01G0164900	31.1768	-2.46364	0.571518	1.38143e-06	1.35945e-05
OS07G0616500	793.228	-2.46258	0.275109	3.33896e-20	3.59941e-18
OS01G0742400	192.12	-2.45942	0.451403	4.53713e-09	7.77898e-08
OS06G0711900	671.649	-2.4592	0.323963	2.99993e-15	1.67644e-13
OS01G0331100	5.98792	-2.4546	1.13728	0.00258263	0.00990822
OS12G0284700	5.73889	-2.45455	1.5128	0.00608854	0.0205166
OS03G0154000	490.47	-2.45281	0.510007	1.31189e-07	1.65343e-06
OS05G0145100	22.0037	-2.45268	1.27703	0.00258601	0.00991788
OS01G0124000	23.7975	-2.45015	0.714516	5.05151e-05	0.000327612
OS04G0599800	1510.15	-2.44942	0.356798	5.94638e-13	2.23355e-11
OS08G0136500	847.893	-2.44852	0.404026	1.24679e-10	2.9993e-09
OS09G0342000	93.5949	-2.4473	0.533641	3.84916e-07	4.34025e-06
OS09G0548700	84.6983	-2.44647	0.4375	2.18555e-09	4.01008e-08
OS12G0434400	134.36	-2.44641	0.545713	6.26776e-07	6.71955e-06
OS09G0420300	15.3847	-2.44521	0.942454	0.000674295	0.00313712
OS08G0484200	48.783	-2.44259	0.847708	0.000267398	0.00140404
OS05G0434800	52.53	-2.44185	0.598862	3.96738e-06	3.48926e-05
OS02G0212975	14.3118	-2.44097	0.815712	0.000231306	0.00123923
OS12G0595200	22.0963	-2.43902	0.656718	1.83374e-05	0.00013541
OS04G0572700	252.942	-2.43669	0.30949	3.5034e-16	2.21425e-14
OS03G0836400	16.7859	-2.43492	1.05462	0.00135682	0.00571926
OS12G0260500	334.031	-2.43387	0.268255	1.12895e-20	1.25972e-18
OS06G0514100	6.67224	-2.43365	1.00445	0.0014508	0.00606495
OS10G0504650	8.65605	-2.43101	1.49163	0.00512683	0.0177776
OS12G0124500	161.58	-2.43042	0.418987	6.06242e-10	1.26399e-08
OS05G0209600	3798.05	-2.42841	0.344621	1.72398e-13	7.1758e-12
OS01G0285300	276.657	-2.42589	0.42694	1.18514e-09	2.3028e-08
OS12G0198700	58.8301	-2.42435	0.627521	9.62564e-06	7.67006e-05
OS09G0419200	20.7671	-2.42357	0.823528	0.000256571	0.00135467
OS03G0168000	43.9494	-2.42352	0.515169	2.15154e-07	2.56448e-06
OS08G0277300	861.739	-2.42298	0.372746	7.31743e-12	2.23012e-10
OS11G0661600	15.0549	-2.42035	0.974205	0.00092493	0.00411219
OS01G0921100	26.8187	-2.41831	0.534272	6.09383e-07	6.55417e-06
OS12G0235200	576.581	-2.41789	0.370184	6.12137e-12	1.88913e-10
OS01G0788400	852.225	-2.41565	0.366723	4.13747e-12	1.32585e-10
OS05G0215000	126.761	-2.41564	1.51807	0.00384434	0.0139415
OS02G0647900	626.087	-2.41529	0.208716	6.04107e-32	2.61953e-29
OS02G0464550	164.428	-2.415	0.35915	1.72751e-12	5.86496e-11
OS05G0565100	275.42	-2.41453	0.400627	1.58392e-10	3.74716e-09
OS02G0786900	117.173	-2.41401	0.496417	1.05141e-07	1.3525e-06
OS03G0847900	253.97	-2.41394	0.414517	5.35787e-10	1.13436e-08
OS04G0469000	44.2699	-2.41342	0.577994	2.60764e-06	2.40192e-05
OS06G0349800	32.4447	-2.41167	0.507599	2.04949e-07	2.4548e-06
OS03G0183000	2945.36	-2.4112	0.443853	5.07638e-09	8.57901e-08
OS01G0359600	22.9051	-2.41113	1.04387	0.00129254	0.00548894
OS07G0220466	20.628	-2.41015	0.691362	4.4481e-05	0.000293592
OS07G0643700	698.997	-2.40928	0.393553	8.72856e-11	2.17143e-09
OS06G0553700	74.7821	-2.40721	0.662116	2.25769e-05	0.000162443
OS02G0704000	83.0418	-2.40544	0.543419	8.08575e-07	8.43182e-06
OS08G0290700	15.8304	-2.40478	0.744236	0.000109369	0.000641863
OS10G0146601	25.7259	-2.40316	0.712144	5.68732e-05	0.000362735
OS04G0607583	43.2911	-2.40225	0.614077	7.64738e-06	6.24925e-05
OS10G0148400	66.3287	-2.39926	0.539998	7.80554e-07	8.17696e-06
OS06G0575000	46.3248	-2.39865	0.6624	2.34137e-05	0.00016748
EPlOSAG00000026599	4.4581	-2.39787	1.78985	0.00964009	0.030252
OS05G0105000	1691.67	-2.3975	0.213939	3.76816e-30	1.22935e-27
OS12G0261300	70.7754	-2.39705	0.501326	1.58732e-07	1.95805e-06
OS03G0178400	224.312	-2.39685	0.341812	2.40767e-13	9.78375e-12
OS03G0216000	59.2112	-2.39634	0.450002	9.40618e-09	1.50078e-07
OS05G0587000	642.156	-2.39491	0.266019	2.29774e-20	2.51475e-18
OS04G0352400	497.469	-2.3938	0.387985	6.3763e-11	1.63493e-09
OS11G0673900	18.8363	-2.39375	1.07581	0.0014829	0.00618509
OS02G0131800	504.542	-2.39375	0.517223	3.12525e-07	3.59619e-06
OS12G0111000	77.3492	-2.39364	0.466562	2.70243e-08	3.93599e-07
OS03G0797800	310.051	-2.39193	1.08962	0.0014684	0.00613061
OS03G0306900	274.232	-2.39137	0.329138	3.65183e-14	1.71132e-12
OS12G0576700	1048.69	-2.39136	0.288713	1.19729e-17	9.42859e-16
OS07G0517400	73.969	-2.3906	0.611048	7.94507e-06	6.46937e-05
OS09G0538450	17.5956	-2.39048	0.609849	9.58964e-06	7.64493e-05
OS01G0370200	545.537	-2.3896	0.371086	1.17125e-11	3.43809e-10
OS10G0464000	172.694	-2.38705	0.625512	1.10387e-05	8.66501e-05
OS06G0121800	10.1677	-2.38652	1.41628	0.00447657	0.0158501
OS09G0491238	14.6624	-2.3851	0.710522	7.13861e-05	0.000441488
OS02G0157600	27.7617	-2.38184	0.599418	6.73726e-06	5.57872e-05
OS09G0361500	1516.22	-2.38066	0.234676	4.48921e-25	7.96799e-23
OS04G0191500	275.07	-2.3794	0.321546	1.31407e-14	6.65277e-13
OS10G0452300	2285.5	-2.37704	0.42434	1.87705e-09	3.49837e-08
OS03G0197100	215.403	-2.3761	0.278273	1.34038e-18	1.17734e-16
OS06G0239500	18.4245	-2.37453	0.715752	8.1746e-05	0.000498273
OS07G0603700	238.364	-2.373	0.46083	2.35751e-08	3.49001e-07
OS05G0443400	147.994	-2.37204	0.48537	9.59171e-08	1.24037e-06
OS02G0742900	77.9383	-2.37072	0.554515	1.59476e-06	1.54716e-05
OS10G0137300	892.144	-2.36917	1.14789	0.00191502	0.00767261
OS09G0306232	28.9676	-2.36766	1.00411	0.00114067	0.00492002
OS09G0555100	107.869	-2.36644	0.426784	2.98861e-09	5.31556e-08
OS06G0634500	699.055	-2.36628	0.213957	2.15142e-29	6.29908e-27
OS02G0833600	714.852	-2.36567	0.254258	1.38701e-21	1.72653e-19
OS05G0557400	31.3948	-2.36514	0.786537	0.000201515	0.00110062
OS08G0238200	123.448	-2.3639	0.513352	3.78515e-07	4.27652e-06
OS03G0209800	145.263	-2.36062	0.379671	5.17709e-11	1.34967e-09
OS02G0745400	38.6122	-2.35807	0.506331	3.12848e-07	3.5987e-06
EPlOSAG00000051075	12.9638	-2.35616	0.701564	7.94872e-05	0.000486408
OS09G0455900	30.9336	-2.35509	0.82349	0.000311428	0.00160305
OS03G0261100	34.7013	-2.35364	0.686942	5.17784e-05	0.000334349
OS01G0937500	102.307	-2.35339	0.687464	5.0038e-05	0.000324948
OS03G0124200	341.186	-2.35311	0.452526	1.88258e-08	2.83346e-07
OS01G0718500	159.526	-2.35223	0.665606	3.29565e-05	0.000225651
OS12G0120500	66.9643	-2.35161	0.397474	3.45454e-10	7.62001e-09
OS10G0421500	214.548	-2.35057	0.221279	2.60354e-27	6.15082e-25
OS05G0415200	160.393	-2.35005	0.48358	1.09893e-07	1.4094e-06
OS03G0132550	55.5189	-2.34872	0.524392	7.19594e-07	7.6105e-06
OS08G0197950	489.017	-2.34749	0.246494	1.74713e-22	2.33392e-20
OS02G0235900	251.007	-2.34662	0.312058	5.49153e-15	2.97184e-13
OS06G0500300	61.4471	-2.34606	0.454871	2.48194e-08	3.65368e-07
OS03G0608600	44.8679	-2.346	0.491782	1.9057e-07	2.30514e-06
OS04G0422300	44.1882	-2.34565	0.651048	2.7112e-05	0.000190708
OS03G0123500	114.483	-2.34456	0.422283	2.86267e-09	5.11547e-08
OS04G0669700	105.628	-2.34408	0.500497	2.64594e-07	3.09772e-06
OS07G0462500	3.3538	-2.34357	2.52031	0.00932969	0.029437
OS07G0661550	32.5178	-2.34292	0.533303	1.03129e-06	1.05143e-05
OS06G0234300	9.33811	-2.34219	1.11906	0.00253135	0.00974642
OS10G0400100	1232.58	-2.34103	0.191391	2.23522e-35	1.34333e-32
OS01G0764800	626.993	-2.33984	0.391106	2.06317e-10	4.75291e-09
OS11G0246200	503.303	-2.33805	0.386111	1.30037e-10	3.11943e-09
OS07G0421600	24.3288	-2.33749	0.793226	0.000241142	0.00128266
OS02G0506100	184.432	-2.33737	0.240661	3.26844e-23	4.72421e-21
OS05G0147300	51.297	-2.33655	0.57637	4.64048e-06	4.00213e-05
OS04G0553500	530.399	-2.33624	0.355164	4.78713e-12	1.50863e-10
OS12G0158900	41.9108	-2.33395	0.466109	5.38001e-08	7.36307e-07
OS06G0172800	629.501	-2.33232	0.401078	5.89902e-10	1.23594e-08
OS02G0811200	22.355	-2.33215	1.14051	0.00231084	0.00902934
OS04G0304400	11.3369	-2.33118	1.66635	0.00618248	0.0207757
OS08G0278900	2457.93	-2.3309	0.319012	2.71616e-14	1.2977e-12
OS11G0123600	29.8256	-2.32836	0.595195	8.26754e-06	6.6985e-05
OS03G0405525	14.1762	-2.32811	1.17615	0.00289173	0.0109212
OS07G0119600	25.0486	-2.32713	0.634589	2.1898e-05	0.000158057
OS02G0614732	64.198	-2.32648	0.710377	8.42874e-05	0.000511756
OS01G0562400	144.197	-2.32582	0.341391	1.00819e-12	3.624e-11
OS06G0183700	314.88	-2.32538	0.256448	1.33707e-20	1.4871e-18
OS11G0102200	2386.42	-2.32391	0.203029	2.61789e-31	1.05504e-28
OS06G0642500	21.3581	-2.32361	0.82245	0.000366773	0.00185012
OS10G0466500	12.3433	-2.32344	0.950741	0.00107322	0.00467441
OS10G0456800	1037.4	-2.3204	0.293578	2.79387e-16	1.78891e-14
OS02G0653000	1145.13	-2.32037	0.387893	2.10877e-10	4.84169e-09
OS03G0655400	2366.99	-2.3187	0.449125	2.24794e-08	3.34226e-07
OS06G0185500	102.736	-2.31717	0.447805	2.16485e-08	3.22852e-07
OS12G0632600	49.3994	-2.3166	0.397933	6.27378e-10	1.30172e-08
OS04G0383700	68.0604	-2.31594	0.545288	2.00732e-06	1.90268e-05
OS06G0567200	518.806	-2.31404	0.357622	9.64214e-12	2.87969e-10
OS03G0799000	10481.5	-2.31311	0.291034	1.88009e-16	1.22909e-14
OS05G0223300	17.7675	-2.31164	0.858996	0.000565946	0.00269601
OS05G0149000	12.8104	-2.31043	0.777157	0.000283353	0.00147583
OS08G0478466	101.256	-2.31002	0.472303	9.51512e-08	1.23279e-06
OS01G0676900	94.9151	-2.30912	0.629609	2.11388e-05	0.000153287
OS02G0543000	89.2109	-2.30858	0.421417	4.05293e-09	7.01552e-08
OS04G0152000	52.1238	-2.3075	0.519394	8.19514e-07	8.53291e-06
OS08G0200600	10.5002	-2.30613	1.03987	0.00183806	0.0074076
OS03G0781700	1675.83	-2.30574	0.219332	8.06536e-27	1.7825e-24
OS02G0575800	419.131	-2.3053	0.602236	1.09371e-05	8.59315e-05
OS03G0603200	29.854	-2.30509	0.622772	1.89375e-05	0.000139271
OS10G0206500	4.39039	-2.3042	1.82866	0.0107204	0.0330563
OS02G0177600	1462.76	-2.30312	0.327343	1.99863e-13	8.2389e-12
OS09G0345300	117.599	-2.30265	0.445264	2.30207e-08	3.41241e-07
OS04G0654600	248.13	-2.30241	0.422279	4.99249e-09	8.46229e-08
OS08G0434632	1306.38	-2.3019	0.321579	8.26987e-14	3.67435e-12
OS07G0232900	21.3024	-2.30086	0.644934	3.42817e-05	0.000233146
OS07G0249900	116.072	-2.30069	0.431079	9.33704e-09	1.49114e-07
OS04G0206650	86.68	-2.30064	0.418643	3.76679e-09	6.55996e-08
OS02G0592833	105.951	-2.29985	0.520175	9.07252e-07	9.34983e-06
OS04G0513700	12.6427	-2.2994	1.01911	0.0016533	0.00678999
OS03G0794000	19.9612	-2.29936	0.880638	0.000655326	0.00305676
OS04G0675101	151.943	-2.29761	0.446722	2.51385e-08	3.69115e-07
OS10G0560400	6.29751	-2.2956	2.00018	0.00996325	0.0310952
OS12G0171801	73.5556	-2.29436	0.384239	2.33439e-10	5.30635e-09
OS03G0140100	588.823	-2.29336	0.410037	2.15977e-09	3.9649e-08
OS01G0694000	17.066	-2.29306	1.08477	0.00209678	0.00830856
OS01G0333600	65.4422	-2.29269	0.611453	1.57686e-05	0.000118354
OS01G0178850	12.2838	-2.28965	1.09877	0.00230814	0.00901979
OS08G0488700	14.7533	-2.28945	0.849022	0.000562586	0.00268426
OS05G0493500	576.361	-2.28627	0.548306	2.73894e-06	2.50401e-05
EPlOSAG00000024283	12.5462	-2.28587	0.925619	0.00108751	0.00472402
OS08G0531100	256.472	-2.28483	0.30472	7.01112e-15	3.68363e-13
OS09G0375600	29.9333	-2.28435	0.571006	6.28075e-06	5.25149e-05
OS08G0205900	2186.19	-2.28307	0.429	9.19155e-09	1.4734e-07
OS09G0546700	46.7189	-2.27773	0.609302	1.56673e-05	0.000117801
OS01G0147800	130.63	-2.27693	0.355526	1.6474e-11	4.69106e-10
OS11G0456000	522.568	-2.27409	0.347455	6.1489e-12	1.89592e-10
OS11G0448700	661.113	-2.27285	0.329084	5.20309e-13	1.9673e-11
OS01G0263300	2729.3	-2.26976	0.440848	2.51898e-08	3.69709e-07
OS10G0547900	213.242	-2.26738	0.371517	1.08888e-10	2.64732e-09
OS04G0203600	278.575	-2.26655	0.498213	5.02542e-07	5.50178e-06
EPlOSAG00000023247	32.1756	-2.26327	0.815403	0.00042359	0.00209598
OS05G0507300	1004.36	-2.25905	0.388203	5.54051e-10	1.16797e-08
OS08G0525800	6.64946	-2.25876	1.15585	0.00388996	0.0140757
OS04G0494100	27.8304	-2.25625	0.973641	0.00132986	0.00562276
OS10G0101200	267.006	-2.25609	0.498887	5.8147e-07	6.27168e-06
OS05G0407100	212.064	-2.256	0.611292	1.97554e-05	0.000144417
OS07G0683900	18686.5	-2.25392	0.398093	1.48539e-09	2.82687e-08
OS07G0273700	35.4332	-2.25242	0.558239	5.00622e-06	4.28732e-05
OS01G0257100	71.7652	-2.25151	0.677834	7.58349e-05	0.000465806
OS05G0136200	18.2726	-2.24751	0.82062	0.000505007	0.0024424
OS01G0717700	709.821	-2.24731	0.27282	1.92448e-17	1.46826e-15
OS07G0464700	6.73063	-2.24717	2.90686	0.00925119	0.0292243
OS03G0130100	318.728	-2.24714	0.224183	1.32125e-24	2.22959e-22
EPlOSAG00000008568	44.574	-2.24567	0.460312	1.19864e-07	1.52585e-06
OS04G0613000	192.369	-2.24456	0.351102	1.76754e-11	5.00403e-10
OS07G0148200	223.81	-2.24355	0.534187	2.46033e-06	2.27725e-05
OS05G0480000	14.0116	-2.24334	0.673427	8.98385e-05	0.000539819
OS05G0531700	46.3914	-2.24261	0.416606	8.78987e-09	1.41431e-07
OS09G0287000	34.7309	-2.24219	0.621982	2.91763e-05	0.000202937
OS01G0185350	253.369	-2.2413	0.472007	2.00007e-07	2.40317e-06
OS03G0300400	2644.12	-2.23726	0.458954	1.0616e-07	1.36407e-06
OS05G0276500	46.9115	-2.23554	0.653214	5.28906e-05	0.000340504
OS01G0738100	23.1546	-2.23507	0.607022	2.29246e-05	0.000164462
OS07G0500300	2714.78	-2.23042	0.217911	1.8471e-25	3.4576e-23
OS04G0407300	36.2313	-2.2256	0.505992	1.10036e-06	1.11224e-05
OS03G0769500	16.5942	-2.22557	0.814584	0.000545249	0.00261341
EPlOSAG00000038376	14.6573	-2.22296	0.84742	0.000689316	0.00319832
OS04G0406300	152.978	-2.22216	0.290948	2.54353e-15	1.44018e-13
OS03G0589300	131.85	-2.22113	0.413865	8.50276e-09	1.37262e-07
OS01G0605100	321.549	-2.2195	0.518479	1.76467e-06	1.69472e-05
OS02G0783625	786.572	-2.2193	0.271245	3.05405e-17	2.27929e-15
OS01G0142300	336.49	-2.2191	0.314241	1.85688e-13	7.70088e-12
OS06G0325950	17.7702	-2.21877	1.45446	0.00562045	0.0191843
OS04G0630800	13.4851	-2.21756	0.783973	0.000430155	0.00212325
OS07G0112100	71.4344	-2.21726	0.451155	8.99384e-08	1.17279e-06
OS03G0411800	167.087	-2.21632	0.253318	2.56079e-19	2.49921e-17
OS03G0140400	753.845	-2.2152	0.445274	6.49603e-08	8.76785e-07
OS10G0163370	9.81497	-2.21505	1.10339	0.00317145	0.0118371
OS02G0230250	4131.43	-2.21177	0.195908	1.56236e-30	5.51755e-28
OS03G0281100	137.052	-2.21156	0.30348	3.57416e-14	1.67951e-12
OS12G0115000	161.184	-2.21144	0.419632	1.4278e-08	2.2012e-07
OS11G0702200	1672.84	-2.20984	0.518436	1.90834e-06	1.81993e-05
OS03G0765500	12.2615	-2.20975	1.16089	0.00365743	0.013357
OS12G0571300	75.3711	-2.20872	0.381294	7.46608e-10	1.51605e-08
OS01G0555200	117.781	-2.20846	0.315469	2.88707e-13	1.14202e-11
OS01G0718000	15.8074	-2.20837	0.989903	0.00185161	0.00745606
OS06G0118600	294.109	-2.20715	0.323933	1.04875e-12	3.75796e-11
OS08G0528500	164.532	-2.20359	0.295752	1.07783e-14	5.53557e-13
OS11G0599200	316.619	-2.20356	0.592943	1.8323e-05	0.000135362
EPlOSAG00000042850	9.94324	-2.20329	0.893882	0.00120478	0.00516583
OS06G0549300	21.1734	-2.20067	0.699627	0.000147855	0.00083681
OS11G0128300	231.7	-2.19974	0.374951	4.67366e-10	9.98759e-09
OS03G0836900	17.851	-2.19928	0.993599	0.00191164	0.00766179
OS04G0611400	33.6543	-2.1992	0.74891	0.000267281	0.00140404
OS08G0391300	141.925	-2.19598	0.361095	1.28468e-10	3.08395e-09
OS11G0634800	43.1509	-2.19513	0.508771	1.65917e-06	1.60374e-05
OS11G0617532	3.19537	-2.19363	2.45888	0.00956646	0.030064
OS01G0763600	2273.23	-2.19349	0.31271	2.65763e-13	1.06231e-11
OS06G0271300	12.033	-2.19106	1.0862	0.00299063	0.0112406
OS03G0253600	85.9803	-2.18795	0.45252	1.37248e-07	1.72093e-06
OS08G0280200	115.133	-2.18666	0.330869	4.58517e-12	1.453e-10
OS03G0323900	25.4496	-2.18625	0.858669	0.00086309	0.00387548
OS07G0677900	94.0595	-2.18584	0.43273	4.55114e-08	6.34529e-07
OS01G0944700	287.038	-2.18513	1.3227	0.00435676	0.0155011
OS08G0179100	69.0809	-2.18505	0.574946	1.36797e-05	0.000104229
OS03G0742900	7701.04	-2.18481	0.386301	1.43679e-09	2.74505e-08
OS02G0783700	76.45	-2.18435	0.552095	7.01929e-06	5.78986e-05
OS08G0130100	78.5201	-2.18409	0.584617	1.78102e-05	0.000132086
OS11G0439300	89.4933	-2.18386	0.416126	1.67148e-08	2.54935e-07
OS03G0634400	24.9436	-2.18378	0.892825	0.0010724	0.00467201
OS10G0411100	7.41552	-2.18287	1.30311	0.00561574	0.019174
OS08G0343000	304.926	-2.18269	0.253944	9.27225e-19	8.33675e-17
OS06G0127800	699.847	-2.18154	0.943197	0.00131264	0.00556162
OS01G0151700	1405.66	-2.18105	0.353781	7.82682e-11	1.9671e-09
OS08G0496400	38.9466	-2.18095	0.564309	1.16273e-05	9.05858e-05
OS01G0128200	328.637	-2.18088	0.337052	1.08661e-11	3.22277e-10
OS07G0136800	149.327	-2.17952	0.364432	2.37921e-10	5.39036e-09
OS07G0685000	97.0846	-2.17931	0.548461	6.9335e-06	5.72737e-05
OS11G0666200	253.237	-2.17745	0.359374	1.48452e-10	3.52905e-09
OS07G0507200	1468.83	-2.17539	0.506403	1.69479e-06	1.63402e-05
OS04G0596900	282.8	-2.17526	0.455051	1.79263e-07	2.18457e-06
OS04G0387300	67.7288	-2.17454	0.473857	4.76882e-07	5.25952e-06
OS01G0719400	131.56	-2.17371	0.305332	1.35051e-13	5.74695e-12
OS07G0204000	15.696	-2.17289	0.735971	0.000302056	0.00156138
OS02G0768000	50.194	-2.17268	0.393267	3.65719e-09	6.38535e-08
OS03G0196600	209.191	-2.17256	0.565892	1.16213e-05	9.05596e-05
OS12G0616000	234.732	-2.17246	0.46642	3.2993e-07	3.78375e-06
OS02G0322400	59.8185	-2.17121	0.417028	2.17744e-08	3.24588e-07
EPlOSAG00000052368	6.88251	-2.17103	0.969914	0.00234966	0.00916113
OS06G0176100	15.1239	-2.17067	0.625205	5.62639e-05	0.000359518
OS07G0191650	62.6686	-2.16998	0.563275	1.16605e-05	9.07826e-05
OS10G0528100	249.206	-2.16944	0.418917	2.3021e-08	3.41241e-07
OS04G0463100	197.101	-2.1687	0.375487	8.69083e-10	1.74305e-08
OS01G0612500	160.184	-2.16857	0.324922	2.89558e-12	9.53758e-11
OS03G0762300	247.92	-2.16853	0.589205	2.14388e-05	0.000155233
OS07G0542600	308.682	-2.16828	0.468962	3.86543e-07	4.35443e-06
OS01G0111800	954.723	-2.16796	0.455394	1.94298e-07	2.34444e-06
OS12G0136500	4689.58	-2.16777	0.405692	9.61612e-09	1.53e-07
OS04G0557800	9.13218	-2.16699	1.42396	0.00657473	0.0218834
OS01G0697100	563.78	-2.16681	0.325156	2.95924e-12	9.72857e-11
OS05G0524500	78.4291	-2.16645	0.634176	5.77823e-05	0.000367759
OS01G0825800	1040.57	-2.16602	0.396765	5.01572e-09	8.49746e-08
EPlOSAG00000022888	20.4992	-2.16601	1.21406	0.00397824	0.0143512
OS01G0678500	1338.6	-2.1657	0.178287	7.26834e-35	4.29283e-32
OS07G0634900	54.3075	-2.16557	0.597562	2.83795e-05	0.000198361
OS01G0761400	9.18244	-2.16505	0.986058	0.00227664	0.00891605
EPlOSAG00000051234	11.0062	-2.16388	0.894035	0.0013014	0.00552084
OS07G0599900	3.26392	-2.16333	2.69342	0.0106568	0.0329032
OS12G0432750	13.09	-2.16228	0.78949	0.00057995	0.00275315
OS03G0775700	31.8791	-2.16208	0.601627	3.26498e-05	0.000223959
OS05G0127500	8.0823	-2.16165	1.27057	0.00561362	0.0191687
OS04G0666800	14.1007	-2.161	0.834055	0.00078803	0.00357973
OS10G0103700	40.3411	-2.16088	0.608556	3.71412e-05	0.000250602
OS05G0491000	47.6542	-2.16085	0.521922	3.60413e-06	3.206e-05
OS09G0442300	6511.79	-2.16075	0.436141	7.45845e-08	9.91066e-07
OS02G0511900	98.2027	-2.15902	0.548224	7.71874e-06	6.30005e-05
OS09G0537700	27.1832	-2.15901	0.888336	0.00108616	0.00472058
OS04G0268700	97.1727	-2.15663	0.668296	0.000108369	0.000636863
OS07G0437000	336.88	-2.15341	0.481413	7.83242e-07	8.1976e-06
OS02G0816300	157.289	-2.15304	0.270723	2.07199e-16	1.34683e-14
OS05G0273500	60.9652	-2.15197	0.430308	6.18346e-08	8.37898e-07
OS12G0101800	2411.86	-2.1505	0.213496	8.4994e-25	1.47795e-22
OS03G0169500	73.4613	-2.14873	0.488165	1.14439e-06	1.15098e-05
OS09G0557900	904.212	-2.14726	0.428433	5.60258e-08	7.64722e-07
OS02G0490500	187.735	-2.14666	0.389114	3.7102e-09	6.47131e-08
OS08G0547800	145.086	-2.14661	0.491636	1.26615e-06	1.25975e-05
OS08G0401500	99.4286	-2.14361	0.567928	1.58492e-05	0.000118907
OS02G0463500	47.0816	-2.14339	0.627619	5.97319e-05	0.000378711
OS10G0318900	101.872	-2.14294	0.356521	1.98853e-10	4.59643e-09
OS01G0221400	20.5283	-2.14184	0.690308	0.00018804	0.00103578
OS01G0937900	569.742	-2.14176	0.374143	1.09199e-09	2.14001e-08
OS05G0449600	970.812	-2.14149	0.177099	1.98445e-34	1.13299e-31
OS02G0558600	348.427	-2.14129	0.613633	4.44053e-05	0.000293205
EPlOSAG00000021588	9.29446	-2.13988	0.846596	0.00112178	0.00484952
OS03G0250000	413.962	-2.13911	0.449985	2.00408e-07	2.40714e-06
OS04G0369066	47.3192	-2.13849	0.463459	4.30041e-07	4.79384e-06
OS08G0174500	12.3616	-2.13832	0.817766	0.000806753	0.00365123
OS03G0383900	60.2497	-2.13773	0.651928	9.70253e-05	0.000577532
OS03G0138500	1235.04	-2.13712	0.749734	0.000350417	0.00177759
OS08G0155900	537.393	-2.1365	0.432365	7.75783e-08	1.02806e-06
OS01G0143900	189.497	-2.13615	0.510273	2.82284e-06	2.57179e-05
OS08G0367300	117.155	-2.13538	0.39814	9.08248e-09	1.45728e-07
OS02G0582800	39.8267	-2.13399	0.615128	4.82617e-05	0.000315146
OS04G0291100	612.608	-2.1337	0.176409	1.37818e-34	8.00187e-32
OS12G0573000	262.706	-2.13297	0.271181	4.5389e-16	2.82186e-14
OS10G0110800	49.5903	-2.13225	0.443877	1.72176e-07	2.10871e-06
OS07G0481100	121.934	-2.13148	0.393226	6.78535e-09	1.11857e-07
OS12G0194900	146.171	-2.13128	2.24603	0.00735371	0.0241292
OS12G0549700	64.2225	-2.13072	0.439728	1.4707e-07	1.83268e-06
OS11G0139800	463.514	-2.1294	0.828796	0.000764242	0.00348925
OS08G0457000	90.4074	-2.12882	0.510195	3.17854e-06	2.8601e-05
OS07G0598300	399.67	-2.12838	0.281546	4.86335e-15	2.66132e-13
EPlOSAG00000031474	8.86225	-2.12792	0.96067	0.0022834	0.0089364
OS06G0567900	2868.07	-2.12735	0.271824	5.7558e-16	3.53099e-14
OS01G0701700	44.2692	-2.12729	0.523191	5.05336e-06	4.32337e-05
OS05G0417700	103.93	-2.12721	0.39163	6.35362e-09	1.05348e-07
OS10G0413400	265.854	-2.12646	0.311792	1.07933e-12	3.85887e-11
OS01G0571700	690.624	-2.1254	0.324775	6.8515e-12	2.09558e-10
OS03G0189600	3478.58	-2.12397	0.348275	1.15806e-10	2.79961e-09
OS02G0830801	108.402	-2.12348	0.611939	4.70487e-05	0.000308106
OS11G0157200	3212.78	-2.12324	0.38977	5.27809e-09	8.89356e-08
EPlOSAG00000007621	16.8085	-2.12267	0.661381	0.000136748	0.000781657
OS04G0526800	174.199	-2.1226	0.549159	1.0886e-05	8.55891e-05
OS02G0562350	8.69744	-2.12249	1.69734	0.0087599	0.0279299
OS11G0170900	27.5758	-2.12168	1.50867	0.00653932	0.0217888
OS08G0174100	43.744	-2.1211	0.676274	0.000161021	0.000902182
OS09G0511900	58.2539	-2.12049	0.616229	5.36358e-05	0.000344783
OS02G0455400	45.9889	-2.11945	0.510553	3.49681e-06	3.12026e-05
OS03G0138700	704.936	-2.11934	0.363266	6.01592e-10	1.25506e-08
OS04G0518100	770.766	-2.11774	0.256061	1.58804e-17	1.22522e-15
OS06G0604000	230.403	-2.11659	0.328346	1.29615e-11	3.75962e-10
OS09G0459450	206.797	-2.11643	0.352621	2.16198e-10	4.94398e-09
OS04G0288100	323.363	-2.11557	0.555821	1.37522e-05	0.000104758
OS07G0503500	256.951	-2.11507	0.318593	3.52274e-12	1.14168e-10
OS09G0461700	395.883	-2.1142	0.364654	7.39433e-10	1.50416e-08
OS08G0148267	159.983	-2.1141	0.548765	1.16906e-05	9.09957e-05
OS06G0233000	68.0727	-2.1136	0.605644	4.7205e-05	0.000308952
OS03G0577500	1233.47	-2.11346	0.282209	8.01147e-15	4.18994e-13
OS06G0127700	271.847	-2.11226	0.489916	1.65256e-06	1.59825e-05
OS09G0127300	156.127	-2.11017	1.26964	0.00467442	0.0164469
OS04G0627900	268.15	-2.10931	0.537873	8.71329e-06	7.01486e-05
OS06G0206000	124.317	-2.10625	0.355511	3.81951e-10	8.34979e-09
OS02G0528750	177.689	-2.10552	0.305355	6.71407e-13	2.50177e-11
EPlOSAG00000017035	8.21895	-2.10413	1.33641	0.00681011	0.0225616
OS07G0264100	4276.19	-2.10381	0.325304	1.0941e-11	3.24216e-10
OS01G0924200	202.976	-2.10299	0.410903	3.31225e-08	4.75343e-07
OS01G0132050	20.9403	-2.10164	0.782915	0.000625763	0.00293646
OS03G0206400	250.23	-2.10002	0.354943	3.77926e-10	8.27236e-09
OS02G0143400	12.6967	-2.09774	0.921174	0.00186251	0.00749204
OS06G0177200	16.1339	-2.09687	0.604076	5.85037e-05	0.000371688
OS08G0207500	167.583	-2.09686	0.425953	9.20289e-08	1.19686e-06
OS12G0273700	719.259	-2.09627	0.505307	3.4232e-06	3.06255e-05
OS06G0655100	254.697	-2.09573	0.233979	4.37806e-20	4.65761e-18
OS03G0574300	107.05	-2.09565	0.374212	2.51047e-09	4.54299e-08
EPlOSAG00000008569	63.8539	-2.09525	0.397913	1.63807e-08	2.4995e-07
OS03G0654900	70.9748	-2.09452	0.711143	0.000286576	0.00149035
OS11G0300700	53.1033	-2.09299	0.578157	2.9784e-05	0.000206535
OS02G0695600	259.199	-2.09196	0.583858	3.29624e-05	0.000225651
OS02G0262800	9.22831	-2.09102	1.25373	0.00582531	0.019785
OS06G0234600	7.72427	-2.08944	1.26751	0.00650139	0.0216793
OS03G0844600	1118.37	-2.08942	0.29789	2.60319e-13	1.0442e-11
OS02G0166200	13.4595	-2.08863	1.32735	0.00611486	0.0205969
OS11G0116000	2437.01	-2.08811	0.317245	5.65434e-12	1.75486e-10
OS01G0713900	54.5711	-2.0879	0.674708	0.000175494	0.000975135
OS10G0548700	503.801	-2.08475	0.27325	2.85025e-15	1.60063e-13
OS06G0255200	124.786	-2.08254	0.596591	4.54573e-05	0.000298999
OS02G0834300	452.741	-2.08214	0.338737	9.18481e-11	2.27173e-09
OS06G0562200	119.903	-2.07897	0.431919	1.57996e-07	1.95109e-06
OS08G0546700	616.586	-2.07895	0.42754	1.27171e-07	1.6087e-06
OS03G0138600	12.8135	-2.07752	0.720768	0.000426081	0.00210618
OS12G0140266	88.3918	-2.0774	0.405541	3.46697e-08	4.95678e-07
OS04G0629400	75.0234	-2.07424	0.468441	1.05098e-06	1.06864e-05
OS09G0483350	27.2315	-2.07411	0.553382	1.99943e-05	0.000145915
OS07G0663600	148.461	-2.074	0.408128	4.13924e-08	5.81837e-07
OS04G0110200	56.401	-2.07379	0.524194	7.99785e-06	6.50925e-05
OS12G0114800	6803.51	-2.07277	0.306291	1.53683e-12	5.29636e-11
OS01G0306100	77.1962	-2.07221	0.542341	1.41557e-05	0.000107581
OS08G0244500	31.2015	-2.07215	0.652146	0.000141528	0.000804679
OS09G0451266	204.598	-2.07146	0.40091	2.62567e-08	3.83561e-07
OS08G0549600	24.9928	-2.07061	0.817521	0.000965809	0.00426295
OS09G0376300	115.065	-2.07043	0.323546	1.86631e-11	5.27058e-10
EPlOSAG00000002156	9.97746	-2.06947	0.803584	0.000985681	0.00433669
OS09G0545999	67.0966	-2.06747	0.351959	5.15076e-10	1.09321e-08
OS09G0547033	97.9057	-2.06669	0.387456	1.10436e-08	1.73377e-07
OS01G0289100	119.431	-2.06583	0.553549	1.90721e-05	0.00014011
OS07G0669000	14.176	-2.06561	0.751658	0.000588607	0.00278768
OS05G0319700	482.752	-2.06492	0.350466	4.44629e-10	9.57585e-09
OS11G0701800	2516.34	-2.06486	0.445653	3.87956e-07	4.36878e-06
OS02G0810500	336.732	-2.06471	0.343246	2.10509e-10	4.83648e-09
OS04G0413000	73.666	-2.06251	0.370597	3.01539e-09	5.36042e-08
OS05G0214100	1206.22	-2.06235	0.244813	4.4927e-18	3.72644e-16
OS04G0563700	1064.14	-2.06214	0.505346	4.58003e-06	3.95895e-05
OS08G0246700	46.5091	-2.06159	0.456555	7.11471e-07	7.52924e-06
EPlOSAG00000029167	9.16354	-2.06007	0.875543	0.0017649	0.00716482
OS04G0408600	67.804	-2.0599	0.422944	1.32761e-07	1.6714e-06
OS04G0512300	19.7426	-2.05939	1.02835	0.0031226	0.0116841
EPlOSAG00000025124	107.699	-2.05937	0.368123	2.59975e-09	4.68967e-08
OS07G0541900	117.15	-2.05885	0.640977	0.000125532	0.00072443
OS03G0769025	55.2588	-2.05865	0.418788	1.02486e-07	1.32133e-06
OS10G0372100	75.7128	-2.05745	0.455097	6.74325e-07	7.169e-06
OS05G0219900	244.989	-2.05706	0.961466	0.0021975	0.00865874
OS03G0103100	96.6231	-2.05704	0.855783	0.001247	0.00532503
OS02G0126000	38.0285	-2.05531	0.582043	4.50522e-05	0.000296904
OS11G0460500	10.6819	-2.05307	1.02258	0.0035243	0.0129218
OS09G0437100	89.2269	-2.05229	0.482991	2.38056e-06	2.21599e-05
OS06G0292600	11.9806	-2.05223	0.821501	0.00114487	0.00493688
OS05G0501400	369.417	-2.05067	0.390304	1.69583e-08	2.58304e-07
OS10G0563900	409.402	-2.05004	0.338067	1.55511e-10	3.68918e-09
OS07G0241700	277.043	-2.04782	0.455632	7.61312e-07	7.99786e-06
OS05G0427900	5.30453	-2.04538	1.27257	0.00806487	0.0260337
OS03G0805500	741.68	-2.04343	0.156165	5.41998e-40	4.88597e-37
OS09G0498000	278.14	-2.04205	0.435782	3.16249e-07	3.63538e-06
OS01G0291500	514.664	-2.04117	1.0405	0.00312042	0.0116772
OS11G0523110	240.979	-2.03926	0.396009	2.93858e-08	4.25102e-07
OS04G0544200	78.5226	-2.03843	0.447624	5.98821e-07	6.45069e-06
OS07G0409900	1952.02	-2.03788	0.183126	1.17028e-29	3.57937e-27
OS01G0202700	6.90846	-2.03701	1.41045	0.00882943	0.0281072
OS03G0389100	8.56041	-2.03355	0.945111	0.00275036	0.0104662
OS11G0132600	827.256	-2.03176	0.218925	2.11445e-21	2.5326e-19
OS09G0483400	17394.3	-2.02996	0.739153	0.000469855	0.00229409
OS10G0467900	11.8722	-2.0293	1.05453	0.00405431	0.0145826
OS11G0210201	649.746	-2.0291	0.569559	3.68395e-05	0.00024891
OS02G0108302	494.705	-2.02862	0.175343	7.81941e-32	3.34827e-29
OS08G0296700	244.92	-2.02608	0.231159	2.4617e-19	2.41627e-17
OS11G0199900	22.5735	-2.02493	0.549382	2.65792e-05	0.00018746
OS04G0433300	53.8062	-2.02358	0.604706	8.12351e-05	0.000495511
OS05G0247400	13.3611	-2.02283	0.854819	0.00165071	0.00678181
OS12G0440300	18.8495	-2.02278	0.769921	0.000791867	0.00359399
OS10G0407400	80.9586	-2.02252	0.457229	1.12977e-06	1.13895e-05
OS09G0436500	4419.47	-2.0198	0.297429	1.47288e-12	5.09132e-11
OS04G0165900	301.634	-2.01901	0.373367	7.40578e-09	1.21036e-07
OS07G0592100	159.007	-2.01825	0.246908	3.9135e-17	2.8463e-15
OS11G0135900	1110.04	-2.01701	0.231081	3.27946e-19	3.13802e-17
EPlOSAG00000022442	22.1105	-2.01617	0.965898	0.00284925	0.0107897
OS06G0624200	166.59	-2.01563	0.31835	3.01094e-11	8.15357e-10
OS04G0243700	8.33774	-2.01487	1.17781	0.00613042	0.0206372
OS05G0158500	155.669	-2.01459	0.359312	2.50818e-09	4.54124e-08
OS03G0128800	22.6769	-2.01438	0.834364	0.00131792	0.00558055
OS04G0206600	2949.45	-2.01427	0.26132	1.49553e-15	8.71271e-14
OS04G0293600	10.6355	-2.01372	0.865576	0.00190073	0.00762428
OS03G0259100	70.5248	-2.0136	1.97019	0.00845461	0.0270775
OS09G0544400	118.615	-2.01255	0.552863	2.77534e-05	0.00019474
OS04G0174900	31.0251	-2.01239	0.516672	1.14454e-05	8.93921e-05
OS03G0434800	267.189	-2.01166	0.313625	1.76443e-11	4.99937e-10
OS05G0336000	49.8892	-2.01069	0.704965	0.000404136	0.00201163
OS01G0624400	13.5579	-2.01045	1.58404	0.00869369	0.0277421
OS10G0144700	8.02766	-2.01001	2.10729	0.0110635	0.0339416
OS10G0396300	259.441	-2.00982	0.316368	2.61252e-11	7.14241e-10
OS07G0176600	24.065	-2.00959	0.769418	0.000794215	0.00360305
OS02G0803800	37.6858	-2.00932	0.731131	0.000561803	0.0026815
OS09G0507500	372.959	-2.00736	0.395842	4.64828e-08	6.46494e-07
OS09G0545901	40.5586	-2.00672	0.510406	9.34815e-06	7.48201e-05
OS06G0233101	35.7732	-2.00549	0.703939	0.00041428	0.00205585
OS01G0706850	39.5842	-2.00485	0.450459	1.05098e-06	1.06864e-05
OS09G0341600	223.286	-2.00481	0.581698	5.76726e-05	0.000367285
OS07G0118200	187.993	-2.00397	0.556297	3.30401e-05	0.000226138
OS10G0467800	117.219	-2.00356	0.386007	2.47194e-08	3.6421e-07
OS06G0194400	329.319	-2.00087	0.397727	5.81237e-08	7.91055e-07
OS04G0470150	83.2953	-2.00072	0.420293	2.28284e-07	2.70591e-06
OS01G0723700	35.2886	-2.0001	0.515244	1.26551e-05	9.74844e-05
OS06G0556150	744.028	-1.99945	0.51455	1.08841e-05	8.55891e-05
OS09G0431750	18.4007	-1.99879	0.561647	4.43127e-05	0.000292763
OS12G0603700	99.762	-1.99543	0.524763	1.53597e-05	0.000115691
OS12G0153433	229.912	-1.99464	0.367438	6.89186e-09	1.13449e-07
OS03G0208700	18.9371	-1.99413	0.843354	0.00158418	0.00654733
OS03G0128100	132.801	-1.99309	0.39276	4.83124e-08	6.69495e-07
OS06G0202700	80.4022	-1.99292	0.4754	3.11116e-06	2.80832e-05
OS09G0426500	51.2685	-1.99274	0.754069	0.000737491	0.00338199
OS12G0151500	454.08	-1.99212	0.337248	4.36988e-10	9.4266e-09
OS10G0501401	26.5976	-1.99136	0.50832	1.08327e-05	8.52677e-05
OS01G0231800	1089.76	-1.99058	0.228074	3.26301e-19	3.13103e-17
OS05G0437050	23.8691	-1.99017	0.591756	8.35702e-05	0.000508216
OS02G0784100	143.455	-1.99002	0.361671	4.5994e-09	7.87392e-08
OS06G0705700	201.707	-1.99001	1.0739	0.00397743	0.0143498
OS11G0109633	22.6781	-1.98963	1.56835	0.00830092	0.0266526
OS09G0433400	44.4166	-1.98944	0.550594	3.3735e-05	0.000230021
OS03G0744675	58.1794	-1.98883	0.644046	0.000191217	0.00105057
OS06G0287500	244.995	-1.98856	0.266481	1.10888e-14	5.68652e-13
OS06G0497500	130.517	-1.98748	0.440248	7.53453e-07	7.92699e-06
OS11G0180000	270.914	-1.986	0.929737	0.00238351	0.00926467
OS01G0820700	6.9691	-1.98583	1.89417	0.0119123	0.036061
OS08G0421800	966.563	-1.98461	0.345708	1.14992e-09	2.23944e-08
EPlOSAG00000010304	794.495	-1.98437	1.07454	0.00401396	0.0144587
OS04G0188433	156.455	-1.98398	1.83688	0.00848197	0.0271626
OS05G0473000	221.442	-1.98377	0.317513	5.24632e-11	1.36564e-09
OS02G0558100	790.835	-1.98278	0.225906	2.21572e-19	2.18108e-17
OS01G0585200	90.818	-1.98064	1.7135	0.00838931	0.0268961
OS04G0623500	5119.61	-1.98056	0.188009	7.86264e-27	1.74898e-24
OS09G0511700	44.3413	-1.97901	0.418267	2.77198e-07	3.22653e-06
OS02G0505500	368.874	-1.97826	0.534123	2.27954e-05	0.000163844
OS02G0202300	96.0648	-1.97796	0.60829	0.000114773	0.000669218
OS09G0536400	103.921	-1.977	0.340458	8.44232e-10	1.69619e-08
OS03G0438200	92.3339	-1.97362	0.340172	8.30016e-10	1.66959e-08
OS05G0193600	207.039	-1.97314	0.384919	3.58161e-08	5.11216e-07
OS02G0802200	318.333	-1.97256	0.328735	2.50316e-10	5.64133e-09
OS11G0252400	80.5167	-1.97247	0.391646	5.95705e-08	8.09459e-07
OS09G0242600	763.436	-1.97237	0.267786	2.28049e-14	1.10967e-12
OS02G0203200	85.6237	-1.97236	0.426054	4.42121e-07	4.91411e-06
OS04G0607200	76.1008	-1.96997	0.432365	6.12809e-07	6.58068e-06
OS04G0337800	18.1619	-1.96869	0.584114	8.95559e-05	0.000538404
OS08G0552300	62.7772	-1.96811	0.528961	2.25853e-05	0.00016247
OS06G0523300	352.707	-1.96771	0.306503	1.67121e-11	4.75095e-10
OS02G0212300	138.149	-1.96714	0.543024	3.15164e-05	0.000216749
OS03G0431600	10.5686	-1.96679	1.30488	0.00752134	0.0245874
OS10G0442400	697.655	-1.96672	0.37093	1.39288e-08	2.15123e-07
OS06G0345200	362.267	-1.96353	0.214856	8.4982e-21	9.67158e-19
OS11G0195800	34.4119	-1.96126	0.726594	0.000671673	0.0031262
OS07G0118000	65.061	-1.96091	0.523514	1.962e-05	0.000143639
OS03G0859100	1577.11	-1.95966	0.25993	6.16967e-15	3.29203e-13
OS04G0611267	36.2822	-1.95937	0.609277	0.000138981	0.00079217
OS02G0623300	8.83934	-1.95894	0.977442	0.00409189	0.0147008
OS01G0753800	1070.69	-1.95842	0.348609	2.38469e-09	4.33138e-08
OS08G0169100	50.0632	-1.95831	0.640312	0.00023281	0.00124592
OS11G0621300	345.875	-1.95749	0.325137	2.17355e-10	4.96711e-09
OS06G0639800	111.294	-1.95729	0.524807	2.08861e-05	0.000151647
OS08G0508500	169.151	-1.95417	0.321398	1.58963e-10	3.75288e-09
OS01G0927900	1122.29	-1.954	0.173128	2.13703e-30	7.47001e-28
OS09G0332700	379.567	-1.95296	0.259786	7.25659e-15	3.80676e-13
OS07G0689600	745.721	-1.95181	0.573193	6.93225e-05	0.00043062
OS01G0976200	135.326	-1.95127	0.386076	5.33405e-08	7.31185e-07
OS11G0178800	479.088	-1.95018	0.444822	1.36825e-06	1.34958e-05
OS08G0433500	13.2854	-1.94995	0.797881	0.00147627	0.00615969
OS11G0139900	665.814	-1.94952	0.239968	5.95776e-17	4.26964e-15
OS05G0273800	719.551	-1.9488	0.311241	4.95668e-11	1.29615e-09
OS05G0527100	109.488	-1.94782	0.516115	1.81558e-05	0.0001343
OS05G0355300	78.2051	-1.94762	0.401543	1.53053e-07	1.89963e-06
OS06G0147200	33.9886	-1.94635	0.99744	0.00366819	0.0133921
OS06G0319133	166.297	-1.94619	0.505847	1.35971e-05	0.000103715
OS08G0157500	5793.33	-1.94447	0.333308	5.99846e-10	1.25448e-08
OS01G0719200	17.8499	-1.94434	0.904205	0.00270017	0.0102969
OS04G0201800	65.3593	-1.9435	0.340045	1.45815e-09	2.78275e-08
OS08G0396700	165.758	-1.94209	0.342884	1.85293e-09	3.46663e-08
OS01G0872100	86.0695	-1.94175	0.580273	8.77893e-05	0.000529549
OS04G0607500	116.306	-1.94052	0.633384	0.000220611	0.00119106
OS05G0496500	370.07	-1.93978	0.326172	3.53751e-10	7.78797e-09
OS08G0442000	22.887	-1.93946	0.746679	0.000883396	0.00395577
OS09G0376000	50.5943	-1.93817	0.390186	8.72734e-08	1.14326e-06
OS10G0457400	392	-1.93799	0.560982	5.90867e-05	0.000374828
OS12G0149000	103.173	-1.93787	0.345943	2.82661e-09	5.06424e-08
OS11G0334938	31.7296	-1.93708	0.529874	3.02714e-05	0.000209406
OS11G0115100	8028.87	-1.93642	0.29232	4.90395e-12	1.54119e-10
OS07G0257200	273.128	-1.93522	0.370133	2.14219e-08	3.20031e-07
OS08G0451500	98.8768	-1.93337	0.414644	3.86555e-07	4.35443e-06
OS10G0524700	360.201	-1.93197	0.345921	2.95906e-09	5.27397e-08
OS08G0560300	150.774	-1.93128	0.347451	3.53084e-09	6.18367e-08
OS08G0249100	70.6601	-1.92964	0.61496	0.000180555	0.000999366
OS07G0691200	560.371	-1.92958	0.188285	1.73537e-25	3.28435e-23
OS07G0582700	85.6718	-1.92949	0.470094	4.79216e-06	4.12049e-05
OS04G0204400	41.4995	-1.92875	0.488884	9.46482e-06	7.56303e-05
OS05G0228000	1005.9	-1.92827	0.464559	3.85995e-06	3.40439e-05
OS04G0533300	1782.64	-1.92698	0.326462	4.77112e-10	1.01831e-08
OS10G0551800	7284.95	-1.92687	0.366919	1.8674e-08	2.81185e-07
OS02G0594700	525.803	-1.92682	0.379067	4.50819e-08	6.29309e-07
OS11G0456050	165.52	-1.92531	0.460291	3.46152e-06	3.09281e-05
OS03G0305800	23.9384	-1.925	0.540165	4.37053e-05	0.000289196
OS02G0617500	26.1031	-1.92451	0.530111	3.40951e-05	0.000232153
OS01G0105300	27.5553	-1.92404	0.614112	0.000192725	0.00105767
OS03G0323500	1053.51	-1.92277	0.223843	1.20371e-18	1.06274e-16
OS02G0453100	11.76	-1.92208	0.826482	0.00200039	0.00797454
OS03G0212800	1641.53	-1.92198	0.275521	4.01162e-13	1.54233e-11
OS01G0743732	3.73875	-1.92118	1.96785	0.0170239	0.0485248
OS04G0481000	62.2898	-1.92074	0.332063	9.46565e-10	1.88302e-08
OS04G0530700	486.198	-1.91991	0.31527	1.47034e-10	3.49777e-09
OS11G0236932	290.12	-1.91964	0.429019	9.20582e-07	9.4758e-06
OS06G0702700	971.602	-1.91921	0.262115	3.27634e-14	1.54593e-12
OS03G0400600	356.202	-1.91904	0.315932	1.58547e-10	3.74824e-09
OS12G0172150	15.1417	-1.91855	0.791004	0.00150657	0.00626857
OS07G0137000	369.649	-1.91743	0.315485	1.58919e-10	3.75288e-09
OS10G0159800	200.833	-1.91721	0.317035	1.94977e-10	4.51293e-09
OS06G0246000	20920	-1.91713	0.224405	1.20838e-18	1.06412e-16
OS11G0549610	64.8261	-1.91501	0.398784	2.10954e-07	2.52144e-06
OS10G0463600	58.6773	-1.91461	0.560311	7.31391e-05	0.000450702
OS12G0249900	515.049	-1.91441	0.39577	1.65304e-07	2.03181e-06
OS08G0191433	1035.45	-1.91368	0.349593	5.62759e-09	9.41762e-08
OS03G0721300	972.727	-1.91322	0.328192	7.21947e-10	1.47472e-08
OS05G0140100	589.627	-1.91279	0.355443	9.25801e-09	1.48128e-07
OS01G0795200	90.4872	-1.91269	0.609365	0.000179319	0.000993975
OS07G0484500	463.762	-1.90955	0.429132	1.05849e-06	1.07505e-05
OS03G0835150	676.82	-1.90906	0.501182	1.60023e-05	0.000119898
OS03G0730500	218.775	-1.90892	0.217827	2.79977e-19	2.71697e-17
OS10G0569800	73.1683	-1.9088	0.507507	1.97365e-05	0.000144311
OS10G0337600	200.115	-1.90824	0.463393	4.58362e-06	3.96006e-05
OS06G0128700	294.25	-1.90749	0.234205	5.45829e-17	3.92813e-15
OS06G0140800	638.439	-1.90683	0.277624	8.68099e-13	3.15351e-11
OS07G0467900	231.06	-1.90668	0.299879	2.80397e-11	7.6293e-10
OS05G0395400	860.265	-1.90521	0.33207	1.24707e-09	2.41218e-08
OS01G0813000	109.583	-1.90339	0.313385	1.78361e-10	4.17344e-09
OS01G0771000	117.939	-1.90309	0.433829	1.40261e-06	1.37811e-05
OS11G0697100	148.522	-1.90303	0.33929	2.70754e-09	4.86363e-08
OS01G0972900	487.86	-1.90196	0.471629	6.57628e-06	5.46922e-05
OS02G0767400	102.856	-1.90166	0.507969	2.13582e-05	0.000154715
OS02G0102800	74.2159	-1.90078	0.389904	1.479e-07	1.84168e-06
OS05G0519300	10.8181	-1.90065	0.871782	0.00289225	0.0109212
OS04G0603400	73.0852	-1.89995	0.510853	2.409e-05	0.0001719
OS12G0267900	408.808	-1.89985	0.53512	4.35335e-05	0.000288282
OS05G0397900	1231.3	-1.89929	0.397154	2.17436e-07	2.58988e-06
OS03G0587200	2860.7	-1.89886	0.468644	5.73474e-06	4.83025e-05
OS10G0494800	143.546	-1.89828	0.379379	7.44167e-08	9.89219e-07
OS02G0802700	511.213	-1.89779	0.352259	9.63229e-09	1.53187e-07
OS08G0514300	12.6359	-1.89625	1.06659	0.00562465	0.0191968
OS09G0570100	138.085	-1.89618	0.455613	3.85627e-06	3.40202e-05
OS02G0169800	626.185	-1.89605	0.279028	1.47089e-12	5.09132e-11
OS10G0493100	174.851	-1.89594	0.212694	7.06691e-20	7.35818e-18
OS01G0211200	510.54	-1.89322	0.312671	1.84246e-10	4.29064e-09
OS02G0212500	28.959	-1.89272	0.734184	0.000967028	0.00426668
OS04G0537800	71.6013	-1.89262	0.598475	0.00017391	0.000967433
OS08G0186200	15.4701	-1.88989	0.759521	0.00132873	0.0056187
OS12G0165600	61.021	-1.88969	0.447609	3.17633e-06	2.85961e-05
OS04G0295500	74.032	-1.88954	0.481366	1.07353e-05	8.45596e-05
OS05G0454200	280.473	-1.88851	0.552794	7.173e-05	0.000443374
OS02G0458100	43.9814	-1.88722	0.800187	0.00168375	0.0068944
OS01G0778100	10.037	-1.88706	0.888848	0.00332207	0.0123001
OS02G0531200	186.207	-1.88615	0.287262	7.2623e-12	2.21529e-10
OS01G0917900	27.8362	-1.88518	1.12325	0.00614464	0.0206728
OS05G0593550	79.3605	-1.8828	0.560335	8.56307e-05	0.000518263
OS05G0409400	884.316	-1.88193	0.409764	5.51656e-07	5.97645e-06
OS04G0326100	26.8973	-1.88099	1.4356	0.00922703	0.0291668
OS03G0336400	419.514	-1.88061	0.313299	2.64094e-10	5.92455e-09
OS09G0546100	88.0957	-1.8787	0.339616	4.24909e-09	7.33284e-08
OS06G0662200	971.142	-1.87866	0.828356	0.00198096	0.00790263
OS02G0582600	50.4001	-1.87864	0.902999	0.00308542	0.0115576
OS10G0547000	118.358	-1.87766	0.344341	6.43018e-09	1.06463e-07
OS04G0677200	32.209	-1.87724	0.644749	0.00039423	0.00196977
OS06G0663900	466.991	-1.8767	0.224168	8.28056e-18	6.65866e-16
OS01G0748500	55.0131	-1.87624	0.51382	3.12824e-05	0.000215443
OS03G0772700	8.77873	-1.87604	1.6927	0.0120474	0.0363833
OS03G0772750	8.77873	-1.87604	1.6927	0.0120474	0.0363833
OS03G0804400	438.565	-1.87505	0.265893	2.43266e-13	9.87361e-12
OS09G0466300	9.79751	-1.873	0.856822	0.00297949	0.0112083
OS03G0235900	845.187	-1.87295	0.230206	5.79309e-17	4.16034e-15
OS10G0496000	156.39	-1.87285	0.317347	4.78411e-10	1.02045e-08
OS02G0732800	3.77843	-1.87237	1.91018	0.0170887	0.0486893
OS11G0291500	10.1752	-1.87214	1.55578	0.011499	0.0349987
OS01G0878900	784.312	-1.87201	0.27593	1.5976e-12	5.46726e-11
OS12G0566700	804.402	-1.87191	0.389543	1.98341e-07	2.3865e-06
OS03G0397700	364.878	-1.87076	0.336435	3.55308e-09	6.21625e-08
OS03G0770900	777.796	-1.87043	0.54734	7.18897e-05	0.000444202
OS10G0391400	83.4222	-1.87039	0.461601	6.26402e-06	5.23878e-05
OS05G0422900	352.226	-1.87033	0.301791	7.9599e-11	1.99615e-09
OS04G0504200	307.225	-1.86878	0.528809	4.77729e-05	0.000312251
OS02G0199200	45.4449	-1.86834	0.693157	0.000734431	0.00337203
OS10G0499050	5.37702	-1.86804	1.15281	0.00939062	0.0295993
OS11G0142400	97.8637	-1.86752	0.339973	5.29856e-09	8.91928e-08
OS05G0444300	344.498	-1.8659	0.224893	1.48029e-17	1.1551e-15
OS05G0541800	30.022	-1.86417	0.504857	2.85087e-05	0.000199097
OS01G0222900	13.0857	-1.86386	0.975021	0.00458199	0.0161549
OS05G0508400	352.402	-1.86337	0.339641	5.51883e-09	9.25824e-08
OS12G0624300	49.2714	-1.86329	0.607047	0.000234851	0.00125606
EPlOSAG00000009082	189.562	-1.86286	0.69942	0.000773971	0.00352756
OS07G0692500	20.8114	-1.8626	0.816753	0.00209759	0.00830886
OS08G0438100	20.1289	-1.86205	0.595684	0.000220073	0.00118872
OS02G0231000	41.9286	-1.86198	0.611131	0.000266581	0.00140083
OS01G0871100	422.023	-1.86109	0.216013	1.00038e-18	8.94838e-17
OS05G0227600	3982.53	-1.85897	0.44912	3.74864e-06	3.31732e-05
OS12G0555100	33.6884	-1.85816	0.683009	0.000684818	0.0031809
OS03G0196250	211.391	-1.85768	0.328842	2.24924e-09	4.11372e-08
OS01G0642200	368.565	-1.85693	0.320813	9.62178e-10	1.91075e-08
OS04G0197100	8.77767	-1.8564	1.21555	0.00900848	0.0285868
OS11G0569600	66.1301	-1.8553	0.563515	0.000115007	0.000670472
OS02G0514500	187.109	-1.85461	0.450496	4.82646e-06	4.14686e-05
OS01G0309800	98.8907	-1.85271	0.545003	7.85104e-05	0.000481119
OS12G0567100	18.4107	-1.85234	0.749691	0.00140478	0.00589516
OS12G0159000	356.339	-1.85205	0.423356	1.56755e-06	1.52335e-05
OS06G0651100	152.359	-1.852	0.27243	1.47935e-12	5.10337e-11
OS02G0322251	8.36342	-1.85115	0.962881	0.00526966	0.018179
OS03G0101500	369.415	-1.85087	0.315901	6.36775e-10	1.31883e-08
OS02G0139500	271.789	-1.84896	0.250704	2.39516e-14	1.15399e-12
OS03G0184500	1291.46	-1.84872	0.503367	2.87036e-05	0.000200136
OS07G0143401	24.8757	-1.84836	0.486418	2.01354e-05	0.000146788
OS12G0106300	225.099	-1.84835	0.346389	1.29811e-08	2.01669e-07
OS02G0528900	666.928	-1.84774	0.300275	1.05692e-10	2.57876e-09
OS11G0698567	17.637	-1.84773	0.612393	0.000323626	0.00165811
OS07G0109100	30.9664	-1.84723	0.749937	0.00137644	0.00579253
OS04G0616700	218.993	-1.84633	0.310875	4.04297e-10	8.79897e-09
OS01G0647200	49.1611	-1.84586	0.491945	2.23806e-05	0.000161133
OS01G0157600	13.2106	-1.84544	1.67778	0.0113213	0.0345622
OS02G0782900	598.994	-1.84528	0.429897	2.25516e-06	2.11477e-05
OS01G0884800	22.5463	-1.84373	0.578376	0.000174756	0.00097151
OS10G0494950	78.8952	-1.84119	0.487834	1.99531e-05	0.000145646
OS04G0200000	13.7099	-1.84086	0.742967	0.00151262	0.00628837
OS09G0341500	323.914	-1.84083	0.397757	4.86097e-07	5.35082e-06
OS05G0130300	68.7457	-1.84029	0.455866	7.04452e-06	5.80787e-05
OS07G0101800	126.526	-1.83988	0.382324	2.0284e-07	2.4338e-06
OS05G0418100	364.474	-1.83855	0.249473	2.43093e-14	1.16958e-12
OS04G0206350	16.9832	-1.83819	0.791249	0.00204938	0.00814426
OS02G0285300	3877.12	-1.83779	0.274533	3.07226e-12	1.00711e-10
OS08G0174300	31.4776	-1.83711	0.754602	0.00150032	0.00624673
OS05G0372833	676.325	-1.8358	0.910159	0.00352641	0.0129282
OS01G0138500	19.4039	-1.83573	0.553391	0.000121961	0.000706322
OS02G0711900	67.1232	-1.83562	0.478093	1.56898e-05	0.000117918
OS01G0533100	51.153	-1.83558	0.52051	5.01029e-05	0.000325308
OS05G0446600	70.4325	-1.83375	0.49621	2.62585e-05	0.00018539
OS04G0688500	123.242	-1.83312	0.784362	0.00182687	0.00736945
OS01G0702700	36.953	-1.8321	0.632651	0.000438181	0.00215821
OS05G0435500	71.9428	-1.83191	0.541625	8.48507e-05	0.000514632
OS11G0105800	382.232	-1.83105	0.23914	2.83534e-15	1.59487e-13
OS08G0421000	6.04354	-1.82883	1.33752	0.0119268	0.036086
OS10G0161400	319.318	-1.82835	0.385732	2.8084e-07	3.26671e-06
OS03G0231650	59.7071	-1.82707	0.369473	1.04957e-07	1.35064e-06
OS05G0590000	549.982	-1.82537	0.308168	4.44745e-10	9.57585e-09
OS04G0602500	2085.26	-1.8241	0.300668	1.83872e-10	4.28485e-09
OS01G0719300	384.228	-1.82357	0.345899	1.86175e-08	2.80458e-07
OS03G0284100	1141.89	-1.82273	0.190696	1.7923e-22	2.37973e-20
OS05G0294800	320.514	-1.82218	0.293746	8.01291e-11	2.00797e-09
OS01G0878300	1047.67	-1.82171	0.259509	3.16761e-13	1.2458e-11
OS02G0823700	276.502	-1.82157	0.388933	3.71065e-07	4.20205e-06
OS09G0400300	315.295	-1.81956	0.577856	0.00018859	0.0010383
EPlOSAG00000020648	10.1247	-1.81901	0.96925	0.00559166	0.0191089
OS01G0778500	6.62275	-1.81693	1.19625	0.0100245	0.0312607
OS04G0513900	42.4806	-1.81681	0.585798	0.000232369	0.00124395
OS12G0632900	43.7265	-1.8163	0.595691	0.000261637	0.00137675
OS02G0506400	13.4067	-1.81536	0.79719	0.0024281	0.00941128
OS11G0137300	189.47	-1.81407	0.487894	2.476e-05	0.000176117
OS11G0282800	12.4132	-1.81298	1.47692	0.0109462	0.0336449
OS01G0343200	412.902	-1.81195	0.268921	2.3163e-12	7.70362e-11
OS03G0257600	51.2249	-1.81151	0.638512	0.000519413	0.00250183
OS07G0280200	159.679	-1.8113	0.334205	8.69818e-09	1.40153e-07
OS09G0460300	11.7368	-1.81002	1.16859	0.00858098	0.0274321
OS06G0624100	17.203	-1.80851	0.614656	0.000425278	0.0021032
OS11G0701500	1194.58	-1.80783	1.3567	0.00920606	0.0291113
OS01G0533800	17.9596	-1.80717	0.938841	0.00449579	0.0159034
OS12G0180250	65.8117	-1.80649	2.69407	0.00981005	0.0306786
OS12G0235600	49.8589	-1.80522	0.490467	3.02709e-05	0.000209406
OS10G0420332	29.3341	-1.80409	0.842372	0.00296369	0.011159
OS09G0546950	150.817	-1.80336	0.409913	1.42224e-06	1.39382e-05
OS02G0549200	464.633	-1.80311	0.229994	6.60908e-16	4.00001e-14
OS08G0148600	260.678	-1.803	0.447249	7.18361e-06	5.91401e-05
OS11G0607200	509.326	-1.80218	0.290264	7.77237e-11	1.95628e-09
EPlOSAG00000052568	21.4138	-1.80153	1.4098	0.0105258	0.0325514
OS07G0162900	84.2187	-1.80145	0.665276	0.00073273	0.00336602
OS01G0946500	75.8337	-1.8001	0.494637	3.4839e-05	0.000236654
OS01G0593100	8.71165	-1.79984	1.43274	0.0120716	0.0364426
OS05G0356700	19.0114	-1.7997	1.00931	0.00612697	0.0206296
OS03G0389000	17.7607	-1.79753	0.74045	0.00167141	0.00685286
OS05G0543600	84.0481	-1.79742	0.37772	2.73776e-07	3.19322e-06
OS02G0280500	14.8114	-1.79691	0.793267	0.00251551	0.00969697
OS06G0568600	835.066	-1.79681	0.29805	2.37639e-10	5.38753e-09
OS09G0529300	211.132	-1.79647	0.281557	2.56693e-11	7.02898e-10
OS03G0738600	49155.7	-1.7951	0.936045	0.00430136	0.0153359
OS10G0154566	9.48955	-1.79408	1.10696	0.00813756	0.0262215
OS12G0130500	59.0715	-1.79237	0.47171	1.96987e-05	0.000144095
OS05G0206200	124.189	-1.79227	0.290059	9.56589e-11	2.35748e-09
OS09G0421800	24.1406	-1.79217	0.83324	0.00306957	0.0115045
OS01G0248800	10.3024	-1.79145	0.804262	0.00282502	0.0107146
OS11G0442380	176.86	-1.79137	0.3135	1.62464e-09	3.07648e-08
OS06G0220800	521.741	-1.79076	0.220781	7.70233e-17	5.34303e-15
EPlOSAG00000008212	8.85143	-1.79017	1.36905	0.0113585	0.0346573
OS10G0197700	43.9434	-1.79006	0.638003	0.000572937	0.00272515
OS12G0454600	816.43	-1.79005	0.393367	6.98865e-07	7.40269e-06
OS08G0120600	194.465	-1.78966	0.655542	0.000692385	0.00320967
OS02G0786500	146.634	-1.78952	0.475725	2.1684e-05	0.000156765
OS01G0896200	84.0731	-1.78926	0.323864	4.93513e-09	8.38581e-08
OS06G0726800	1238.71	-1.78859	0.503566	4.46301e-05	0.000294406
OS11G0480000	46.1675	-1.78843	0.457334	1.27949e-05	9.84652e-05
OS04G0531900	278.347	-1.78818	0.48338	2.73709e-05	0.000192247
OS04G0206500	523.355	-1.7881	0.36361	1.20962e-07	1.53583e-06
OS01G0824900	12.1814	-1.7881	0.720615	0.00153976	0.00639191
OS05G0148600	811.42	-1.788	0.189056	4.75578e-22	6.07888e-20
OS05G0563000	15.8201	-1.787	0.806334	0.00276711	0.0105182
OS08G0363200	215.043	-1.78679	0.342625	2.62132e-08	3.83089e-07
OS11G0558300	1221.12	-1.78444	0.225505	3.86258e-16	2.41895e-14
OS03G0101300	93.0309	-1.78436	0.415006	2.38666e-06	2.21986e-05
OS03G0643250	88.3817	-1.78366	0.553734	0.000156019	0.000877602
OS10G0183000	76.8229	-1.78342	0.460445	1.43936e-05	0.00010911
OS06G0126500	1252.44	-1.7822	0.282626	4.29298e-11	1.13036e-09
OS02G0236600	2757.3	-1.78166	0.309891	1.28765e-09	2.48365e-08
OS06G0725200	211.921	-1.78092	0.435615	5.82105e-06	4.8922e-05
OS04G0458300	693.366	-1.78039	0.384582	5.04691e-07	5.52178e-06
OS10G0531400	286.98	-1.78001	0.432969	5.28358e-06	4.49444e-05
OS02G0711300	9.48411	-1.77977	1.24996	0.0108567	0.033426
OS02G0694600	49.0412	-1.77865	0.493111	4.20127e-05	0.000279345
OS06G0496800	320.547	-1.77764	0.219051	7.79115e-17	5.39179e-15
OS03G0288101	49.7061	-1.7764	0.424332	4.04721e-06	3.55035e-05
OS08G0535200	1083.96	-1.77637	0.436877	6.38719e-06	5.33397e-05
OS08G0404900	42.6117	-1.77595	0.743908	0.00175905	0.00714636
OS12G0111500	35.1898	-1.77586	0.599678	0.000378771	0.00190419
OS07G0209500	87.672	-1.77569	0.455242	1.32518e-05	0.000101374
OS10G0509401	1123.22	-1.77557	0.552807	0.00015894	0.000891496
OS04G0369000	102.743	-1.77504	0.514351	7.25235e-05	0.000447472
OS04G0438900	24.6242	-1.77491	0.508937	6.65632e-05	0.000415562
OS06G0683900	890.786	-1.7745	0.841846	0.0031724	0.0118381
OS01G0508000	3748.79	-1.77443	0.325358	7.31576e-09	1.19622e-07
OS01G0860400	71.9591	-1.77423	0.837292	0.00316552	0.0118214
OS06G0235900	4.97976	-1.77379	1.37097	0.0141526	0.0416146
OS12G0115050	401.466	-1.77289	0.533259	0.000110129	0.00064599
OS10G0439650	316.662	-1.77148	0.407385	1.89722e-06	1.81185e-05
OS02G0600033	133.061	-1.77016	0.41822	3.29401e-06	2.95392e-05
OS04G0347700	20.5856	-1.76798	0.614959	0.000520081	0.00250469
OS11G0249600	312.687	-1.76708	0.630631	0.000573209	0.00272606
OS05G0541400	272.221	-1.76673	0.326888	9.20066e-09	1.47417e-07
OS09G0474000	12.877	-1.76619	1.0392	0.00720772	0.0237115
OS08G0439100	1069.13	-1.76566	0.218904	1.11555e-16	7.52252e-15
OS02G0664100	447.587	-1.76407	0.501376	5.52485e-05	0.000354219
OS10G0371200	291.555	-1.76224	0.354658	9.67441e-08	1.25059e-06
OS12G0181600	977.268	-1.76222	0.356586	1.10014e-07	1.40989e-06
OS09G0528000	404.527	-1.76116	0.302251	8.54461e-10	1.71473e-08
OS05G0572000	9.20919	-1.76068	2.33731	0.0133815	0.0396993
OS08G0553300	58.5118	-1.76045	0.523741	0.000101697	0.000602267
OS04G0259150	19.6376	-1.75968	0.67034	0.00105319	0.00459595
OS09G0237900	292.157	-1.75932	0.237559	2.08733e-14	1.02002e-12
OS01G0135800	51.1466	-1.75874	0.720737	0.00156355	0.00647502
OS05G0426350	224.563	-1.75803	0.420915	4.06942e-06	3.56618e-05
OS05G0363566	10.4985	-1.75687	0.990593	0.00672837	0.0223232
OS05G0487600	649.732	-1.75671	0.241874	5.94252e-14	2.71061e-12
OS02G0753000	48.2912	-1.75661	0.494353	5.2572e-05	0.000338707
OS08G0307400	538.427	-1.75565	0.276733	3.38835e-11	9.08938e-10
OS08G0208200	22.3677	-1.75365	0.791444	0.0028135	0.0106815
OS02G0216700	205.315	-1.75232	0.402919	1.92428e-06	1.8331e-05
OS01G0511800	319.426	-1.75201	0.234195	1.1946e-14	6.09867e-13
OS08G0104600	132.163	-1.7498	0.445145	1.17397e-05	9.12955e-05
OS10G0494400	17.2412	-1.74639	1.04063	0.00748761	0.0244865
OS06G0714400	76.4361	-1.74591	0.285817	1.64869e-10	3.88429e-09
OS05G0594500	132.473	-1.74413	0.395505	1.49731e-06	1.46131e-05
OS04G0511200	229.442	-1.74362	0.410342	2.99738e-06	2.7142e-05
EPlOSAG00000015910	12.1385	-1.74251	0.689904	0.00149766	0.00623981
OS07G0469100	139.034	-1.74229	0.5896	0.000381265	0.00191476
OS05G0241100	274.598	-1.742	0.385892	9.07214e-07	9.34983e-06
OS01G0547000	778.077	-1.74184	0.212857	4.37799e-17	3.17738e-15
OS05G0106100	2877.32	-1.74098	0.209828	1.6811e-17	1.29411e-15
OS04G0480200	91.713	-1.74063	0.566831	0.000263329	0.00138523
OS08G0205100	26.5667	-1.73804	0.535841	0.000153417	0.00086538
OS09G0327500	9.85744	-1.73768	0.936321	0.00618315	0.0207759
OS09G0452700	1687	-1.73764	2.10971	0.011093	0.0340046
OS12G0512700	271.196	-1.73757	0.408247	2.97395e-06	2.69583e-05
OS01G0668500	17.0635	-1.73595	0.990529	0.00689889	0.022827
OS03G0607100	216.801	-1.73489	0.358272	1.91055e-07	2.31019e-06
EPlOSAG00000024068	15.2712	-1.73259	0.706708	0.00173324	0.00705823
OS06G0223700	128.34	-1.73246	0.541767	0.000177765	0.000986316
OS05G0424000	73.4515	-1.73181	0.950034	0.00577374	0.0196372
OS02G0136933	36.9643	-1.73091	0.555594	0.000233647	0.00125001
OS02G0155700	35.6249	-1.73082	1.09789	0.00825768	0.0265486
[truncated: 10,102 more rows]

## Sheet: AG1_flooding
	baseMean	log2FoldChange	lfcSE	pvalue	padj
OS02G0503500	7.12072	-4.01361	1.24869	0.000146065	0.000558278
OS05G0362100	1953.31	-2.54391	0.284324	5.88926e-20	1.38715e-18
OS03G0731900	3164.96	-1.33889	0.24927	3.00173e-08	2.13323e-07
OS06G0354500	889.551	-0.88692	0.157205	1.09859e-08	8.31278e-08
OS07G0222800	3933.5	-0.641359	0.167062	0.000109456	0.000429414
OS08G0549300	8942.04	-0.635415	0.134328	1.81332e-06	9.79616e-06
OS04G0379900	16509.9	-0.478404	0.174943	0.00623579	0.0161965
OS02G0644700	3898.09	-0.401178	0.151585	0.00712569	0.0182214
OS05G0155000	1283.97	-0.328446	0.134574	0.0136971	0.0322702
OS05G0435700	1455.03	-0.32226	0.139716	0.020117	0.0451541
OS04G0643300	6024.37	1.05377	0.171051	3.81022e-10	3.4499e-09
OS09G0424200	33.921	-10.3292	3.09395	3.34829e-13	4.33017e-12
OS10G0400500	4.23309	-5.48492	3.60912	0.00469903	0.0126031
OS08G0140300	5.52028	-3.78011	2.80971	0.00504678	0.0134276
OS04G0669900	354.331	-2.7102	0.414125	8.65861e-12	9.43763e-11
OS02G0183900	23.6054	-2.69043	1.09351	0.00135798	0.00418171
OS12G0578200	4.07134	-2.453	1.70215	0.0118188	0.0283883
OS04G0447800	53.7146	-1.70239	0.624002	0.00151824	0.00462314
OS05G0427400	469.196	-1.57702	0.512256	0.000593844	0.001989
OS07G0461900	746.416	-1.5101	0.34891	5.02267e-06	2.52376e-05
OS03G0712800	17.2068	-1.50369	0.86532	0.0194434	0.0438301
OS06G0699700	798.645	-1.42904	0.134688	1.06309e-26	4.25787e-25
OS01G0138800	613.762	-1.35274	0.486827	0.00195092	0.00577876
OS06G0611900	523.455	-1.33941	0.455584	0.00121435	0.0037849
OS04G0623800	2204.26	-1.30989	0.169543	4.80173e-15	7.48304e-14
OS03G0773800	1781.21	-1.2826	0.354855	0.000123329	0.000479188
OS12G0210300	1345.6	-1.20273	0.204937	2.07209e-09	1.72333e-08
OS04G0406600	1323.59	-1.12618	0.377215	0.00135048	0.00416208
OS07G0622200	9367.98	-1.11912	0.246084	2.79139e-06	1.46416e-05
OS06G0103600	1320.61	-1.08293	0.457204	0.00833855	0.020912
OS06G0105400	2084.39	-1.06151	0.155865	5.33466e-12	5.9921e-11
OS04G0543900	1914.99	-0.987678	0.389469	0.00610044	0.0158738
OS01G0770200	178.918	-0.956841	0.190685	3.16805e-07	1.93572e-06
OS03G0126000	1309.09	-0.950981	0.135995	1.19457e-12	1.44483e-11
OS01G0375200	2054.7	-0.792648	0.177774	5.5509e-06	2.77306e-05
OS01G0743400	491.921	-0.785754	0.3321	0.012238	0.0292478
OS03G0231600	7341.54	-0.768869	0.261973	0.0023132	0.00672745
OS12G0534000	877.4	-0.737832	0.231222	0.00102511	0.00325208
OS05G0573700	9754.22	-0.731994	0.222852	0.000725435	0.00238105
OS09G0539100	2342.92	-0.731183	0.174655	2.06052e-05	9.33696e-05
OS06G0649700	110.773	-0.697639	0.279785	0.00935954	0.0231516
OS02G0626400	16214.1	-0.6824	0.317537	0.0223391	0.0494609
OS06G0210200	4040.12	-0.630349	0.171679	0.000192447	0.000717295
OS03G0264400	3212.29	-0.61405	0.15851	8.66258e-05	0.000347213
OS10G0523700	2623.96	-0.604447	0.114558	1.0708e-07	7.01312e-07
OS02G0564000	1084.31	-0.602789	0.228988	0.00672422	0.0173235
OS10G0478200	34465.2	-0.590797	0.160664	0.000187206	0.000698953
OS03G0738400	8190.68	-0.590086	0.16279	0.000235922	0.000864
OS10G0456500	2473.86	-0.570683	0.150049	0.000118536	0.000462013
OS12G0632700	5263.17	-0.556758	0.112062	5.67368e-07	3.33196e-06
OS01G0764400	1170.29	-0.538919	0.162399	0.00076428	0.0024962
OS07G0694600	1000.55	-0.514429	0.208799	0.0116894	0.0281192
OS12G0625000	17740.9	-0.496099	0.159503	0.00162884	0.00492081
OS01G0100900	2398.4	-0.471602	0.189252	0.0111276	0.0269038
OS12G0624000	52677	-0.452437	0.132227	0.000496393	0.00169328
OS12G0210200	2791.31	-0.413815	0.106402	9.06678e-05	0.000362554
OS06G0542200	649.621	-0.36519	0.146426	0.0116729	0.028087
OS12G0235800	5967.81	-0.356413	0.157129	0.0215312	0.0479062
OS07G0410100	6839.69	-0.354674	0.113525	0.00171849	0.0051652
OS01G0874900	2920.76	-0.338248	0.137685	0.0129589	0.0307532
OS12G0502400	678.436	-0.306977	0.127787	0.0153796	0.0357469
OS08G0282400	9371.5	-0.283509	0.104813	0.00653752	0.0168952
OS05G0400800	2088.67	0.274248	0.115218	0.0161206	0.0372643
OS07G0592300	2117.6	0.305343	0.125882	0.0145452	0.0340052
OS02G0672600	2701.81	0.38329	0.105103	0.000248257	0.000905252
OS03G0286200	1822.09	0.475134	0.188823	0.0103801	0.0253554
OS05G0150900	3609.94	0.499297	0.200772	0.0116873	0.0281161
OS02G0608600	4416	0.533855	0.120344	7.51963e-06	3.68282e-05
OS03G0797000	711.111	0.547015	0.144955	0.000136679	0.000525944
OS11G0629500	1328.27	0.55313	0.191482	0.00324175	0.00907984
OS12G0596000	394.851	0.570305	0.168971	0.000612177	0.00204341
OS03G0749300	82374	0.578261	0.222661	0.00771932	0.0195737
OS09G0557700	1198.73	0.585371	0.230209	0.00894475	0.0222544
OS03G0335600	2253.63	0.603109	0.178926	0.000598391	0.00200153
OS09G0465600	6061.63	0.636057	0.14896	1.58486e-05	7.31482e-05
OS02G0541325	16423	0.695848	0.200152	0.000383851	0.00134569
OS06G0265000	9680.83	0.698099	0.195255	0.000265775	0.000964398
OS07G0616000	6526.15	0.713771	0.16482	8.77793e-06	4.24926e-05
OS08G0326600	6420.58	0.770668	0.262198	0.0022347	0.00652571
OS04G0486950	549.284	0.801186	0.34492	0.0129894	0.0308157
OS11G0142500	4187.05	0.939988	0.286926	0.000635261	0.00211231
OS01G0158500	294.778	1.12744	0.425345	0.00356943	0.00989124
OS12G0414500	115.876	1.14882	0.505938	0.00956335	0.023596
OS08G0559600	6172.91	1.38079	0.282	3.54022e-07	2.14794e-06
OS10G0549500	246.953	1.83701	0.208026	2.52049e-19	5.64687e-18
OS02G0608550	201.86	1.96237	0.209303	1.48403e-21	4.00279e-20
OS09G0447500	3.05024	5.00086	2.61636	0.000493405	0.00168386
OS02G0541300	361.432	6.73379	0.369911	1.58588e-74	6.40694e-72
OS02G0590200	50.3413	-10.9402	3.20997	7.28181e-13	9.05487e-12
OS02G0589700	11.8407	-8.52463	2.8963	2.05294e-09	1.70855e-08
OS11G0658900	8.66399	-8.0174	2.8039	3.50864e-09	2.82271e-08
OS02G0590400	896.242	-7.09712	0.585004	6.3446e-35	4.40778e-33
OS04G0657100	6.90382	-6.89149	3.2894	0.000485782	0.00166089
OS09G0421300	4.52389	-6.47533	2.92939	0.000129603	0.000501362
OS09G0247600	4.85629	-5.87745	3.51405	0.0030064	0.00849216
OS10G0562200	3.36874	-5.75188	2.98417	0.000857455	0.00276648
OS10G0393700	2.59364	-4.80696	3.26292	0.00556184	0.0146414
OS07G0190000	264.957	-3.75722	0.606349	5.79235e-11	5.76412e-10
OS02G0589000	11.4634	-3.49277	0.936738	2.00846e-05	9.1215e-05
OS08G0477500	10.101	-3.42391	1.22835	0.000422884	0.00146758
OS02G0740400	396.071	-2.6392	0.404297	9.8165e-12	1.06591e-10
OS01G0728100	2590.72	-2.55098	0.375997	1.86288e-12	2.20158e-11
OS02G0668100	576.953	-2.05974	0.226146	1.86108e-20	4.55383e-19
OS03G0859100	10967.5	-1.9796	0.244215	9.93279e-17	1.79214e-15
OS03G0399532	407.657	-1.91016	0.282818	3.45332e-12	3.95785e-11
OS05G0235701	163.154	-1.73182	0.275581	9.24715e-11	9.01385e-10
OS01G0106900	3419.42	-1.70516	0.13688	3.78894e-36	2.79975e-34
OS04G0670200	16665.2	-1.67167	0.23504	3.70052e-13	4.76085e-12
OS01G0802100	752.544	-1.63787	0.182038	7.24631e-20	1.69284e-18
OS03G0640000	483.278	-1.44389	0.479023	0.000846097	0.00273506
OS01G0649200	267.201	-1.44349	0.301347	5.97551e-07	3.4921e-06
OS03G0708400	1425.1	-1.41061	0.261077	2.44682e-08	1.7611e-07
OS06G0157000	29875.4	-1.38341	0.234602	1.44023e-09	1.22411e-08
OS09G0278300	25.4277	-1.33992	0.650639	0.0129634	0.0307599
OS02G0589900	2.58585	-1.33638	2.89183	0.0223693	0.049513
OS07G0580900	629.547	-1.30338	0.218138	9.69019e-10	8.40133e-09
OS06G0160200	232.048	-1.20328	0.340263	0.000181867	0.00068073
OS12G0105500	982.238	-1.16223	0.303207	6.01303e-05	0.000248187
OS05G0390000	467.387	-1.15276	0.323166	0.000171802	0.000646507
OS12G0285600	2707.86	-1.07041	0.197235	3.02943e-08	2.15128e-07
OS02G0653900	1379.96	-1.06052	0.434739	0.00727471	0.0185578
OS07G0546000	4134.38	-1.04408	0.292998	0.000202456	0.00075151
OS02G0622200	1201.42	-1.03339	0.14905	2.32443e-12	2.71595e-11
OS03G0730000	56.931	-0.964371	0.378164	0.0060419	0.0157468
OS01G0214800	3770.09	-0.929197	0.344373	0.00403477	0.011026
OS02G0117100	790.568	-0.863624	0.399615	0.0187446	0.0424247
OS12G0112200	2449.21	-0.857717	0.275609	0.0011959	0.00373392
OS02G0680600	294.658	-0.824554	0.323112	0.00700441	0.0179569
OS07G0694000	5194.14	-0.761341	0.244789	0.00129353	0.00400549
OS01G0832000	1318.76	-0.751957	0.183427	3.03975e-05	0.000133437
OS01G0870300	306.063	-0.67972	0.174047	7.21037e-05	0.000293115
OS03G0378200	1024.87	-0.620676	0.157096	6.28072e-05	0.000258175
OS02G0119800	3869.65	-0.609826	0.17529	0.000404934	0.00141148
OS01G0330100	3733.53	-0.534418	0.133826	5.54189e-05	0.000230592
OS01G0887100	449.328	-0.52463	0.218216	0.0137802	0.0324494
OS09G0392100	1050.32	-0.502021	0.174517	0.00344617	0.00958092
OS05G0372400	1055.8	-0.493097	0.153468	0.0011423	0.00358559
OS02G0603800	2025.57	-0.477351	0.164245	0.00319039	0.00895351
OS01G0172400	16727	-0.402351	0.129031	0.00164365	0.00496193
OS08G0544900	3691.43	-0.375113	0.127492	0.00300657	0.00849216
OS02G0286200	1635.78	-0.356481	0.133135	0.00688124	0.0176868
OS02G0715200	1588.06	-0.278016	0.1198	0.0193804	0.0437013
OS02G0123600	2704.24	0.372672	0.119573	0.00167124	0.00503947
OS01G0309900	2190.15	0.409444	0.178572	0.0197028	0.0443397
OS01G0870201	148.165	0.535751	0.174793	0.00184609	0.00550686
OS09G0423600	2597.32	0.549224	0.106369	2.07295e-07	1.3028e-06
OS03G0705300	3810.43	0.626525	0.155799	4.67381e-05	0.000197629
OS03G0192700	4418.37	0.731736	0.287955	0.00809219	0.0203802
OS08G0512700	19515.7	0.775172	0.187385	3.12983e-05	0.00013702
OS08G0428900	4888.29	0.810106	0.226326	0.000226357	0.000831182
OS05G0184500	4.89674	0.818657	1.57237	0.0134901	0.031841
OS07G0419500	1011.91	1.0738	0.200825	4.55983e-08	3.15311e-07
OS06G0560700	296.886	1.11675	0.434157	0.00451158	0.0121741
OS01G0582600	1621.55	1.22951	0.400237	0.000854425	0.00275815
OS06G0259000	4167.48	1.38775	0.198739	1.17265e-12	1.42017e-11
OS05G0183900	32.6425	5.08563	0.782353	1.64728e-11	1.74234e-10
OS04G0107700	2682.66	-17.4419	3.77342	2.09279e-42	2.18497e-40
OS05G0135500	2171.14	-17.1092	3.74146	6.65414e-41	6.44065e-39
OS01G0555100	1670.41	-16.7015	3.66172	8.12363e-44	9.4356e-42
OS01G0191200	1583.41	-16.608	3.69678	5.73597e-38	4.7482e-36
OS01G0919100	1144.28	-16.1149	3.61735	4.94145e-41	4.80795e-39
OS05G0189300	1217.64	-16.048	3.79567	5.93604e-21	1.5195e-19
OS07G0634400	1071.08	-15.9897	3.56013	2.33985e-43	2.59605e-41
OS09G0275400	1429.77	-15.9024	4.20328	1.89653e-10	1.77916e-09
OS07G0664400	860.83	-15.6774	3.52953	5.44847e-46	6.86471e-44
OS05G0190300	829.7	-15.5665	3.58361	3.75494e-33	2.30303e-31
OS02G0276200	756.946	-15.4854	3.52125	2.63696e-45	3.18216e-43
OS11G0126800	711.455	-15.3941	3.51751	3.71563e-45	4.45492e-43
OS02G0102300	671.311	-15.2799	3.53004	1.20039e-38	1.03278e-36
OS12G0476200	677.284	-15.2757	3.51187	1.96954e-38	1.67899e-36
OS06G0317600	729.036	-15.2478	3.69235	2.49602e-20	6.04378e-19
OS04G0295400	613.362	-15.1058	3.53429	5.88537e-33	3.56266e-31
OS06G0274800	591.351	-15.0571	3.53027	1.76805e-33	1.11005e-31
OS01G0944700	679.443	-15.0515	3.77089	4.88894e-16	8.3469e-15
OS03G0793800	521.605	-14.8448	3.48688	3.51426e-33	2.15897e-31
OS12G0411700	489.186	-14.7754	3.45368	1.07193e-38	9.26549e-37
OS12G0227500	572.628	-14.7345	3.78339	2.95312e-14	4.2461e-13
OS08G0489300	470.258	-14.6976	3.47072	2.13109e-34	1.4195e-32
OS06G0694200	442.914	-14.5926	3.47503	6.82014e-32	3.83496e-30
OS04G0545600	430.752	-14.5485	3.47793	3.40249e-31	1.82751e-29
OS05G0163300	430.908	-14.528	3.49903	3.59417e-28	1.59033e-26
OS02G0537000	427.477	-14.5165	3.49621	2.69471e-28	1.20092e-26
OS11G0460800	410.462	-14.4537	3.47824	6.60961e-29	3.05935e-27
OS08G0335600	403.785	-14.4318	3.47636	4.35076e-29	2.03664e-27
OS03G0805700	393.974	-14.42	3.44085	1.01607e-33	6.52251e-32
OS08G0189300	7663.7	-14.2887	0.868732	3.37948e-60	8.26372e-58
OS03G0338000	363.087	-14.2736	3.44105	1.1843e-30	6.12212e-29
OS01G0556700	341.236	-14.1763	3.43392	3.3971e-30	1.72021e-28
OS04G0693400	321.29	-14.1219	3.39076	4.59548e-37	3.58081e-35
OS01G0959750	333.058	-14.1094	3.45932	3.53173e-26	1.38322e-24
OS04G0319800	334.084	-14.0946	3.47595	2.32711e-24	7.93523e-23
OS02G0308800	345.199	-13.9746	3.64796	1.12822e-14	1.69635e-13
OS12G0630200	345.275	-13.9052	3.713	9.3209e-13	1.14412e-11
OS01G0731100	255.036	-13.7409	3.35019	4.27263e-34	2.77147e-32
OS09G0307300	255.693	-13.7172	3.3748	1.34494e-29	6.54304e-28
OS03G0281900	251.089	-13.6809	3.39104	1.59645e-27	6.73516e-26
OS11G0449600	274.744	-13.6431	3.57785	2.79524e-15	4.46278e-14
OS10G0463200	246.829	-13.6188	3.42131	1.49308e-23	4.77991e-22
OS08G0459700	232.409	-13.5563	3.37542	3.4033e-27	1.40549e-25
OS03G0273200	222.919	-13.4998	3.35569	1.3858e-28	6.31218e-27
EPlOSAG00000020077	331.033	-13.4423	4.06166	1.1064e-07	7.22843e-07
OS05G0458500	220.898	-13.4423	3.38028	4.42309e-24	1.47839e-22
OS10G0461400	214.913	-13.4126	3.38188	1.54191e-24	5.35105e-23
OS03G0339400	200.658	-13.3256	3.34674	5.57164e-27	2.27318e-25
OS09G0491820	233.888	-13.3062	3.61362	1.0203e-12	1.24581e-11
OS05G0217800	149687	-13.2508	0.223065	0	0
OS03G0658800	220.762	-13.215	3.60065	1.1685e-12	1.41573e-11
OS04G0454200	190.428	-13.2139	3.36362	1.31623e-23	4.23196e-22
OS06G0197550	180.462	-13.1705	3.30486	3.98525e-29	1.87504e-27
OS09G0425200	181.627	-13.1038	3.38746	1.66256e-20	4.08152e-19
OS07G0175500	176.939	-13.0924	3.32863	3.3941e-24	1.14372e-22
OS05G0568800	175.208	-13.0762	3.35226	6.90485e-23	2.07302e-21
OS11G0577866	171.529	-13.0558	3.33422	3.19966e-24	1.08212e-22
OS12G0459100	1562.85	-12.9429	1.04745	7.72668e-40	7.16172e-38
OS07G0142500	162.31	-12.942	3.34164	6.83863e-22	1.89685e-20
OS05G0245300	155.011	-12.8882	3.32043	2.67697e-23	8.37467e-22
OS11G0304050	144.991	-12.8318	3.25241	4.94215e-30	2.47227e-28
OS11G0558200	149.316	-12.8049	3.33113	3.00766e-21	7.87246e-20
OS01G0803300	143.055	-12.7598	3.29403	1.49145e-23	4.77882e-22
OS03G0389100	143.281	-12.7412	3.3137	1.21779e-21	3.31111e-20
OS04G0423400	135.157	-12.6957	3.26862	7.4409e-26	2.83946e-24
OS05G0305300	133.724	-12.6948	3.24034	7.44568e-29	3.44205e-27
OS03G0664400	135.446	-12.6539	3.31148	3.17128e-21	8.27159e-20
OS02G0801450	128.614	-12.6427	3.23218	1.35118e-29	6.56479e-28
OS07G0112100	127.066	-12.5744	3.27405	3.00626e-23	9.34252e-22
OS04G0570500	2810.19	-12.5533	0.682834	5.24167e-74	2.05076e-71
OS04G0493400	2232.3	-12.5468	1.71804	3.18363e-14	4.56165e-13
OS11G0323860	121.383	-12.5212	3.25069	4.04751e-25	1.45351e-23
OS10G0536500	125.328	-12.5138	3.30647	6.23728e-20	1.46541e-18
OS10G0518000	119.133	-12.5102	3.22368	5.76225e-28	2.50786e-26
OS06G0317400	120.226	-12.4415	3.30766	2.80009e-19	6.24692e-18
OS04G0369100	1129.39	-12.4382	1.08956	3.83023e-34	2.48884e-32
OS01G0346250	116.655	-12.4252	3.26708	6.6495e-22	1.84577e-20
OS10G0392800	119.044	-12.4077	3.32005	3.55719e-18	7.33299e-17
OS08G0168700	115.513	-12.4065	3.26871	1.47847e-21	3.99358e-20
OS11G0412484	113.243	-12.4063	3.24012	1.79332e-24	6.16596e-23
OS07G0148600	117.127	-12.3981	3.30025	3.02579e-19	6.73832e-18
OS05G0457200	111.9	-12.3805	3.23735	4.68535e-24	1.56044e-22
OS03G0404800	112.023	-12.3791	3.23675	6.88656e-24	2.26553e-22
OS09G0388400	107.597	-12.3258	3.20335	5.69008e-26	2.19159e-24
OS10G0439924	105.704	-12.3012	3.21901	4.98585e-25	1.78187e-23
OS04G0630300	112.922	-12.2907	3.33986	2.67051e-16	4.65779e-15
OS09G0482550	110.469	-12.278	3.31437	2.03117e-17	3.91367e-16
OS11G0141333	102.926	-12.2534	3.21014	9.07617e-25	3.19151e-23
OS12G0454800	104.628	-12.2257	3.27234	1.87314e-19	4.24517e-18
OS05G0217700	937.04	-12.2021	0.987784	3.40472e-40	3.20372e-38
OS09G0482300	102.041	-12.1447	3.29555	4.17447e-17	7.82434e-16
OS01G0106400	5342.14	-12.1211	0.530634	7.84998e-116	9.11775e-113
OS01G0930800	98.7816	-12.1104	3.27979	7.22152e-18	1.44229e-16
OS04G0354600	120.991	-12.1079	3.6121	3.11441e-09	2.52578e-08
OS12G0441300	97.5448	-12.0591	3.3065	3.70468e-16	6.37479e-15
OS07G0142100	89.2744	-12.004	3.20731	7.92552e-22	2.19015e-20
OS07G0142600	92.8763	-11.9991	3.27906	5.14365e-17	9.52562e-16
OS02G0115700	66585.7	-11.9611	0.475868	7.12602e-141	1.47144e-137
OS08G0103100	119.817	-11.9427	3.7383	1.02009e-07	6.69989e-07
OS11G0521000	85.6435	-11.9287	3.20886	7.69221e-21	1.94757e-19
OS04G0384000	82.6903	-11.9077	3.16936	2.83849e-24	9.63479e-23
OS07G0599900	85.3162	-11.8876	3.23867	2.68098e-18	5.58557e-17
OS12G0451300	85.7785	-11.8763	3.25885	4.32126e-17	8.07504e-16
OS03G0720800	82.0621	-11.8424	3.21604	2.42254e-19	5.44712e-18
OS06G0705600	80.1343	-11.8357	3.18023	5.91337e-22	1.64882e-20
OS07G0418700	1261.61	-11.7761	1.41874	8.86087e-18	1.7593e-16
EPlOSAG00000008560	1185.72	-11.7402	1.45088	8.8586e-17	1.60456e-15
OS04G0609300	74.9126	-11.6862	3.20525	1.78994e-18	3.77145e-17
OS03G0259100	77.1336	-11.6752	3.26037	1.91363e-15	3.10457e-14
OS06G0234600	71.6817	-11.6545	3.15854	1.52119e-21	4.0941e-20
OS06G0263801	92.9147	-11.643	3.58418	1.6443e-08	1.21261e-07
OS08G0112900	95.3009	-11.643	3.6302	4.32033e-08	3.00034e-07
OS07G0475000	72.3099	-11.6341	3.19189	9.39363e-19	2.0205e-17
OS06G0257600	73.2288	-11.6142	3.23149	2.32685e-16	4.08138e-15
OS02G0706900	73.2089	-11.5856	3.25437	4.35598e-15	6.81984e-14
OS08G0262500	88.1492	-11.5557	3.58	2.14899e-08	1.55699e-07
OS09G0537700	717.459	-11.531	1.47951	6.75086e-17	1.23665e-15
OS01G0849000	889.486	-11.5088	1.04162	2.45114e-28	1.09632e-26
OS09G0468000	64.6154	-11.5014	3.11075	2.4696e-23	7.75909e-22
OS02G0503700	584.587	-11.4789	1.07227	2.81303e-30	1.42834e-28
OS01G0357200	64.9941	-11.4498	3.18117	1.16241e-17	2.2908e-16
OS06G0640100	67.0522	-11.4398	3.24078	1.04333e-14	1.5738e-13
OS11G0659200	65.4004	-11.4318	3.20848	4.44306e-16	7.59961e-15
OS04G0493600	1318.8	-11.4098	1.57633	4.54286e-14	6.40064e-13
OS02G0574100	60.6283	-11.3989	3.11141	1.90652e-22	5.50595e-21
EPlOSAG00000023747	1266.21	-11.3737	0.763728	7.84853e-50	1.17627e-47
OS12G0259800	65.5045	-11.3565	3.27636	5.07984e-13	6.43736e-12
OS03G0306900	983.532	-11.3467	0.781032	2.43941e-46	3.15917e-44
OS10G0534900	59.6426	-11.329	3.1463	1.17266e-18	2.50059e-17
OS01G0216400	60.2829	-11.3277	3.16387	1.52042e-17	2.97113e-16
OS06G0671000	60.9805	-11.326	3.18444	2.29866e-16	4.03575e-15
OS04G0382900	531.434	-11.312	1.10978	1.76381e-27	7.40759e-26
OS06G0706100	56.7592	-11.287	3.10411	1.50454e-21	4.05518e-20
OS08G0549600	57.2873	-11.2746	3.12731	2.0762e-19	4.68253e-18
OS03G0108300	2078.49	-11.2743	0.634104	7.78436e-71	2.70401e-68
OS06G0210000	59.2155	-11.2547	3.19931	3.80121e-15	5.98659e-14
OS01G0276900	55.7227	-11.2385	3.11585	6.89685e-20	1.61832e-18
OS12G0420200	79.9788	-11.2238	3.70621	7.10131e-07	4.10293e-06
OS04G0570250	706.99	-11.2184	0.909402	3.07232e-34	2.01043e-32
OS10G0504900	54.6463	-11.1827	3.13245	4.27329e-18	8.74132e-17
OS07G0101000	56.5257	-11.1781	3.19152	5.68761e-15	8.7899e-14
OS05G0160300	1235.82	-11.1753	1.21098	4.01933e-21	1.04032e-19
OS05G0280500	54.0939	-11.1416	3.15034	1.29755e-16	2.32197e-15
OS11G0181700	53.287	-11.0772	3.18426	1.38494e-14	2.05902e-13
OS12G0571600	49.7682	-11.0487	3.08747	1.87617e-19	4.24945e-18
OS01G0229800	53.1655	-11.0331	3.21753	4.05167e-13	5.19285e-12
OS06G0722700	48.4365	-11.0277	3.05993	1.82208e-21	4.87216e-20
OS08G0171700	52.4762	-10.9961	3.22738	1.30578e-12	1.57116e-11
OS04G0415800	53.735	-10.9867	3.27535	2.36358e-11	2.4663e-10
OS09G0441100	51.7035	-10.9745	3.22307	1.2446e-12	1.50047e-11
OS04G0273900	46.9637	-10.958	3.07797	2.50231e-19	5.60953e-18
EPlOSAG00000020032	1141.73	-10.9488	1.4083	7.57734e-16	1.26748e-14
OS06G0119800	50.1897	-10.9451	3.19994	3.35015e-13	4.33108e-12
OS07G0150901	49.3578	-10.9377	3.18074	7.86033e-14	1.08325e-12
OS11G0466300	47.3252	-10.9052	3.13957	2.85653e-15	4.55672e-14
OS01G0150900	47.9353	-10.905	3.15948	2.12124e-14	3.1028e-13
OS05G0527800	48.2302	-10.9023	3.17342	7.16825e-14	9.9155e-13
OS09G0552500	65.5025	-10.9011	3.66161	1.05218e-06	5.90392e-06
OS03G0805766	556.485	-10.8866	0.863798	2.72521e-35	1.92935e-33
OS07G0147550	65.8315	-10.8821	3.67712	1.41439e-06	7.77892e-06
OS09G0333500	49.1039	-10.8811	3.21977	2.8713e-12	3.32152e-11
OS10G0443800	45.1512	-10.8779	3.08503	5.87045e-18	1.18198e-16
OS03G0637600	216.08	-10.8566	1.41683	3.10993e-24	1.05465e-22
OS04G0458600	44.7151	-10.85	3.09476	3.71824e-17	6.99036e-16
OS01G0910800	64.2547	-10.849	3.67293	1.43518e-06	7.88629e-06
OS04G0494600	46.9872	-10.7522	3.25799	8.72818e-11	8.53035e-10
OS07G0204400	355.66	-10.7109	1.13947	1.07831e-23	3.49116e-22
OS01G0516200	40.4524	-10.6715	3.08669	5.71519e-16	9.67756e-15
OS10G0438600	41.1473	-10.667	3.11737	1.70378e-14	2.51994e-13
EPlOSAG00000019932	43634	-10.6617	0.355046	2.10339e-199	1.56357e-195
OS02G0716800	38.1053	-10.6144	3.03958	2.68007e-18	5.58557e-17
OS12G0281600	38.4697	-10.6119	3.04249	1.2473e-17	2.4529e-16
OS05G0215000	318.492	-10.569	1.07631	1.09745e-25	4.12436e-24
OS01G0113150	37.0167	-10.5512	3.0456	3.64889e-17	6.86347e-16
OS03G0793900	36.7944	-10.5256	3.05691	2.83595e-16	4.93016e-15
OS03G0782400	38.0031	-10.52	3.115	1.28837e-13	1.73563e-12
OS06G0107100	37.5512	-10.4873	3.12397	4.17045e-13	5.33956e-12
OS04G0310200	57.4237	-10.4623	3.82146	1.55597e-05	7.19484e-05
EPlOSAG00000019843	857.335	-10.4168	1.60323	6.48179e-12	7.20224e-11
OS05G0427900	35.0869	-10.398	3.09055	9.14449e-14	1.25088e-12
OS04G0121100	35.5949	-10.3951	3.11684	8.27619e-13	1.02298e-11
OS01G0556650	1127.43	-10.394	0.597244	8.91312e-68	2.65026e-65
OS11G0465200	34.807	-10.376	3.09709	2.25904e-13	2.97639e-12
OS11G0249400	33.9416	-10.3696	3.05746	7.25482e-15	1.10784e-13
OS04G0326100	35.8792	-10.3665	3.15288	1.32366e-11	1.41536e-10
OS01G0331100	32.7143	-10.3658	3.00357	5.39639e-18	1.09126e-16
OS12G0137700	32.4971	-10.3533	3.00599	9.26934e-18	1.83745e-16
OS10G0185400	33.5427	-10.3455	3.06227	1.55409e-14	2.30312e-13
EPlOSAG00000019921	41710.7	-10.3139	0.345171	4.18746e-197	2.59399e-193
OS09G0572600	33.5116	-10.2932	3.10581	1.37574e-12	1.6532e-11
OS08G0515000	32.1069	-10.2798	3.04854	1.18138e-14	1.76983e-13
OS03G0744700	359.876	-10.2527	0.851869	3.06264e-32	1.75126e-30
OS05G0247100	13710.6	-10.2183	0.625902	8.01526e-61	1.9994e-58
OS04G0679050	31.982	-10.2036	3.10594	4.22021e-12	4.79538e-11
OS01G0594800	30.4967	-10.2029	3.0306	6.84568e-15	1.04837e-13
OS01G0777500	29.9963	-10.1287	3.0664	6.41056e-13	8.01438e-12
OS05G0232200	31.267	-10.1256	3.1358	5.94774e-11	5.91401e-10
OS12G0553200	28.1917	-10.121	2.97337	2.36851e-17	4.54714e-16
OS09G0132200	30.0754	-10.1117	3.08428	2.90652e-12	3.35984e-11
OS10G0521400	29.8899	-10.1072	3.07942	2.1925e-12	2.57313e-11
OS11G0170900	3207.17	-10.0902	0.59043	1.29516e-66	3.70297e-64
OS01G0621600	29.554	-10.0764	3.08697	5.40541e-12	6.06241e-11
OS06G0539500	28.6897	-10.0759	3.0377	1.1942e-13	1.61403e-12
OS12G0135051	29.1809	-10.0704	3.07132	2.01654e-12	2.37637e-11
OS01G0611300	27.7638	-10.0546	3.00448	6.47335e-15	9.94221e-14
OS11G0289700	8918.18	-10.0336	0.747936	6.2196e-42	6.28179e-40
OS07G0418600	6224.59	-10.016	0.655055	6.87998e-54	1.30467e-51
OS03G0304100	28.6423	-10.0155	3.08662	1.07849e-11	1.16257e-10
OS04G0368800	27.8092	-10.0067	3.04419	6.08762e-13	7.62862e-12
OS04G0494100	485.233	-9.98407	1.70133	4.76435e-10	4.2732e-09
OS03G0339300	1071.18	-9.93038	1.313	2.50329e-15	4.02084e-14
OS01G0709000	26.2186	-9.91655	3.0268	5.15521e-13	6.52396e-12
OS05G0515600	2921.43	-9.90646	0.400904	1.00907e-134	1.70478e-131
OS07G0660100	27.85	-9.87363	3.1587	1.55835e-09	1.31908e-08
OS05G0190500	4646.63	-9.87207	1.39519	1.1395e-13	1.54179e-12
OS01G0892600	27.6235	-9.86082	3.15673	1.59421e-09	1.34728e-08
OS11G0546600	24.507	-9.85432	2.96976	6.36311e-15	9.78502e-14
OS01G0114600	24.6411	-9.84923	2.98205	2.58723e-14	3.74172e-13
OS04G0570600	605.637	-9.84904	0.581668	7.59509e-64	2.06054e-61
OS08G0138900	24.8019	-9.84056	3.00215	1.93853e-13	2.56593e-12
OS05G0226900	456.032	-9.82182	0.933176	1.77789e-26	7.0599e-25
OS05G0535200	25.2343	-9.8117	3.05395	1.46539e-11	1.5575e-10
OS05G0365600	23.8366	-9.74621	3.01494	2.44091e-12	2.84668e-11
OS12G0555300	24.1512	-9.74323	3.03864	1.33981e-11	1.4318e-10
OS02G0823700	424.212	-9.73315	0.794063	3.97249e-35	2.79111e-33
OS01G0150700	22.1778	-9.71518	2.92677	4.96505e-16	8.47296e-15
OS06G0723900	22.0404	-9.70375	2.92775	7.23104e-16	1.2101e-14
OS02G0124501	23.948	-9.70098	3.06083	7.43313e-11	7.34187e-10
OS11G0100300	21.9778	-9.68776	2.93668	3.23766e-15	5.14042e-14
OS12G0100200	21.9778	-9.68776	2.93668	3.23766e-15	5.14042e-14
OS04G0353600	309.974	-9.6866	1.55886	5.49909e-11	5.49436e-10
OS01G0201700	24.0183	-9.67894	3.08444	3.11838e-10	2.85057e-09
OS01G0595201	23.2408	-9.67132	3.03635	2.56803e-11	2.66449e-10
OS08G0565900	22.3067	-9.67109	2.97045	1.71256e-13	2.27655e-12
OS10G0108700	379.963	-9.65271	1.41401	8.91194e-13	1.09755e-11
OS01G0110200	546.731	-9.64724	0.786091	3.39659e-35	2.39099e-33
EPlOSAG00000013409	375.307	-9.60814	0.735683	1.09312e-38	9.4267e-37
OS07G0663700	21.8329	-9.56949	3.02397	3.65387e-11	3.72483e-10
OS02G0580900	165.926	-9.5447	1.22872	8.60076e-17	1.55862e-15
OS01G0871900	20.0628	-9.54284	2.9232	4.67481e-15	7.30056e-14
OS06G0141100	20.7049	-9.5411	2.96412	7.02029e-13	8.75605e-12
OS11G0641800	25.148	-9.52771	3.27674	3.33928e-07	2.03566e-06
OS06G0317100	23.5656	-9.51963	3.18339	3.84566e-08	2.68423e-07
OS06G0497275	153.905	-9.51744	1.03518	7.23788e-23	2.16775e-21
OS05G0215033	21.2592	-9.47333	3.05975	6.3983e-10	5.66489e-09
OS02G0695200	20.0319	-9.4515	2.98348	1.09767e-11	1.18187e-10
OS01G0731150	19.7662	-9.45051	2.96396	2.69708e-12	3.12875e-11
OS10G0196400	21.0667	-9.44912	3.06261	9.18778e-10	7.99933e-09
OS07G0524200	20.6348	-9.40263	3.06714	1.65952e-09	1.39962e-08
OS01G0883000	18.5415	-9.36314	2.93129	6.75762e-13	8.43976e-12
OS06G0177700	18.1772	-9.35766	2.90276	4.9452e-14	6.9412e-13
OS07G0222200	18.096	-9.31783	2.92903	1.11975e-12	1.36054e-11
OS03G0124000	19.85	-9.31468	3.07882	5.18039e-09	4.07675e-08
OS02G0614600	316.009	-9.31254	0.845042	1.19853e-28	5.47931e-27
OS01G0382400	296.593	-9.30682	1.5919	6.01372e-10	5.33965e-09
OS11G0141100	17.8697	-9.30149	2.92314	8.67852e-13	1.07093e-11
OS07G0637700	409.058	-9.28211	0.59369	1.34442e-54	2.64389e-52
OS03G0250400	18.8535	-9.27466	3.03949	1.13622e-09	9.7576e-09
OS06G0176500	17.4045	-9.27204	2.90275	2.32545e-13	3.05955e-12
OS10G0340600	17.8612	-9.24639	2.96641	4.35811e-11	4.40528e-10
OS09G0517900	123.927	-9.22297	0.986558	1.58078e-23	5.04328e-22
OS05G0399400	52023.2	-9.22145	0.726733	7.79599e-38	6.42486e-36
OS04G0219600	129.783	-9.2117	1.1513	9.71039e-18	1.92283e-16
OS09G0419200	464.513	-9.2103	1.23509	8.14686e-15	1.23846e-13
OS06G0289900	1675.36	-9.20232	0.63294	7.38027e-49	1.07996e-46
OS10G0148100	2074.83	-9.16483	1.35394	9.46339e-13	1.16046e-11
EPlOSAG00000019855	17.3729	-9.16429	2.98826	3.6666e-10	3.32877e-09
OS10G0521550	17.1841	-9.15812	2.97805	2.29618e-10	2.13255e-09
OS01G0727840	17.0745	-9.15587	2.97056	1.56097e-10	1.47893e-09
OS02G0230300	1055	-9.15413	1.79714	1.86648e-08	1.36347e-07
OS04G0219550	17.5221	-9.13786	3.02554	2.57215e-09	2.11049e-08
OS11G0529900	16.1141	-9.134	2.89672	1.21645e-12	1.46939e-11
OS04G0326201	16.07	-9.12641	2.89792	1.51641e-12	1.81111e-11
OS11G0156200	16.4756	-9.12172	2.94166	4.01994e-11	4.0801e-10
OS03G0189600	7069.06	-9.1041	0.587883	4.6631e-55	9.4254e-53
OS02G0218600	16.0638	-9.10236	2.91616	9.08808e-12	9.88255e-11
OS02G0323000	15.9543	-9.09886	2.90817	5.22725e-12	5.87856e-11
OS11G0152025	16.7144	-9.09644	2.98212	5.23401e-10	4.67414e-09
OS01G0829266	17.8614	-9.07507	3.10433	5.88713e-08	4.00609e-07
OS02G0722400	16.4816	-9.07145	2.98086	6.27865e-10	5.56293e-09
OS03G0694000	315.315	-9.06673	0.746149	1.87562e-34	1.25836e-32
OS06G0177200	15.3747	-9.05423	2.88669	1.79024e-12	2.11909e-11
EPlOSAG00000049962	252.229	-9.03645	0.705331	4.02156e-37	3.1402e-35
OS12G0420400	398.074	-9.03415	1.52818	2.41495e-10	2.2367e-09
OS06G0176100	15.1517	-9.02691	2.88568	2.4981e-12	2.90972e-11
OS10G0528900	20.2523	-9.01709	3.34278	6.17127e-06	3.05913e-05
OS03G0291200	15.4729	-9.00598	2.9367	1.15405e-10	1.10923e-09
OS08G0519100	1138.51	-8.98031	0.80264	3.07459e-30	1.55903e-28
OS02G0829850	14.5285	-8.97679	2.85905	5.3764e-13	6.7854e-12
OS01G0201800	14.7047	-8.9741	2.88092	3.75415e-12	4.28545e-11
OS04G0401100	14.9332	-8.96037	2.91548	5.35347e-11	5.36039e-10
EPlOSAG00000017113	242.093	-8.95711	0.76931	2.26933e-31	1.23134e-29
OS01G0882500	108.885	-8.941	1.28254	7.98841e-14	1.09927e-12
OS06G0716200	14.8226	-8.93714	2.91982	9.56582e-11	9.30252e-10
OS07G0600200	60.2985	-8.93309	1.41883	1.51368e-16	2.69447e-15
OS07G0605200	15.8125	-8.92992	3.02955	1.49723e-08	1.11009e-07
OS02G0513100	15.7957	-8.92634	3.03253	1.71122e-08	1.25871e-07
OS03G0805733	15.126	-8.9204	2.96689	1.33492e-09	1.13746e-08
OS07G0413800	859.644	-8.8823	0.610951	5.56723e-49	8.17877e-47
OS07G0518500	157.09	-8.87867	1.10606	1.91311e-16	3.37959e-15
OS08G0441300	1084.13	-8.87838	0.652037	2.7547e-43	3.03818e-41
OS06G0624750	15.8348	-8.8756	3.0734	8.24951e-08	5.50085e-07
OS07G0668300	191.713	-8.8631	0.96105	1.03326e-20	2.58093e-19
OS03G0305550	14.9906	-8.85541	3.0059	1.1309e-08	8.54164e-08
OS10G0196100	14.9534	-8.85526	3.00089	9.39367e-09	7.15606e-08
EPlOSAG00000024638	437.984	-8.85084	0.631982	4.06429e-45	4.85728e-43
OS09G0316000	14.2454	-8.84419	2.93356	5.46081e-10	4.87083e-09
OS07G0497500	14.7112	-8.83451	2.9919	7.87933e-09	6.05456e-08
OS01G0127600	2796.36	-8.82647	1.24089	8.73884e-14	1.19766e-12
OS07G0142300	276.107	-8.82201	0.885664	3.66766e-24	1.23254e-22
OS10G0344000	18.3607	-8.80009	3.36057	1.41554e-05	6.60386e-05
OS02G0732800	228.489	-8.79892	0.947979	3.58482e-21	9.31101e-20
OS09G0543900	15.7592	-8.79339	3.13165	5.10933e-07	3.0201e-06
OS04G0686800	13.6689	-8.79094	2.91023	2.85093e-10	2.62026e-09
OS04G0558700	18.4119	-8.77119	3.38758	1.98375e-05	9.0203e-05
OS01G0605700	13.827	-8.77026	2.94668	2.09268e-09	1.73967e-08
OS02G0257200	1657.2	-8.76067	1.10854	2.29513e-16	4.03144e-15
OS01G0952000	730.214	-8.74829	1.3588	8.77831e-12	9.56249e-11
OS07G0664500	13.6415	-8.73992	2.94685	2.73186e-09	2.23454e-08
OS03G0757200	13.0097	-8.71781	2.89101	2.0745e-10	1.9378e-09
OS07G0142200	295.693	-8.71292	0.854238	2.96168e-25	1.06977e-23
OS11G0209000	13.6634	-8.70679	2.97774	1.24591e-08	9.34385e-08
EPlOSAG00000027648	12.5346	-8.70394	2.84308	1.02526e-11	1.10841e-10
OS01G0810866	12.6252	-8.68659	2.8673	7.43591e-11	7.34266e-10
EPlOSAG00000005310	196.739	-8.68525	0.671445	1.57935e-37	1.26785e-35
OS09G0542600	164.657	-8.67209	0.886161	8.05526e-23	2.3971e-21
OS06G0498800	169.99	-8.66654	1.00431	1.64661e-18	3.47734e-17
EPlOSAG00000051229	193.52	-8.65853	0.690681	1.426e-35	1.01926e-33
OS03G0269601	12.9079	-8.65591	2.92766	2.5021e-09	2.05748e-08
OS08G0366000	3194.41	-8.64731	0.353102	8.65381e-134	1.39846e-130
EPlOSAG00000009044	193.893	-8.64552	0.721558	7.92161e-33	4.75655e-31
OS03G0168300	12.3767	-8.64393	2.87383	1.7748e-10	1.6696e-09
OS11G0291475	1054.34	-8.64105	0.576539	9.11122e-52	1.5678e-49
OS04G0545400	13.6851	-8.63927	3.03122	1.05873e-07	6.94144e-07
OS07G0464700	12.1433	-8.632	2.84909	4.36547e-11	4.41033e-10
OS01G0304100	12.9459	-8.627	2.95303	9.09925e-09	6.94315e-08
OS03G0251000	1951.71	-8.61917	0.650663	4.43544e-41	4.32694e-39
OS07G0119000	13.2383	-8.61589	2.99841	4.7381e-08	3.26969e-07
OS03G0693900	273.772	-8.61423	0.780483	3.75859e-29	1.77509e-27
OS08G0530801	11.9421	-8.59556	2.85283	8.90215e-11	8.69352e-10
OS05G0267100	230.913	-8.57879	0.906217	6.16181e-22	1.71424e-20
OS10G0196000	11.9273	-8.57717	2.86663	2.57162e-10	2.37648e-09
OS04G0666800	11.7547	-8.57084	2.84753	8.49359e-11	8.30762e-10
EPlOSAG00000038409	180.891	-8.5607	0.678853	7.80073e-36	5.65181e-34
OS10G0558900	12.8067	-8.54748	2.99828	7.32284e-08	4.91824e-07
OS07G0529600	2836.4	-8.54609	0.710206	2.3659e-34	1.56469e-32
OS05G0189900	14.3885	-8.53758	3.18289	3.69676e-06	1.90175e-05
OS10G0190100	12.136	-8.53527	2.92623	6.67679e-09	5.18086e-08
OS06G0186300	11.9065	-8.53458	2.89768	2.02445e-09	1.68596e-08
OS12G0473900	16.123	-8.52813	3.3693	3.08085e-05	0.00013505
OS09G0308600	16.1393	-8.52011	3.37713	3.3586e-05	0.000146054
OS06G0112700	11.8189	-8.49808	2.91371	5.47835e-09	4.29305e-08
OS02G0114100	11.5192	-8.49667	2.87333	8.73368e-10	7.62003e-09
EPlOSAG00000003631	209.282	-8.48701	1.29672	5.50724e-12	6.17104e-11
OS08G0240000	75.2256	-8.47447	1.01122	2.84423e-19	6.3416e-18
OS07G0201800	281.87	-8.47191	0.747512	1.14719e-30	5.93854e-29
OS01G0827300	327.478	-8.45424	0.840332	5.6528e-25	2.01441e-23
OS06G0314600	12.1538	-8.45178	2.99191	1.11337e-07	7.27019e-07
OS03G0377100	136.302	-8.43281	0.788601	2.2527e-26	8.90726e-25
OS11G0290600	12.0303	-8.4267	2.99546	1.42919e-07	9.19193e-07
OS04G0383100	11.4861	-8.39914	2.94508	3.80226e-08	2.65793e-07
OS06G0289300	10.628	-8.37834	2.83954	5.0904e-10	4.55245e-09
OS10G0109066	12.5516	-8.37466	3.09902	1.7819e-06	9.63479e-06
OS01G0800701	10.9047	-8.36554	2.89078	6.69921e-09	5.19708e-08
OS09G0344500	11.4519	-8.36133	2.96847	1.01247e-07	6.65809e-07
OS01G0368700	11.5865	-8.35529	2.99407	2.1077e-07	1.32316e-06
OS04G0419700	597.275	-8.35479	0.675063	1.37006e-36	1.03082e-34
OS12G0548700	81627.9	-8.32561	0.283501	2.37565e-191	9.8109e-188
OS03G0624600	70.9499	-8.32436	1.13864	3.81894e-15	6.00942e-14
OS04G0527900	10.7783	-8.31581	2.9131	2.3624e-08	1.70364e-07
OS07G0466500	10.1923	-8.31033	2.82887	5.9269e-10	5.26634e-09
OS05G0458600	234.088	-8.31031	1.40922	2.82416e-10	2.59887e-09
OS08G0485800	11.5952	-8.30879	3.02919	6.17038e-07	3.5992e-06
OS08G0376500	14.0886	-8.30153	3.33558	4.01341e-05	0.000172034
OS06G0119900	11.1279	-8.28779	2.98092	2.22252e-07	1.39185e-06
OS05G0117300	11.1605	-8.28185	2.99036	2.89803e-07	1.77922e-06
OS01G0943400	10.0826	-8.27646	2.83913	1.48342e-09	1.25852e-08
OS01G0350300	10.7114	-8.2744	2.93556	6.69681e-08	4.51901e-07
OS01G0248701	148.925	-8.27395	0.693775	2.7603e-32	1.5857e-30
OS10G0413700	10.3693	-8.2633	2.89151	1.60721e-08	1.18666e-07
OS12G0281300	94.7309	-8.23176	0.972847	1.88321e-17	3.64939e-16
OS02G0278400	9.93963	-8.23136	2.85025	3.83815e-09	3.0692e-08
OS01G0854800	96.8975	-8.23092	1.05989	3.30014e-15	5.23516e-14
OS07G0452100	10.3172	-8.22312	2.91505	4.96173e-08	3.41135e-07
OS11G0473832	10.3605	-8.21892	2.92462	6.90941e-08	4.6574e-07
OS05G0514500	9.94945	-8.21818	2.86305	7.575e-09	5.83276e-08
OS10G0503250	66.3732	-8.21269	1.15696	2.13298e-14	3.11875e-13
OS02G0308400	712.56	-8.20741	0.876906	6.07115e-22	1.69028e-20
OS06G0240050	13.2832	-8.20659	3.31616	4.27784e-05	0.000182171
OS04G0494900	13.0272	-8.20632	3.28604	3.3065e-05	0.000144092
EPlOSAG00000008565	8050.63	-8.1986	1.10746	1.11363e-14	1.67645e-13
OS04G0597501	13.1841	-8.19342	3.31558	4.40385e-05	0.000187001
OS10G0569800	475.029	-8.19317	0.565582	1.23914e-48	1.77824e-46
EPlOSAG00000037887	142.441	-8.19273	0.724109	1.6027e-29	7.74632e-28
OS06G0218600	3033.41	-8.19158	0.45069	7.64671e-75	3.15792e-72
EPlOSAG00000020789	138.874	-8.17283	0.676643	4.96493e-33	3.02024e-31
OS04G0120100	282.329	-8.16654	0.714489	3.62449e-31	1.94394e-29
OS07G0174900	10.4118	-8.15434	2.98001	4.55653e-07	2.71885e-06
OS06G0316000	10.4502	-8.15344	2.98761	5.49045e-07	3.23047e-06
OS12G0275500	9.33173	-8.15295	2.81299	1.38479e-09	1.17807e-08
OS03G0786250	10.1307	-8.14234	2.95016	2.34668e-07	1.46345e-06
OS08G0113000	9.18197	-8.14214	2.79684	6.52582e-10	5.77092e-09
OS04G0693200	9.28865	-8.14053	2.81777	2.01036e-09	1.67499e-08
OS05G0253200	11.4192	-8.1309	3.13999	8.38541e-06	4.07837e-05
OS01G0727800	358.866	-8.11918	1.57365	1.75736e-08	1.28959e-07
OS07G0519600	9.34184	-8.10283	2.85182	1.28746e-08	9.63208e-08
OS03G0184400	9.27632	-8.10058	2.84746	1.10971e-08	8.39353e-08
OS10G0109600	9.71208	-8.09533	2.91783	1.27851e-07	8.27295e-07
OS04G0165000	116.139	-8.08306	1.04055	1.63928e-15	2.67702e-14
OS07G0147500	439.431	-8.07121	1.32648	9.6213e-11	9.35403e-10
OS04G0586400	9.36722	-8.06824	2.88348	5.32174e-08	3.64337e-07
OS01G0210400	9.16522	-8.06151	2.85576	2.11748e-08	1.53596e-07
OS01G0717601	8.84693	-8.05754	2.8043	2.38883e-09	1.97088e-08
OS01G0727820	8.79117	-8.05626	2.79653	1.63875e-09	1.38381e-08
OS09G0116800	12.2968	-8.05104	3.3146	6.07296e-05	0.000250522
OS11G0645400	5901.27	-8.04919	0.556739	2.24426e-48	3.12415e-46
OS10G0503300	81.8187	-8.04863	0.90209	6.23679e-19	1.3564e-17
OS10G0547500	12.2939	-8.03597	3.32641	6.87818e-05	0.000280685
EPlOSAG00000023750	165.579	-8.03261	1.45116	2.33712e-09	1.93079e-08
OS11G0167800	19570	-8.03192	0.69148	3.71502e-32	2.11779e-30
OS06G0126400	11.9717	-8.005	3.30853	6.44661e-05	0.000264614
EPlOSAG00000029305	12.899	-7.98033	3.44641	0.000164583	0.000621844
OS01G0910900	66.0123	-7.96463	1.53388	8.15736e-09	6.25785e-08
OS01G0512700	8.31176	-7.95579	2.78512	2.60978e-09	2.1394e-08
OS06G0639800	721.039	-7.95415	0.548667	2.7231e-48	3.76254e-46
OS07G0677600	191.627	-7.95198	1.48947	6.45997e-09	5.02415e-08
OS01G0819400	8.27259	-7.93749	2.79049	4.04726e-09	3.22808e-08
OS11G0208900	8.58437	-7.93322	2.85134	4.8716e-08	3.35373e-07
OS03G0184300	385.521	-7.90957	1.74045	2.81248e-07	1.72898e-06
OS11G0459600	8.53367	-7.90548	2.86377	8.97467e-08	5.94494e-07
OS10G0521500	97.8585	-7.90541	0.879655	1.36822e-19	3.12947e-18
OS06G0217700	73.7015	-7.89221	1.01671	7.76071e-15	1.18169e-13
EPlOSAG00000008059	114.128	-7.88823	0.667732	1.27983e-31	7.0787e-30
OS10G0392900	709.729	-7.87807	1.1201	1.42909e-13	1.91825e-12
OS08G0486300	55.4697	-7.86921	1.28234	2.43456e-11	2.53397e-10
OS03G0200400	8.68823	-7.86291	2.92087	5.53887e-07	3.25793e-06
OS04G0687800	8.643	-7.85966	2.92022	5.62367e-07	3.3052e-06
OS06G0115600	8.62806	-7.85385	2.92124	5.93782e-07	3.47171e-06
OS07G0602050	7.88543	-7.82296	2.80432	2.09354e-08	1.51978e-07
EPlOSAG00000034210	157.873	-7.81803	1.64865	1.31606e-07	8.50109e-07
EPlOSAG00000008093	108.957	-7.81744	0.675319	1.69205e-30	8.67451e-29
OS11G0291450	214.909	-7.80818	0.599733	2.06104e-39	1.88682e-37
EPlOSAG00000035054	107.193	-7.79482	0.674045	1.97238e-30	1.007e-28
OS01G0106300	1380.9	-7.79173	0.784552	2.5226e-24	8.59397e-23
OS07G0541200	7.86791	-7.79059	2.82609	6.10807e-08	4.1443e-07
OS09G0509050	7.8401	-7.78259	2.82299	5.69743e-08	3.88839e-07
OS12G0630600	330.322	-7.77449	1.79986	7.57167e-07	4.35708e-06
OS01G0813700	163.958	-7.77374	0.978598	1.93533e-16	3.41559e-15
OS07G0562400	48.4002	-7.7636	1.14115	2.35661e-13	3.09835e-12
OS01G0945100	7.69273	-7.7608	2.81247	4.68845e-08	3.23904e-07
OS06G0534200	10.252	-7.7137	3.2878	0.000105066	0.000414113
OS06G0229400	48.1958	-7.69263	1.22309	8.62538e-12	9.40417e-11
OS06G0157900	8.34701	-7.67204	3.00612	6.66137e-06	3.28805e-05
EPlOSAG00000018418	194.316	-7.66542	0.618896	8.02068e-36	5.79985e-34
OS04G0508500	7.39452	-7.65926	2.82707	1.58206e-07	1.01156e-06
OS03G0333700	82.8646	-7.63196	0.936919	1.22015e-16	2.18662e-15
OS12G0147200	1083.64	-7.62877	0.609993	7.18426e-37	5.50566e-35
OS07G0443500	10.772	-7.6286	3.43275	0.000279493	0.00100947
OS03G0165900	206.963	-7.62484	0.666992	7.03316e-31	3.687e-29
OS01G0932525	148.753	-7.62471	0.687875	1.15531e-28	5.29475e-27
OS11G0173550	63.9554	-7.62136	1.03971	9.25537e-14	1.26472e-12
OS01G0850550	7.66146	-7.61728	2.91317	1.69566e-06	9.19379e-06
OS03G0574900	7.77167	-7.5835	2.95775	4.54813e-06	2.30306e-05
OS10G0335000	7.31855	-7.58345	2.86864	7.66598e-07	4.40317e-06
OS02G0133200	7.41225	-7.58293	2.88852	1.20497e-06	6.70251e-06
OS10G0514500	7.73054	-7.57846	2.95146	4.21626e-06	2.14818e-05
EPlOSAG00000008568	634.59	-7.57701	0.879143	5.56078e-19	1.21507e-17
OS07G0539300	340.889	-7.57433	0.640669	4.94452e-33	3.01275e-31
OS11G0220500	7.42529	-7.57277	2.89595	1.47747e-06	8.1031e-06
OS02G0459001	7.14782	-7.56947	2.84561	4.7348e-07	2.81618e-06
OS02G0291000	222.436	-7.56705	0.613165	4.63572e-36	3.39843e-34
OS11G0207600	7.79234	-7.5647	2.97903	6.79784e-06	3.34962e-05
EPlOSAG00000013698	93.1347	-7.54865	0.77124	7.46157e-23	2.23115e-21
OS11G0591550	6.96366	-7.54368	2.80859	2.34866e-07	1.46419e-06
OS02G0571300	7.99123	-7.53906	3.03529	1.62533e-05	7.49137e-05
OS01G0871800	7.7208	-7.5365	2.98502	8.29348e-06	4.03683e-05
OS12G0170800	251.029	-7.53417	0.694342	2.68262e-28	1.19697e-26
OS04G0448300	142.443	-7.5332	0.649638	1.82802e-31	9.99176e-30
OS03G0729000	8.00327	-7.53215	3.04414	1.85726e-05	8.48982e-05
OS01G0950000	10.1877	-7.53017	3.42159	0.000312578	0.00111678
OS03G0836800	40271.9	-7.52989	0.278851	2.92124e-161	8.35205e-158
EPlOSAG00000023757	348.373	-7.52569	0.953547	2.4941e-16	4.35829e-15
OS04G0219700	7.15836	-7.5112	2.886	1.64062e-06	8.92152e-06
OS02G0812700	7.34539	-7.50718	2.92861	3.77371e-06	1.93785e-05
OS05G0546500	6.773	-7.5043	2.80698	2.47851e-07	1.53972e-06
OS07G0599600	7.47935	-7.50159	2.96129	6.51538e-06	3.21769e-05
OS05G0278500	160.446	-7.49639	0.705422	3.29792e-27	1.36348e-25
OS03G0259400	6.7319	-7.4882	2.8033	2.72993e-07	1.68129e-06
OS01G0284900	8.09916	-7.48099	3.09893	3.93301e-05	0.000168763
OS08G0320900	85.1381	-7.47832	1.23879	1.56273e-10	1.48021e-09
OS03G0398900	7.205	-7.47185	2.92765	4.35713e-06	2.21419e-05
EPlOSAG00000013417	87.0534	-7.4694	0.718297	2.9074e-25	1.05221e-23
OS04G0604900	6.9112	-7.46852	2.86377	1.27536e-06	7.06552e-06
OS03G0656075	6.78944	-7.4645	2.84473	8.55756e-07	4.87393e-06
OS04G0100300	7.00812	-7.46383	2.88874	2.19427e-06	1.17264e-05
OS06G0347300	9.28447	-7.46374	3.32339	0.000214383	0.000791689
EPlOSAG00000049967	7.20279	-7.46128	2.93275	4.94411e-06	2.48833e-05
OS04G0555700	6.90389	-7.45517	2.87366	1.69215e-06	9.17889e-06
EPlOSAG00000001987	6.8379	-7.44374	2.86846	1.61265e-06	8.77972e-06
EPlOSAG00000002018	6.8379	-7.44374	2.86846	1.61265e-06	8.77972e-06
OS05G0202800	1735.24	-7.44363	0.785633	2.31386e-22	6.65647e-21
OS05G0572000	117.395	-7.43989	0.636027	8.25945e-32	4.60942e-30
OS03G0291500	16072.3	-7.43236	0.248813	5.7383e-197	3.04688e-193
OS05G0366000	328.118	-7.42952	0.467689	4.5288e-58	1.03905e-55
OS08G0462900	7.06172	-7.42661	2.92592	5.08812e-06	2.55423e-05
OS01G0644200	1537.47	-7.42623	0.700668	2.75235e-27	1.14429e-25
OS08G0478000	1047.57	-7.42426	0.772288	6.22031e-23	1.87507e-21
OS08G0331000	205.161	-7.40399	0.513503	1.98944e-47	2.65984e-45
OS11G0641500	8.74266	-7.38808	3.28631	0.000200773	0.000745933
OS10G0108800	585.725	-7.38707	1.55373	1.08508e-07	7.09916e-07
OS11G0282800	121.118	-7.3811	0.900164	3.10794e-17	5.89367e-16
OS03G0805900	52.0186	-7.37819	0.996492	1.1525e-13	1.55881e-12
EPlOSAG00000004661	80.0203	-7.35431	0.690507	3.12547e-26	1.22929e-24
OS04G0639000	528.914	-7.34955	0.720818	1.55184e-25	5.73349e-24
OS06G0294200	175.617	-7.34866	0.890038	1.02051e-17	2.01749e-16
OS08G0531000	7101.35	-7.34411	0.283177	2.11144e-149	5.23185e-146
OS10G0577500	69.8932	-7.33716	0.986466	2.02874e-14	2.97218e-13
OS07G0217600	6.1333	-7.33405	2.78185	3.73929e-07	2.2584e-06
OS01G0225500	7806.19	-7.33289	0.496928	2.68089e-50	4.13458e-48
OS11G0134900	10.1706	-7.32714	3.58259	0.000747208	0.00244582
OS10G0508700	1051.81	-7.31772	0.391528	4.5889e-79	2.132e-76
OS05G0448300	510.663	-7.31608	0.846589	4.60506e-19	1.01159e-17
OS07G0102100	306.574	-7.31507	1.37323	6.25509e-09	4.8699e-08
OS04G0314100	21.849	-7.29966	1.48863	2.36987e-10	2.19714e-09
OS01G0315600	50.4249	-7.29286	0.987352	8.1328e-14	1.11831e-12
OS04G0344400	8.94137	-7.28512	3.40234	0.000421817	0.00146442
OS12G0292400	597.452	-7.28489	0.816225	3.92968e-20	9.38678e-19
OS11G0549620	718.547	-7.28219	1.41861	1.73735e-08	1.27566e-07
OS08G0123600	39.8159	-7.26809	1.42024	1.26557e-08	9.47214e-08
OS07G0636800	1237.52	-7.26429	0.651586	6.45712e-30	3.20425e-28
OS07G0598000	319.737	-7.25957	1.39612	1.21449e-08	9.1266e-08
OS11G0643800	3341.78	-7.25355	0.307639	4.40759e-124	5.46071e-121
OS11G0697350	6.50507	-7.24918	2.93614	1.22796e-05	5.79272e-05
EPlOSAG00000012462	73.7064	-7.24038	0.68118	4.44042e-26	1.72457e-24
OS10G0467850	8.57522	-7.23871	3.37199	0.000398642	0.00139229
EPlOSAG00000003880	73.6199	-7.23776	0.683146	6.15657e-26	2.36148e-24
OS12G0438300	5.87357	-7.23524	2.78903	8.33408e-07	4.75605e-06
OS07G0676600	91.8028	-7.23208	0.827178	4.68186e-19	1.02664e-17
OS06G0121200	19.7981	-7.23154	1.43351	5.48812e-11	5.48782e-10
OS03G0365800	52.9176	-7.23133	1.18721	1.84173e-10	1.72937e-09
OS03G0305600	618.558	-7.22809	1.67622	7.92762e-07	4.54362e-06
EPlOSAG00000011386	92.8577	-7.22564	1.34246	5.83905e-09	4.56416e-08
OS11G0598800	87.4572	-7.2251	0.683761	3.33101e-26	1.30598e-24
OS07G0184950	5.92691	-7.22138	2.81165	1.52513e-06	8.34724e-06
OS02G0208500	441.702	-7.20955	0.695652	3.71917e-26	1.45357e-24
EPlOSAG00000018162	72.9108	-7.1969	0.746488	3.79778e-22	1.07343e-20
EPlOSAG00000037690	5.73247	-7.1916	2.78445	9.64576e-07	5.4444e-06
OS01G0778500	62.3189	-7.19103	0.892726	1.86199e-16	3.29242e-15
OS07G0105000	155.124	-7.18629	0.602352	1.27983e-33	8.11755e-32
EPlOSAG00000019311	71.1768	-7.18584	0.684108	1.54941e-25	5.73021e-24
OS12G0226900	82.6497	-7.18488	1.13577	2.69407e-11	2.78612e-10
OS11G0507200	331.748	-7.18372	0.664355	2.29753e-28	1.03009e-26
OS10G0439800	5.93399	-7.17849	2.84224	3.52765e-06	1.82055e-05
OS09G0441700	8.13298	-7.17489	3.33366	0.000372263	0.00130889
OS12G0194900	380.158	-7.17319	0.786227	6.15302e-21	1.57071e-19
OS04G0498101	5.80093	-7.16772	2.81582	2.20512e-06	1.17741e-05
OS01G0301900	8.10981	-7.15679	3.34294	0.000400451	0.00139795
OS12G0409700	6.72809	-7.15678	3.05092	6.15465e-05	0.000253469
OS12G0160650	6.62153	-7.13252	3.04436	6.22178e-05	0.000256035
EPlOSAG00000009082	69.0083	-7.13198	0.705212	6.02347e-24	1.99005e-22
OS01G0824900	86.309	-7.12248	0.842709	4.74168e-18	9.63054e-17
OS05G0413332	5.57714	-7.11839	2.79665	1.923e-06	1.03391e-05
OS06G0120200	35.3122	-7.11451	1.35718	6.01468e-09	4.69158e-08
EPlOSAG00000024234	68.3259	-7.10767	0.728166	1.43955e-22	4.1965e-21
OS03G0427300	5.48623	-7.09557	2.78519	1.68189e-06	9.12627e-06
OS11G0499600	676.921	-7.09437	0.477912	7.38816e-51	1.2097e-48
OS05G0528500	6.0026	-7.06973	2.93909	2.40782e-05	0.00010785
OS06G0316800	579.37	-7.06958	0.791498	3.41788e-20	8.20646e-19
OS07G0409200	32.6937	-7.06458	1.28026	1.29435e-09	1.10441e-08
EPlOSAG00000002142	66.8573	-7.06252	0.758946	7.75031e-21	1.96095e-19
OS12G0292301	147.795	-7.05815	1.51685	1.89747e-07	1.19982e-06
OS04G0243700	68.1238	-7.05787	0.80569	5.95007e-19	1.2986e-17
OS09G0259200	6.19102	-7.05499	2.99849	4.90971e-05	0.00020664
OS03G0332100	90.2354	-7.0436	0.663027	9.87494e-27	3.96363e-25
OS05G0252100	81.9255	-7.03945	0.875001	1.40329e-16	2.50637e-15
OS09G0381800	5.25696	-7.0294	2.76814	1.65478e-06	8.99061e-06
OS09G0330000	88.214	-7.02084	1.11191	2.59816e-11	2.69218e-10
OS02G0207400	67.3884	-7.01677	0.946863	2.80087e-14	4.03342e-13
OS01G0151500	397.072	-7.01563	0.445582	9.3901e-57	2.041e-54
OS09G0490400	158.738	-7.01323	0.611	4.35539e-31	2.31259e-29
OS03G0416250	5.20387	-7.01285	2.76296	1.60836e-06	8.75889e-06
OS01G0214600	1292.02	-7.00821	0.520391	2.00083e-42	2.09484e-40
OS08G0154250	5.28555	-7.00387	2.794	3.26797e-06	1.69524e-05
OS03G0215700	199.88	-7.00326	0.8025	1.96584e-19	4.43902e-18
EPlOSAG00000011539	5.329	-6.99407	2.81242	4.85782e-06	2.44821e-05
OS05G0550300	753.758	-6.99366	1.34229	1.2019e-08	9.03746e-08
EPlOSAG00000023669	62.8356	-6.99358	0.704125	3.60649e-23	1.11426e-21
OS04G0573000	646.759	-6.99235	1.68781	1.67037e-06	9.06869e-06
OS11G0138400	5.75091	-6.9919	2.93028	2.81754e-05	0.000124491
OS08G0417000	463.055	-6.98983	1.24068	1.17881e-09	1.01024e-08
OS05G0355700	5.83037	-6.98621	2.95566	3.84495e-05	0.000165289
OS06G0302000	4645.43	-6.97571	1.20242	4.5173e-10	4.06339e-09
OS12G0135300	5.75993	-6.97444	2.94928	3.74659e-05	0.000161528
OS01G0315700	238.926	-6.97304	0.759221	3.82863e-21	9.93039e-20
OS05G0425600	5.2535	-6.96872	2.8081	5.04728e-06	2.53544e-05
OS12G0453500	102.934	-6.95602	0.920585	5.2207e-15	8.10201e-14
EPlOSAG00000023149	5.20032	-6.94221	2.81192	6.04714e-06	3e-05
OS08G0533650	5.21321	-6.92928	2.82553	8.17658e-06	3.98462e-05
OS11G0644700	6507.52	-6.92845	0.63628	1.18278e-28	5.41398e-27
OS06G0494400	7.33527	-6.92224	3.36325	0.000621874	0.00207224
EPlOSAG00000026107	59.2869	-6.92011	0.672823	1.6853e-24	5.82689e-23
OS05G0515500	317.538	-6.91821	0.482392	1.47877e-47	1.99865e-45
OS08G0379400	88.4809	-6.91814	1.27951	5.04951e-09	3.97796e-08
OS07G0148900	193.485	-6.9108	1.63118	1.17257e-06	6.53208e-06
OS05G0440000	39.3851	-6.90551	1.01264	3.65467e-12	4.17959e-11
OS11G0644650	7.39491	-6.90513	3.39084	0.000704326	0.0023177
EPlOSAG00000018727	59.3025	-6.90103	0.719619	8.01245e-22	2.21253e-20
OS01G0302000	38.2179	-6.89211	1.05208	2.88056e-11	2.96825e-10
OS11G0303600	1446.29	-6.88458	0.407372	4.70509e-65	1.33495e-62
OS03G0758300	704.626	-6.88012	0.542825	6.48924e-38	5.35982e-36
OS04G0578300	200.18	-6.87504	0.826572	9.17665e-18	1.82102e-16
OS02G0553200	237.627	-6.86882	0.735631	7.63958e-22	2.11586e-20
OS01G0123900	39.4836	-6.86332	1.06148	2.53409e-11	2.63166e-10
OS11G0637200	5.63034	-6.85668	2.99225	8.04393e-05	0.000324446
OS01G0266100	80.9987	-6.85235	0.737317	3.23406e-21	8.42942e-20
EPlOSAG00000023018	57.3246	-6.84885	0.723705	2.50073e-21	6.60604e-20
OS06G0202600	5.45541	-6.84268	2.95765	6.07615e-05	0.000250625
OS03G0251350	4.96084	-6.8299	2.81762	1.13801e-05	5.40407e-05
OS02G0755900	687.95	-6.82984	0.386317	7.92332e-71	2.7268e-68
OS06G0608000	4.76558	-6.82849	2.76473	4.43763e-06	2.24987e-05
OS02G0197200	6.92867	-6.82306	3.34944	0.000684215	0.00225671
OS11G0126400	5.00646	-6.81463	2.84544	1.76739e-05	8.10169e-05
OS12G0135800	55.1174	-6.81232	2.51771	0.000181554	0.000679831
OS06G0266400	7.48746	-6.812	3.48652	0.00106457	0.00336318
OS03G0416200	805.85	-6.81088	0.573362	1.41348e-33	8.94993e-32
OS01G0545100	123.494	-6.80165	0.784387	4.98661e-19	1.09025e-17
OS05G0153300	15221.2	-6.7924	0.655296	3.29218e-26	1.29212e-24
OS01G0726700	2934.09	-6.79165	0.677579	1.08772e-24	3.814e-23
OS11G0707000	1624.18	-6.7898	1.3737	4.64395e-08	3.20949e-07
OS05G0116150	4.80218	-6.78627	2.80183	1.02759e-05	4.92502e-05
OS04G0570650	24.3416	-6.77722	1.02494	1.02433e-12	1.25033e-11
OS06G0693100	28.3131	-6.77559	1.37231	3.47499e-08	2.44479e-07
EPlOSAG00000000623	64.7863	-6.77482	0.690423	5.54314e-23	1.68048e-21
OS02G0323600	6.65333	-6.76281	3.32812	0.000688523	0.00226951
OS10G0505900	1606.74	-6.76266	0.677311	1.56997e-24	5.43828e-23
OS06G0118700	5699.38	-6.75158	0.494305	1.57314e-43	1.76648e-41
OS08G0554300	4.62159	-6.751	2.77067	7.13831e-06	3.50762e-05
OS10G0148700	4.84495	-6.74701	2.84229	2.17939e-05	9.82098e-05
OS07G0107100	62.6032	-6.74688	0.684038	5.80753e-23	1.75777e-21
OS02G0828100	25.9461	-6.72821	1.2525	3.17858e-09	2.57332e-08
OS12G0459300	1590.73	-6.72359	0.465434	2.30678e-48	3.19919e-46
OS07G0599700	27.0916	-6.72107	1.35516	3.1194e-08	2.20758e-07
OS04G0122000	7.303	-6.71949	3.52193	0.00129972	0.00402232
OS12G0156200	85.7177	-6.71722	0.793589	3.63184e-18	7.47444e-17
OS04G0401000	509.484	-6.71176	1.33353	2.97735e-08	2.11712e-07
OS08G0460000	9911.08	-6.71114	0.783584	9.13713e-19	1.96989e-17
OS03G0341300	70.9487	-6.70905	1.08507	6.17273e-11	6.13117e-10
OS02G0115801	4.8187	-6.6925	2.8734	3.90845e-05	0.000167806
OS12G0634600	25.4533	-6.69049	1.2135	1.17108e-09	1.00408e-08
OS06G0497200	51.5385	-6.68533	0.802211	4.20929e-17	7.8777e-16
OS11G0195750	44.3244	-6.67674	0.983511	2.50137e-12	2.91263e-11
OS03G0107300	7.15879	-6.66678	3.5302	0.00140284	0.00430452
OS05G0366900	6.87125	-6.66521	3.46106	0.00118607	0.0037064
OS01G0651400	6.99246	-6.66318	3.49334	0.00129191	0.00400113
OS04G0220400	81.7393	-6.66289	0.793868	7.70465e-18	1.53548e-16
OS09G0433800	1159.24	-6.6496	0.676513	7.60025e-24	2.49546e-22
OS02G0124400	70.2308	-6.64915	0.868753	4.34655e-15	6.80795e-14
OS02G0569400	4.91733	-6.64347	2.94313	9.35335e-05	0.00037273
OS10G0442400	565.472	-6.64224	0.524626	1.15158e-37	9.40698e-36
OS10G0337600	303.217	-6.62107	1.38508	1.08733e-07	7.11136e-07
OS09G0248900	4434.6	-6.62084	1.30783	2.56189e-08	1.83938e-07
OS11G0643100	4.30827	-6.61805	2.7576	1.04168e-05	4.98675e-05
OS11G0567600	4.60481	-6.61787	2.85951	4.28749e-05	0.000182516
OS01G0174300	1860.39	-6.61781	0.291606	4.18739e-115	4.57755e-112
OS07G0643000	4.48828	-6.6166	2.82476	2.83122e-05	0.000125066
OS12G0438100	6.81827	-6.61036	3.4933	0.00137123	0.00421588
OS08G0366050	503.448	-6.60828	1.72709	5.85044e-06	2.90785e-05
OS01G0227800	4.64515	-6.6054	2.88304	5.80524e-05	0.000240411
OS12G0593300	6.2769	-6.59777	3.36327	0.000977001	0.00311487
OS03G0805850	6.48299	-6.59716	3.41662	0.00114155	0.00358355
EPlOSAG00000006827	47.4582	-6.58126	0.693635	2.79595e-21	7.34416e-20
OS03G0297900	58.0082	-6.56407	0.782711	1.1226e-17	2.21586e-16
OS02G0578000	647.574	-6.55472	0.55246	1.50019e-33	9.46676e-32
OS01G0212500	21.4252	-6.54973	1.07918	4.5e-11	4.5376e-10
EPlOSAG00000030099	46.0889	-6.54327	0.683423	1.42812e-21	3.86884e-20
OS02G0103850	6.03652	-6.5381	3.34216	0.000986786	0.00314337
OS05G0192100	2488.57	-6.53236	0.524865	1.35327e-36	1.02025e-34
OS01G0891000	39.5368	-6.52918	0.90778	1.74735e-13	2.32031e-12
OS12G0559200	45.9689	-6.52451	2.51362	0.000252633	0.000919943
OS09G0437500	5056.6	-6.52338	0.372619	7.7505e-70	2.50496e-67
OS01G0621500	6.12294	-6.52097	3.38306	0.00114426	0.00359146
OS06G0306300	193.036	-6.52081	0.665239	8.88431e-24	2.89406e-22
OS11G0567800	50.3412	-6.51429	1.00129	1.03832e-11	1.12121e-10
OS05G0462900	6.49904	-6.50642	3.49702	0.00155275	0.00471816
OS04G0423100	5.89623	-6.49906	3.33549	0.00101906	0.0032362
OS02G0541500	4.3485	-6.48754	2.8622	6.68856e-05	0.000273548
EPlOSAG00000032623	53.3063	-6.48506	1.18299	3.8952e-09	3.11214e-08
OS11G0431700	29.3894	-6.48487	0.98975	2.57832e-11	2.67385e-10
OS06G0705651	4.48947	-6.48198	2.91651	0.000114461	0.000447257
EPlOSAG00000023758	594.914	-6.47948	0.824356	3.08094e-16	5.34106e-15
OS01G0352100	4.3007	-6.47884	2.85598	6.4837e-05	0.000266077
OS04G0269600	2053.82	-6.46966	0.291161	2.28721e-110	2.36142e-107
OS12G0125000	285.274	-6.45485	0.543239	1.44245e-33	9.11785e-32
OS05G0278550	6.04075	-6.44925	3.41498	0.00135596	0.00417654
OS01G0316100	5.87864	-6.44859	3.37017	0.00120433	0.00375715
OS08G0151300	81.2736	-6.4369	1.09708	3.34068e-10	3.04404e-09
OS07G0489300	41.6475	-6.4366	1.20257	9.49477e-09	7.23011e-08
OS02G0554800	56.9236	-6.43322	0.965952	3.03041e-12	3.49254e-11
EPlOSAG00000048998	91.6839	-6.43024	0.581222	4.28801e-29	2.00979e-27
OS07G0112000	254.15	-6.42995	0.411033	1.92709e-56	4.16431e-54
OS02G0810900	79.5208	-6.42839	1.05949	1.00856e-10	9.77474e-10
OS11G0195700	4.05404	-6.42084	2.80487	4.40954e-05	0.000187221
OS01G0649900	409.536	-6.42005	0.297623	3.78305e-104	3.51521e-101
OS04G0639300	54.324	-6.41975	0.995668	1.74432e-11	1.8408e-10
OS07G0621800	58.5723	-6.41204	0.708114	5.28551e-20	1.25107e-18
OS04G0374400	54.9357	-6.41161	0.94024	1.18985e-12	1.43959e-11
EPlOSAG00000049606	50.0018	-6.40909	0.651748	7.49765e-23	2.23833e-21
OS01G0183600	38.9967	-6.39532	1.11355	1.22515e-09	1.04802e-08
OS10G0165300	68.8124	-6.39308	0.798991	1.7415e-16	3.08965e-15
OS05G0475700	59.571	-6.39064	0.775969	3.47973e-17	6.57188e-16
OS05G0237400	6.40591	-6.38925	3.57312	0.00204682	0.00603254
OS04G0578600	6.26308	-6.38663	3.53199	0.00189302	0.00562607
OS07G0691700	896.023	-6.38531	0.555826	1.37046e-31	7.54625e-30
OS11G0291500	100.505	-6.38393	0.947961	2.03052e-12	2.39208e-11
OS01G0200200	4.23476	-6.38338	2.89532	0.000123954	0.000481361
OS05G0559316	52.0876	-6.38141	0.806065	4.17306e-16	7.16086e-15
OS03G0155000	3.97959	-6.37837	2.80879	5.35876e-05	0.000223968
OS02G0538700	2962.32	-6.37643	0.695316	4.34374e-21	1.12273e-19
EPlOSAG00000047309	4.23827	-6.37574	2.90428	0.000137318	0.000528129
OS07G0191301	5.94553	-6.37386	3.45165	0.00161981	0.00489552
OS07G0622400	3.99866	-6.37223	2.81954	6.15662e-05	0.000253522
OS02G0103800	239.987	-6.37129	1.47856	9.08368e-07	5.15454e-06
OS02G0463500	41.7328	-6.36036	0.836657	1.14e-14	1.71198e-13
OS07G0605350	42.976	-6.35597	0.911149	6.86781e-13	8.5745e-12
OS01G0124000	79.4723	-6.35571	0.603733	1.64683e-26	6.55348e-25
OS10G0447900	648.691	-6.34287	0.657706	4.40781e-23	1.34839e-21
OS01G0613500	45.311	-6.34027	0.991185	1.89817e-11	1.99523e-10
OS03G0603200	158.435	-6.33135	0.605156	2.37452e-26	9.36902e-25
OS12G0291400	1513.42	-6.32955	0.358858	1.16513e-70	3.90139e-68
EPlOSAG00000051080	41.147	-6.32503	0.787984	3.5961e-16	6.19943e-15
OS05G0135400	6.73454	-6.32126	3.72909	0.00277291	0.00790849
OS02G0192700	385.745	-6.3176	0.681268	1.75524e-21	4.70021e-20
OS04G0545250	831.743	-6.31178	0.650181	2.43054e-23	7.64284e-22
OS07G0100800	207.01	-6.30836	1.43018	5.85198e-07	3.42854e-06
OS01G0633100	811.704	-6.30824	0.595287	2.76881e-27	1.14985e-25
OS01G0227350	4.14821	-6.30207	2.92543	0.000196817	0.000732555
OS11G0569733	5.91429	-6.30057	3.50381	0.00195655	0.00579358
EPlOSAG00000019013	39.7377	-6.29903	0.7351	6.29096e-18	1.26254e-16
OS01G0607000	148.695	-6.29479	1.57771	3.45694e-06	1.78653e-05
OS03G0113000	226.56	-6.2883	0.791502	1.60869e-16	2.86223e-15
OS06G0108900	38.466	-6.28446	1.23621	3.69536e-08	2.58933e-07
OS04G0589800	3415.54	-6.27815	0.491485	2.20764e-38	1.87337e-36
OS01G0327100	193.103	-6.27434	0.568517	2.80848e-29	1.33315e-27
OS06G0691600	743.646	-6.27155	0.472744	3.33995e-41	3.29281e-39
OS04G0552200	5.67274	-6.2677	3.45752	0.00184145	0.00549477
OS02G0568700	4.04772	-6.26453	2.91415	0.000198248	0.000737439
OS01G0135900	1107.87	-6.26173	0.55049	5.02582e-31	2.65718e-29
OS07G0490100	810.48	-6.25755	0.657698	1.5244e-22	4.4334e-21
EPlOSAG00000018440	52.6698	-6.25236	0.640438	7.10507e-23	2.12969e-21
OS08G0148267	157.18	-6.24415	0.591317	7.47143e-27	3.02174e-25
OS05G0400200	3.91395	-6.23834	2.87595	0.00015526	0.000590353
OS03G0673000	4.66978	-6.23288	3.15736	0.000799935	0.00260073
OS01G0935600	647.814	-6.23202	0.583851	1.33383e-27	5.64001e-26
OS05G0120200	178.624	-6.2293	0.54022	1.14506e-31	6.35216e-30
OS03G0748100	391.94	-6.22867	0.455107	1.44817e-43	1.63604e-41
OS01G0208400	67.01	-6.22426	0.679115	8.82249e-21	2.2181e-19
OS10G0349300	195.771	-6.21915	1.52649	2.42543e-06	1.28526e-05
OS11G0180100	3.76602	-6.21878	2.83556	0.000116122	0.00045327
OS09G0327000	3.67613	-6.21788	2.79519	7.72411e-05	0.000312598
OS06G0641200	3.59505	-6.21758	2.76517	5.57297e-05	0.000231722
OS07G0212200	205.256	-6.21355	1.4953	1.78327e-06	9.64029e-06
OS06G0613600	5.73297	-6.20785	3.52979	0.00225221	0.00656807
OS09G0110300	270.696	-6.20377	1.71555	1.32177e-05	6.20295e-05
OS11G0284300	5.23931	-6.20356	3.37278	0.00163203	0.00492886
OS04G0462400	38.722	-6.20348	2.60617	0.000456623	0.0015703
OS11G0180000	581.979	-6.20143	0.589221	6.19424e-27	2.5134e-25
OS02G0212500	5.24302	-6.19997	3.37685	0.00165506	0.00499484
OS01G0651150	16.8458	-6.19873	1.09142	6.58542e-10	5.82223e-09
OS11G0305400	25.7582	-6.19245	1.24532	1.28114e-07	8.28705e-07
OS03G0225900	3.8562	-6.18918	2.88927	0.000196721	0.000732312
OS03G0738600	43036.9	-6.18898	0.631528	1.03385e-23	3.35016e-22
OS01G0697400	3.82475	-6.18781	2.88193	0.000187734	0.000700784
OS05G0542500	10153.6	-6.18201	0.609772	3.2899e-25	1.18718e-23
OS09G0127300	514.304	-6.17938	0.712944	4.1675e-19	9.18728e-18
OS02G0566000	138.148	-6.17499	0.871545	1.13351e-13	1.53424e-12
EPlOSAG00000037865	37.515	-6.16169	0.83879	5.00991e-14	7.02939e-13
OS04G0594100	58.2676	-6.15539	0.759083	7.66795e-17	1.39844e-15
OS11G0115350	5903.46	-6.15538	0.803937	1.61318e-15	2.63555e-14
OS04G0139100	3.64481	-6.15444	2.82701	0.000128243	0.000496565
OS05G0458300	67.6948	-6.15374	1.15056	6.91063e-09	5.35113e-08
OS02G0750800	5.45688	-6.14598	3.49181	0.00223639	0.0065291
OS07G0469100	614.84	-6.14581	0.709486	3.98538e-19	8.79101e-18
OS03G0381500	171.552	-6.1416	0.673319	8.0216e-21	2.02271e-19
OS01G0205300	5.69018	-6.13791	3.57694	0.00261052	0.00749597
OS01G0562600	5.92307	-6.13777	3.65243	0.00291591	0.00827065
OS04G0208200	3.75131	-6.13374	2.8854	0.000219465	0.000808513
EPlOSAG00000052775	41.6072	-6.13268	1.14471	8.19943e-09	6.28623e-08
OS10G0380100	3.60347	-6.12814	2.82945	0.000141489	0.000542376
EPlOSAG00000024491	35.0103	-6.11875	0.715409	8.64598e-18	1.71755e-16
OS11G0487100	3.69927	-6.11376	2.87612	0.000214338	0.000791665
OS06G0176750	3.59926	-6.11315	2.83829	0.000159272	0.000603695
OS06G0504900	16.3006	-6.10939	1.1006	1.24365e-09	1.06311e-08
OS10G0420400	468.895	-6.10763	0.483583	1.45432e-37	1.17765e-35
OS11G0643600	17.4791	-6.10745	1.26423	6.68253e-08	4.51183e-07
EPlOSAG00000050009	12.0023	-6.09469	1.78168	7.87048e-06	3.84453e-05
OS12G0435200	3.52939	-6.09237	2.82139	0.000145384	0.000556216
OS01G0901650	3.44356	-6.08857	2.78545	0.000104963	0.000413753
EPlOSAG00000004907	34.2031	-6.08068	0.71948	1.93031e-17	3.729e-16
EPlOSAG00000000155	33.9287	-6.07382	0.711405	1.02101e-17	2.01749e-16
OS01G0319000	77.2288	-6.07302	0.815292	9.18925e-15	1.39009e-13
OS04G0386700	869.318	-6.07207	0.540508	2.69819e-30	1.3719e-28
OS12G0152100	253.235	-6.07045	0.51958	1.33007e-32	7.872e-31
OS10G0570800	4.0634	-6.06655	3.05571	0.000682119	0.0022506
EPlOSAG00000029798	10.8885	-6.0659	1.65779	2.00966e-06	1.07785e-05
EPlOSAG00000020443	33.3881	-6.05359	0.698566	3.94112e-18	8.08408e-17
OS02G0649300	5.60125	-6.03754	3.63886	0.00311915	0.00877678
OS01G0227500	52.3569	-6.03576	0.670722	5.28796e-20	1.25107e-18
EPlOSAG00000018683	33.7023	-6.02784	0.782318	4.5836e-15	7.16716e-14
OS04G0490800	57.6489	-6.02681	1.26918	1.48446e-07	9.52431e-07
OS03G0805800	320.564	-6.01958	0.372618	2.17757e-59	5.22166e-57
OS12G0594000	23.0863	-6.0168	1.12913	1.85747e-08	1.35769e-07
OS02G0580500	189.431	-6.01227	0.464356	2.71119e-39	2.4638e-37
OS01G0650200	45.0476	-6.00171	0.753993	4.43962e-16	7.59723e-15
OS08G0373000	21.7917	-6.00009	1.76979	3.06263e-05	0.000134378
OS03G0283100	1433.36	-5.99598	0.31615	3.00221e-81	1.52858e-78
OS02G0589400	472.363	-5.98898	0.425454	7.05631e-46	8.77154e-44
OS11G0138950	14.9832	-5.98605	1.08762	1.6862e-09	1.42051e-08
OS08G0238600	79.1457	-5.98164	0.765678	4.98667e-16	8.50594e-15
EPlOSAG00000049474	4.90093	-5.98103	3.43835	0.0023864	0.00691222
OS03G0356498	3.59194	-5.98056	2.93069	0.000424583	0.00147292
OS06G0246500	1334.77	-5.97763	0.543931	4.18921e-29	1.96597e-27
OS05G0514400	98.2768	-5.97593	0.78411	2.22246e-15	3.58838e-14
OS08G0565200	5.2979	-5.97457	3.58975	0.00307741	0.00867378
OS10G0345900	5.17525	-5.97076	3.54901	0.00291012	0.00825739
OS09G0501100	4.88677	-5.9599	3.45224	0.00250389	0.00722439
OS03G0418000	110.164	-5.95458	0.579747	8.63169e-26	3.2737e-24
OS01G0155300	5.34495	-5.95203	3.62636	0.00329236	0.00920632
EPlOSAG00000016030	31.9763	-5.95181	0.777996	7.18351e-15	1.09785e-13
OS02G0328300	735.506	-5.94843	0.579695	8.9993e-26	3.40617e-24
EPlOSAG00000038365	33.0925	-5.9483	0.881879	2.90714e-12	3.35984e-11
OS05G0500400	68.3816	-5.94828	0.868012	5.29274e-13	6.6889e-12
OS03G0626700	46.9873	-5.94588	0.979134	1.43453e-10	1.36365e-09
OS09G0439500	172.893	-5.94581	1.35567	6.85837e-07	3.97741e-06
OS06G0317200	1620.9	-5.94363	0.436295	2.61474e-43	2.89239e-41
OS07G0468500	5.08915	-5.94249	3.54026	0.00293915	0.00832831
OS12G0291733	467.283	-5.93667	0.400092	9.07161e-51	1.47237e-48
OS05G0440632	3.66991	-5.93529	2.99288	0.000647079	0.00214891
EPlOSAG00000010674	34.1062	-5.93424	0.981115	1.95102e-10	1.82705e-09
OS09G0489500	3.58037	-5.93122	2.96041	0.000554405	0.00186904
OS04G0549800	9.27533	-5.93038	1.52233	3.60768e-07	2.1841e-06
OS05G0560200	497.434	-5.92749	0.487886	5.43089e-35	3.78716e-33
OS11G0451700	2588.76	-5.92618	0.68497	4.46872e-19	9.83383e-18
OS07G0144500	35.792	-5.91895	1.08292	4.49378e-09	3.56453e-08
OS09G0418500	111.325	-5.91683	1.77881	3.6541e-05	0.000157889
EPlOSAG00000021470	30.4956	-5.91449	0.708588	5.09929e-17	9.45288e-16
OS11G0450400	238.094	-5.91017	0.605789	1.52157e-23	4.86694e-22
OS11G0216900	1467.85	-5.90263	0.43384	3.38803e-43	3.71464e-41
OS06G0192100	14.5876	-5.90258	1.12467	6.75552e-09	5.23757e-08
OS02G0280500	118.26	-5.8991	0.825383	7.78068e-14	1.07267e-12
OS09G0519100	5.01881	-5.89859	3.55552	0.0031319	0.00881133
OS12G0209000	60.3056	-5.89771	0.995963	2.75565e-10	2.54023e-09
OS05G0380850	3.50118	-5.89556	2.94317	0.000536207	0.00181394
OS04G0107600	14414.3	-5.89425	1.24747	1.45139e-07	9.32824e-07
OS03G0786100	193.953	-5.89356	0.764164	1.1883e-15	1.95861e-14
OS02G0265800	4.85098	-5.89317	3.49579	0.00287321	0.00815951
OS01G0786700	20.6587	-5.89149	1.011	1.35487e-09	1.15367e-08
OS11G0269000	5.21392	-5.88814	3.64025	0.00353898	0.00981326
OS10G0468800	64.7935	-5.88803	0.853748	4.21059e-13	5.38538e-12
OS08G0441500	2202.39	-5.88384	0.450419	5.0118e-40	4.69216e-38
OS08G0473200	3.52272	-5.87953	2.96356	0.000615107	0.00205153
OS07G0130200	3.38088	-5.87857	2.90078	0.000436305	0.00150894
OS10G0317900	2986.67	-5.87183	0.524839	4.38012e-30	2.2e-28
OS02G0731600	48.1348	-5.86474	1.3795	1.37492e-06	7.57193e-06
OS08G0238200	534.427	-5.85635	0.503612	2.51422e-32	1.45106e-30
OS01G0677400	14.4062	-5.85128	1.20278	5.93345e-08	4.0354e-07
OS06G0299300	304.786	-5.85123	0.848901	4.31521e-13	5.51161e-12
OS10G0530400	38.5138	-5.85101	0.965788	1.57214e-10	1.48836e-09
OS04G0532500	4.90238	-5.84776	3.55458	0.00326338	0.00913216
OS05G0142200	20.5463	-5.84278	1.09831	1.96164e-08	1.42877e-07
EPlOSAG00000027780	35.814	-5.83727	1.23073	1.78507e-07	1.13163e-06
OS07G0294100	5.37183	-5.83575	3.75285	0.00416914	0.0113486
OS07G0656700	20.5319	-5.8295	1.13766	5.29926e-08	3.62932e-07
OS10G0529300	3010.16	-5.82886	0.332257	5.79624e-70	1.88978e-67
OS08G0552666	3.3948	-5.82435	2.94487	0.000621688	0.002072
OS03G0168100	1170	-5.81313	0.800209	3.11668e-14	4.47089e-13
OS01G0934600	18.3708	-5.80908	0.918606	1.63725e-10	1.54646e-09
EPlOSAG00000010195	30.2359	-5.80887	0.88198	8.34034e-12	9.12552e-11
OS03G0671800	284.13	-5.80324	0.556575	1.61325e-26	6.43362e-25
OS09G0107900	54.4465	-5.79778	0.892414	7.77317e-12	8.53762e-11
OS03G0758250	13.5319	-5.79667	1.21051	1.07166e-07	7.01751e-07
OS03G0223200	44.514	-5.79569	0.649645	1.0902e-19	2.50902e-18
OS03G0821100	1810.7	-5.78518	0.369505	2.93307e-56	6.30153e-54
EPlOSAG00000017174	33.1136	-5.78237	0.657828	8.56526e-19	1.84874e-17
OS11G0283500	1673.45	-5.78014	0.388463	4.07191e-51	6.75647e-49
OS02G0783000	128.915	-5.77875	0.859665	1.47505e-12	1.76347e-11
EPlOSAG00000042454	30.8253	-5.77329	0.988354	6.65098e-10	5.87321e-09
OS02G0834700	209.869	-5.77299	1.36277	1.31977e-06	7.29198e-06
OS06G0163701	130.928	-5.76084	0.992766	4.65553e-10	4.18266e-09
OS05G0480000	170.136	-5.75295	0.966636	1.86693e-10	1.75183e-09
OS05G0244500	1544.28	-5.75183	0.319907	2.53226e-73	9.50697e-71
EPlOSAG00000008567	1350.56	-5.74713	1.11176	1.67962e-08	1.23718e-07
OS10G0404300	4.53476	-5.73958	3.50701	0.00336531	0.0093842
OS07G0643700	1097.44	-5.73721	0.529849	2.27241e-28	1.02006e-26
EPlOSAG00000007074	4.76046	-5.73553	3.60322	0.00382551	0.0105183
OS12G0587100	3.38984	-5.73287	3.01169	0.000998612	0.0031775
OS08G0469400	3.17461	-5.72532	2.91362	0.000644815	0.00214197
OS08G0426300	4.47722	-5.72046	3.49924	0.00338295	0.0094256
OS07G0176600	393.399	-5.71964	0.668506	1.00948e-18	2.16755e-17
EPlOSAG00000037614	99.1086	-5.70924	1.15696	5.73541e-08	3.9096e-07
EPlOSAG00000037920	27.361	-5.70621	0.798361	2.58235e-13	3.37485e-12
OS08G0466950	3.0137	-5.70389	2.8509	0.00047552	0.00162895
OS08G0169300	3.29307	-5.70126	2.98403	0.000933766	0.00298908
OS06G0725500	5.07947	-5.69635	3.77597	0.00469983	0.012604
OS06G0304600	906.819	-5.68233	0.355398	1.31144e-58	3.06564e-56
OS04G0337500	581.894	-5.68195	0.39224	1.35585e-48	1.92344e-46
OS02G0658200	151.962	-5.67436	0.84358	1.40856e-12	1.6899e-11
OS02G0189200	48.9818	-5.66311	0.925886	1.02083e-10	9.88849e-10
OS05G0476000	18.6144	-5.65985	1.16043	1.73134e-07	1.1002e-06
OS04G0691900	2020.87	-5.65858	0.490367	8.28057e-32	4.61428e-30
OS04G0116650	3.26383	-5.65813	3.00547	0.00110296	0.0034715
OS10G0554900	260.02	-5.64779	0.58203	2.76634e-23	8.61856e-22
OS06G0212600	40.7885	-5.64578	1.01109	2.0069e-09	1.67288e-08
OS11G0195600	4210.27	-5.6413	0.375009	3.70977e-52	6.47346e-50
EPlOSAG00000052702	26.375	-5.63799	0.818469	1.41538e-12	1.69725e-11
EPlOSAG00000024283	26.3764	-5.63494	0.821413	1.68685e-12	2.00054e-11
OS01G0865400	125.678	-5.63278	0.391848	1.61796e-47	2.17099e-45
OS12G0555400	65.8859	-5.6292	1.98187	0.000173793	0.000653073
OS11G0181200	476.205	-5.62348	0.778814	4.2774e-14	6.04726e-13
OS12G0610800	157.755	-5.62285	0.645636	2.73434e-19	6.11124e-18
OS02G0138900	12.2949	-5.62212	1.17841	1.01686e-07	6.68219e-07
OS02G0123801	4.81403	-5.61939	3.73906	0.00479889	0.0128376
OS10G0411100	17.2553	-5.61672	1.05752	2.55858e-08	1.83763e-07
OS01G0848200	617.434	-5.61435	0.535663	9.18183e-27	3.6934e-25
OS04G0626400	410.814	-5.61262	0.592164	2.291e-22	6.5958e-21
OS01G0265100	3074.55	-5.60925	0.271743	1.10198e-95	8.19164e-93
OS11G0128500	541.446	-5.60838	0.399226	7.05079e-46	8.77154e-44
OS04G0173800	10043.2	-5.60524	0.500872	4.27252e-30	2.14886e-28
OS07G0626800	68.6706	-5.60508	0.717947	6.85688e-16	1.15008e-14
OS04G0330200	433.363	-5.60337	0.446894	4.02043e-37	3.1402e-35
OS06G0349700	253.258	-5.60188	0.86123	5.98788e-12	6.68341e-11
OS12G0515800	4.29999	-5.59799	3.53063	0.00391641	0.0107357
OS06G0474600	2.81177	-5.59648	2.81508	0.00048454	0.00165741
OS02G0575200	449.618	-5.59484	0.570539	9.28704e-24	3.01995e-22
OS12G0136100	54.171	-5.59086	0.687587	4.96334e-17	9.21006e-16
EPlOSAG00000012084	25.072	-5.58978	0.761634	7.98487e-14	1.09919e-12
OS03G0794000	70.4727	-5.58913	0.969705	6.60622e-10	5.83785e-09
EPlOSAG00000041464	25.2332	-5.58888	0.783681	3.10705e-13	4.0294e-12
OS02G0179225	3.01531	-5.5874	2.93196	0.000915258	0.00293388
OS04G0627400	34.0869	-5.58665	0.709424	8.96855e-16	1.4928e-14
OS02G0744000	359.257	-5.57943	0.881537	1.92034e-11	2.01738e-10
OS05G0510600	67.7468	-5.57111	0.685461	4.46764e-17	8.3402e-16
EPlOSAG00000008213	32.0185	-5.56832	1.34877	2.68988e-06	1.41486e-05
OS08G0157550	2.79785	-5.56769	2.82624	0.000556125	0.00187379
OS08G0375400	89.2003	-5.5665	0.974238	8.98324e-10	7.82675e-09
OS01G0511600	66.9744	-5.55231	0.93827	2.76162e-10	2.54447e-09
OS11G0136400	4.64915	-5.55213	3.73491	0.0050177	0.0133582
OS02G0120500	2.88778	-5.5521	2.88474	0.000777234	0.00253406
EPlOSAG00000012511	41.2438	-5.55056	0.552774	4.69981e-24	1.56385e-22
OS01G0247500	155.799	-5.5448	0.660844	4.83025e-18	9.79437e-17
OS08G0367300	231.627	-5.54445	0.752355	1.3874e-14	2.06185e-13
EPlOSAG00000026014	2.74754	-5.53236	2.81957	0.000574448	0.00192961
OS03G0359600	4.37317	-5.5295	3.63174	0.00464533	0.0124798
EPlOSAG00000028568	4.15332	-5.5287	3.52925	0.00415127	0.0113053
OS02G0596200	17.396	-5.52341	1.17862	3.90537e-07	2.35412e-06
OS04G0178400	21.4502	-5.52102	1.00266	5.18587e-09	4.07933e-08
OS11G0592200	689.733	-5.51659	0.698189	2.40746e-16	4.21283e-15
EPlOSAG00000050982	41.2662	-5.51422	0.650082	4.5366e-18	9.25446e-17
OS02G0809800	424.723	-5.5135	0.595106	1.70612e-21	4.57197e-20
OS10G0459700	19.9806	-5.50917	1.48268	1.70915e-05	7.85333e-05
OS07G0162500	179.419	-5.50804	0.546407	5.85415e-25	2.08217e-23
OS01G0645000	286.849	-5.50398	0.38508	2.40552e-47	3.19315e-45
OS04G0470700	859.471	-5.49867	0.376604	2.21058e-49	3.27343e-47
OS09G0274025	3.0157	-5.49622	2.9919	0.00135076	0.0041626
OS11G0582801	20.8949	-5.49186	1.02792	1.39596e-08	1.03791e-07
EPlOSAG00000002392	24.5396	-5.49063	0.879077	7.54817e-11	7.44759e-10
OS01G0954900	521.21	-5.48813	0.582094	3.60863e-22	1.02386e-20
OS07G0684000	8273.62	-5.486	0.384975	4.17914e-47	5.50816e-45
OS08G0112700	257.265	-5.47419	0.359703	3.46598e-53	6.3774e-51
OS02G0720900	4271.41	-5.47306	0.512944	1.27838e-27	5.41173e-26
OS06G0349750	99.5383	-5.47141	0.779032	1.73568e-13	2.30563e-12
OS10G0343500	54.2	-5.47005	0.893949	1.1496e-10	1.10552e-09
OS06G0326400	570.809	-5.46993	0.76196	6.05557e-14	8.43603e-13
OS03G0197100	1284.28	-5.46975	0.510315	7.89195e-28	3.40288e-26
OS09G0422500	1766.43	-5.46509	0.429088	3.39441e-38	2.84793e-36
OS03G0584300	316.099	-5.45837	0.303406	2.37472e-73	9.00648e-71
OS10G0200700	141.597	-5.45741	0.613838	5.14482e-20	1.22031e-18
OS11G0457000	12.4343	-5.45287	1.38451	4.3806e-06	2.22547e-05
OS02G0754400	2.89836	-5.45127	2.96002	0.00129143	0.00400022
OS03G0146800	149.359	-5.45029	0.739937	1.51378e-14	2.24518e-13
OS05G0457300	19.9504	-5.44926	0.971015	3.52115e-09	2.83216e-08
OS09G0538000	21874.2	-5.44903	0.350601	1.78079e-55	3.69767e-53
OS05G0395116	2.8186	-5.43736	2.92194	0.00113336	0.00355935
OS01G0784700	20.9441	-5.43661	1.0815	5.9814e-08	4.06503e-07
OS10G0439650	576.519	-5.42503	0.503932	5.15629e-28	2.26001e-26
OS02G0302700	2211.46	-5.42055	0.243155	3.14385e-111	3.33859e-108
OS07G0202000	22.0615	-5.41749	0.775999	1.23465e-12	1.48944e-11
OS01G0581300	324.316	-5.41383	0.694767	5.59496e-16	9.49126e-15
OS04G0220300	60.1623	-5.41103	0.987741	3.12198e-09	2.53026e-08
EPlOSAG00000024405	2.87985	-5.40925	2.98089	0.00149049	0.00454721
OS08G0521000	23.0281	-5.40682	1.33672	4.38112e-06	2.22547e-05
OS03G0126450	2.74933	-5.40325	2.91173	0.00115614	0.00362533
OS10G0149200	17.7628	-5.39969	1.39106	9.92979e-06	4.76835e-05
EPlOSAG00000002002	2.62334	-5.39657	2.84447	0.000861594	0.00277911
EPlOSAG00000002031	2.62334	-5.39657	2.84447	0.000861594	0.00277911
OS11G0242600	63.5445	-5.39431	0.812435	2.65086e-12	3.0809e-11
EPlOSAG00000017051	22.8306	-5.39386	0.857487	6.19118e-11	6.14784e-10
OS01G0705200	4338.11	-5.39329	0.504214	9.93787e-28	4.23105e-26
OS05G0401100	154.96	-5.38134	1.03709	1.54561e-08	1.14323e-07
OS01G0894700	912.761	-5.37531	0.702828	1.74147e-15	2.83517e-14
OS03G0710550	8.68189	-5.37176	2.05028	0.000273541	0.000990159
OS08G0102000	18.1568	-5.37123	1.4545	1.89715e-05	8.65619e-05
OS01G0836600	129.412	-5.36776	1.01969	1.038e-08	7.87197e-08
EPlOSAG00000003326	21.7936	-5.36764	0.777803	1.59825e-12	1.8991e-11
OS12G0561900	112.792	-5.36669	0.733648	2.11789e-14	3.09973e-13
OS08G0189100	238.66	-5.36664	1.49519	1.72003e-05	7.89845e-05
OS01G0238375	4.12276	-5.36521	3.66993	0.00541991	0.0143073
OS03G0235000	24.2754	-5.3638	1.05	3.59401e-08	2.5228e-07
OS08G0327700	200.65	-5.36113	0.637409	3.54427e-18	7.31445e-17
EPlOSAG00000023748	2.78753	-5.35828	2.96481	0.0015213	0.00463094
OS03G0277500	601.205	-5.35824	0.490319	7.87899e-29	3.63784e-27
OS12G0548401	29739.5	-5.35705	0.362185	3.35781e-50	5.15715e-48
EPlOSAG00000052499	2.97936	-5.35479	3.07713	0.00216801	0.00635343
OS10G0110950	6.26998	-5.35385	1.44267	8.04473e-07	4.60435e-06
OS10G0505500	286.691	-5.35013	0.493844	2.30726e-28	1.03321e-26
OS02G0719600	47.456	-5.34912	0.869856	8.36955e-11	8.19708e-10
EPlOSAG00000024596	21.4164	-5.34694	0.764669	9.17478e-13	1.12805e-11
OS01G0830100	416.006	-5.34125	0.453794	4.91484e-33	2.99958e-31
OS07G0664900	4.14191	-5.33591	3.71543	0.00575988	0.0150901
EPlOSAG00000000346	20.9006	-5.32314	0.748291	4.41362e-13	5.63149e-12
EPlOSAG00000052490	21.6914	-5.31765	0.857025	1.0697e-10	1.03296e-09
OS04G0319700	180.43	-5.31134	0.481088	2.31802e-29	1.10457e-27
OS08G0276100	271.471	-5.30483	2.08301	0.000340544	0.00120581
OS02G0616100	99.8293	-5.30333	0.97905	4.55814e-09	3.6123e-08
OS11G0454300	31686.5	-5.303	0.675395	3.62181e-16	6.23508e-15
OS05G0557900	1292.28	-5.30086	0.454472	1.82872e-32	1.06871e-30
OS08G0433600	772.749	-5.29346	0.41116	5.98482e-39	5.32162e-37
OS06G0666600	70.4648	-5.28918	0.95655	2.51967e-09	2.07009e-08
OS05G0120800	87.619	-5.28825	0.72291	1.95704e-14	2.87394e-13
OS07G0601000	2.89853	-5.28589	3.0859	0.0024334	0.00703028
OS10G0530500	10.3699	-5.28399	1.33847	5.6618e-06	2.82429e-05
OS02G0218800	2645.53	-5.28364	0.427412	3.96643e-36	2.92509e-34
OS12G0555500	19.6186	-5.28281	1.08562	1.10407e-07	7.21447e-07
OS09G0458800	44.9089	-5.27836	0.842007	4.04139e-11	4.09962e-10
OS07G0642200	553.801	-5.27659	0.71875	1.83531e-14	2.70372e-13
OS12G0610200	201.486	-5.27287	0.350653	4.08684e-52	7.09811e-50
OS11G0215100	93.9598	-5.26822	0.895651	3.22324e-10	2.94424e-09
EPlOSAG00000008518	1000.38	-5.26745	0.829668	1.76611e-11	1.86273e-10
OS05G0122700	239.347	-5.26561	0.458272	1.48538e-31	8.13088e-30
OS03G0289800	3.82537	-5.26289	3.62004	0.00561136	0.0147593
OS02G0816350	3.11267	-5.26153	3.2228	0.0033577	0.00936508
OS05G0586700	36.5364	-5.26096	1.06263	6.14978e-08	4.17032e-07
OS04G0389800	1355.46	-5.26042	0.375295	1.17304e-45	1.4342e-43
OS11G0489250	5.91779	-5.25761	1.45009	1.38982e-06	7.65057e-06
OS06G0124300	132.015	-5.25597	0.756992	3.27245e-13	4.23504e-12
OS07G0686300	48.6515	-5.25486	0.820982	1.56298e-11	1.65648e-10
OS06G0204100	10.2849	-5.25409	1.28337	2.54761e-06	1.34636e-05
OS11G0275500	188.512	-5.25395	0.878549	1.69966e-10	1.60256e-09
OS07G0417200	4.14475	-5.24796	3.81438	0.006539	0.0168978
OS08G0453200	941.243	-5.24772	0.621633	2.95046e-18	6.12982e-17
EPlOSAG00000045454	21.6684	-5.23572	0.978954	1.12977e-08	8.53484e-08
OS09G0332100	106.883	-5.23432	0.816749	1.1647e-11	1.25114e-10
EPlOSAG00000018038	19.5926	-5.23384	0.725522	2.55546e-13	3.3456e-12
OS07G0564100	13.6319	-5.23196	1.05966	1.60241e-07	1.02405e-06
EPlOSAG00000049022	19.6062	-5.2305	0.731025	3.70728e-13	4.76789e-12
OS09G0278000	31.0181	-5.22173	1.07667	1.10861e-07	7.24032e-07
EPlOSAG00000023805	19.919	-5.21858	0.796222	1.47648e-11	1.56838e-10
OS05G0502000	527.132	-5.21317	0.638536	2.83805e-17	5.39288e-16
OS12G0189400	227.395	-5.21235	1.48318	2.29968e-05	0.00010328
OS02G0103200	16.9564	-5.21188	0.9611	1.089e-08	8.24355e-08
OS01G0951800	2.53608	-5.21152	2.91761	0.00162045	0.00489667
OS05G0424300	24.677	-5.21127	0.860239	1.73775e-10	1.63598e-09
EPlOSAG00000049979	2.71894	-5.20898	3.03503	0.00234979	0.00682055
OS03G0832200	1015.18	-5.20781	0.278194	2.89295e-79	1.36108e-76
EPlOSAG00000051078	276.153	-5.20672	0.335558	4.66604e-55	9.4254e-53
OS12G0114900	2196.49	-5.20663	0.712146	2.36859e-14	3.44159e-13
OS07G0434700	211.985	-5.2056	0.704324	1.26512e-14	1.88806e-13
OS08G0111300	155.379	-5.19809	0.542454	8.85896e-23	2.62785e-21
OS02G0245800	45.0249	-5.19658	0.72849	1.22528e-13	1.65484e-12
OS01G0703300	109.897	-5.19196	0.881833	3.08974e-10	2.82717e-09
OS06G0264200	56.9284	-5.18973	1.04492	5.04365e-08	3.46511e-07
OS02G0751600	228.646	-5.18542	0.9265	1.69046e-09	1.42345e-08
OS03G0293100	381.283	-5.18346	0.674502	1.32905e-15	2.18286e-14
OS01G0303000	123.636	-5.18302	0.876586	2.68396e-10	2.47598e-09
OS01G0159200	1311.53	-5.16947	0.501793	6.4422e-26	2.46595e-24
OS12G0506700	317.004	-5.16917	0.477256	2.47082e-28	1.10379e-26
OS04G0661100	3.86463	-5.16615	3.74058	0.0065604	0.0169437
OS11G0139400	76.094	-5.15574	0.464219	1.55836e-29	7.5615e-28
OS11G0241700	30.214	-5.15341	1.06415	1.06963e-07	7.00669e-07
OS12G0548501	68179.6	-5.15319	0.286544	2.61099e-73	9.70452e-71
OS01G0549000	4.81378	-5.15189	4.33833	0.00847763	0.0212186
OS05G0500101	28.2787	-5.15143	1.24539	2.61287e-06	1.37768e-05
OS05G0429500	83.687	-5.14845	0.903021	1.03263e-09	8.92371e-09
OS03G0109800	2.38502	-5.14826	2.86772	0.00149813	0.00456638
OS07G0549100	25.6302	-5.14464	1.02747	4.87992e-08	3.35883e-07
OS12G0555200	308.942	-5.14433	0.867247	2.362e-10	2.19148e-09
OS01G0702700	186.18	-5.14325	0.740134	3.19582e-13	4.13875e-12
OS07G0264100	5775.06	-5.14143	0.271213	3.78089e-81	1.89903e-78
OS12G0155100	15.8429	-5.14103	1.47441	4.096e-05	0.00017521
OS05G0161500	10343.6	-5.13997	0.409954	6.53822e-37	5.03132e-35
OS12G0291100	5387.09	-5.13808	0.792009	7.81935e-12	8.58581e-11
OS02G0113900	2.61195	-5.13279	3.02397	0.00252149	0.00726897
OS01G0304050	23.5297	-5.13144	0.913596	2.44667e-09	2.01457e-08
OS10G0419100	400.356	-5.12872	0.340195	2.22535e-52	3.93866e-50
OS04G0635450	118.019	-5.12727	2.29514	0.00068144	0.00224876
OS02G0575700	200.927	-5.1179	0.467402	5.72141e-29	2.65817e-27
EPlOSAG00000008562	815.743	-5.11488	0.684596	6.84909e-15	1.04846e-13
OS04G0494950	322.501	-5.10924	0.396194	3.96782e-39	3.55364e-37
OS03G0403501	400.098	-5.10652	0.777319	4.33554e-12	4.9174e-11
OS01G0959900	193.664	-5.10448	1.34885	8.91538e-06	4.31131e-05
OS05G0358900	9.01438	-5.09692	1.17603	8.35294e-07	4.76534e-06
OS05G0568300	136.74	-5.09669	2.06207	0.000437011	0.00151082
OS11G0512600	12.3153	-5.09081	1.89108	0.000400934	0.00139924
OS10G0439682	773.471	-5.08423	0.679644	6.52407e-15	1.00118e-13
EPlOSAG00000008246	17.8365	-5.08268	0.738248	2.30152e-12	2.69342e-11
OS06G0131700	168.047	-5.08072	0.615645	1.3658e-17	2.67884e-16
OS04G0121300	4.49216	-5.07948	4.23972	0.00855958	0.0214007
OS03G0223100	110.596	-5.07864	0.374829	7.49588e-43	8.00594e-41
EPlOSAG00000050977	34.1644	-5.0781	0.616963	3.38545e-17	6.40033e-16
OS05G0191700	977.715	-5.0662	0.285872	2.46875e-71	8.65645e-69
OS08G0137400	387.112	-5.06551	0.694401	2.55426e-14	3.69548e-13
OS07G0414000	39.8351	-5.06484	0.789201	1.31916e-11	1.41095e-10
EPlOSAG00000008580	27.2737	-5.063	0.630363	2.36225e-16	4.13956e-15
EPlOSAG00000034609	17.6278	-5.06283	0.738608	2.80986e-12	3.25247e-11
OS03G0679700	266.755	-5.06254	0.613684	1.41088e-17	2.76288e-16
OS03G0117100	946.84	-5.06176	0.61472	1.66204e-17	3.23937e-16
OS02G0179200	246.877	-5.06098	0.618228	2.3959e-17	4.59735e-16
OS06G0614100	8.64516	-5.05914	1.16527	8.89231e-07	5.05134e-06
OS03G0575200	127.931	-5.05847	0.679824	8.61046e-15	1.30626e-13
OS11G0530600	1637.23	-5.05589	0.586737	6.29983e-19	1.36931e-17
EPlOSAG00000044487	18.0629	-5.05553	0.823267	1.81962e-10	1.71003e-09
OS03G0122100	70.6791	-5.05519	0.62962	9.89342e-17	1.78591e-15
OS04G0482100	4.41668	-5.04754	4.23714	0.0086892	0.0216897
EPlOSAG00000002027	2.64325	-5.04587	3.11313	0.00345959	0.00961176
EPlOSAG00000002004	2.64325	-5.04587	3.11313	0.00345959	0.00961176
EPlOSAG00000024648	17.9472	-5.04428	0.821506	1.82691e-10	1.71645e-09
OS01G0656300	2.38966	-5.03645	2.94866	0.00233642	0.00678544
EPlOSAG00000039531	7.4744	-5.03539	2.03332	0.000370598	0.00130353
OS01G0225600	547.065	-5.03506	0.693876	3.38973e-14	4.83459e-13
OS05G0131500	92.5803	-5.03375	1.77364	0.000191786	0.000714976
OS08G0475100	364.668	-5.03176	0.54897	4.36592e-21	1.12768e-19
OS04G0227500	1457.53	-5.03087	0.63056	1.34757e-16	2.41032e-15
OS02G0551600	35.8851	-5.02393	0.578861	7.5802e-19	1.63898e-17
OS07G0484800	19.7954	-5.02308	1.14004	1.11214e-06	6.2183e-06
OS02G0158900	83.461	-5.02287	0.371518	2.64702e-42	2.7178e-40
OS06G0121800	43.5345	-5.01875	1.27659	5.59113e-06	2.79166e-05
OS02G0549401	3.65435	-5.0166	3.77519	0.00736176	0.0187669
OS04G0179200	38.6089	-5.01631	1.24932	4.0802e-06	2.08229e-05
EPlOSAG00000019249	17.9227	-5.01521	0.863253	1.13222e-09	9.73003e-09
OS08G0556900	369.176	-5.00939	0.599339	5.68509e-18	1.14528e-16
OS09G0400000	104.433	-5.00696	0.414228	1.73453e-34	1.1658e-32
EPlOSAG00000008921	17.2451	-5.00374	0.787114	5.5501e-11	5.54086e-10
OS05G0590100	16.8983	-5.0013	1.20155	2.96477e-06	1.54789e-05
OS01G0557200	28.821	-5.00108	0.820137	9.6511e-11	9.38055e-10
EPlOSAG00000023752	745.966	-4.99974	0.584287	1.0598e-18	2.27167e-17
OS05G0151200	174.917	-4.99388	0.960913	1.50043e-08	1.11224e-07
OS09G0278700	20.1773	-4.99383	1.1401	1.08343e-06	6.06554e-06
OS03G0361500	11.3704	-4.99381	1.85089	0.000405078	0.00141185
OS01G0868900	342.606	-4.99364	0.915275	3.73491e-09	2.99308e-08
OS01G0919200	3.80919	-4.99272	3.9036	0.0079596	0.0200939
OS09G0490750	15.6135	-4.99078	1.00552	8.17607e-08	5.45482e-07
EPlOSAG00000014866	18.0355	-4.99012	0.914994	7.33386e-09	5.66587e-08
OS11G0250100	17.221	-4.98868	1.26685	7.25932e-06	3.56191e-05
OS05G0563000	151.673	-4.98678	0.944511	9.76393e-09	7.42139e-08
OS02G0128000	133.043	-4.97507	0.680283	2.29292e-14	3.34209e-13
OS02G0801700	2.7182	-4.97374	3.22011	0.00451453	0.0121803
OS03G0138200	108.928	-4.97155	0.709771	2.10419e-13	2.7773e-12
OS02G0768400	58.8147	-4.97135	1.00965	5.73795e-08	3.9096e-07
OS06G0264800	522.637	-4.97106	1.14317	9.10155e-07	5.16389e-06
OS06G0119600	975.321	-4.97065	0.435366	3.20294e-31	1.72282e-29
OS11G0236100	141.697	-4.96859	0.725245	6.30101e-13	7.89336e-12
OS11G0111900	199.51	-4.96749	0.721075	4.84964e-13	6.15403e-12
OS10G0374450	2.34975	-4.96586	2.96703	0.00269749	0.00771886
OS09G0433900	69.9514	-4.96394	1.16069	1.24631e-06	6.9149e-06
OS06G0528600	1342.94	-4.95785	0.320491	5.00367e-55	1.00528e-52
EPlOSAG00000010047	16.8244	-4.95777	0.797672	1.27814e-10	1.21998e-09
OS10G0420332	27.1707	-4.95722	0.825851	2.2474e-10	2.0909e-09
OS09G0491100	33034.4	-4.95564	0.26236	1.06256e-80	5.19646e-78
OS01G0636400	317.78	-4.95465	0.334614	1.29771e-50	2.07009e-48
ENSRNA049476447	446.367	-4.95386	0.600616	1.45695e-17	2.8501e-16
OS02G0727100	72.9324	-4.94496	1.11912	6.99058e-07	4.04461e-06
EPlOSAG00000034955	320.19	-4.94135	0.970972	2.67842e-08	1.91703e-07
OS08G0131300	220.074	-4.9396	0.383527	7.34419e-39	6.46845e-37
OS01G0866000	8.37593	-4.93874	1.25065	4.90514e-06	2.47072e-05
OS04G0494800	142.764	-4.93767	0.849318	5.06311e-10	4.53023e-09
OS03G0699000	109.34	-4.93582	0.746864	3.40349e-12	3.90556e-11
OS02G0698000	411.892	-4.93286	0.821785	1.59319e-10	1.50676e-09
OS03G0234900	1102.65	-4.93105	0.376955	4.01872e-40	3.77191e-38
OS08G0205900	1675.33	-4.9295	0.421107	1.08236e-32	6.44697e-31
OS11G0307300	1963.7	-4.92776	0.430161	2.12244e-31	1.1567e-29
OS01G0945200	16.3153	-4.92542	1.25486	8.00405e-06	3.90668e-05
EPlOSAG00000002206	16.77	-4.91977	0.853552	1.54115e-09	1.30571e-08
EPlOSAG00000016785	16.3458	-4.9197	0.787532	1.10559e-10	1.06623e-09
OS06G0724000	19.9289	-4.9183	0.812545	2.18076e-10	2.03297e-09
OS03G0267300	113.05	-4.91513	1.05423	2.25431e-07	1.4088e-06
OS07G0565800	3722.39	-4.91344	1.03642	1.53868e-07	9.85295e-07
OS11G0549615	466.811	-4.91279	0.638165	1.24304e-15	2.0443e-14
EPlOSAG00000051128	16.2454	-4.91176	0.788323	1.22592e-10	1.17284e-09
OS08G0230900	8.77713	-4.90889	1.36285	1.8669e-05	8.52865e-05
EPlOSAG00000043617	16.4666	-4.90686	0.831366	7.46172e-10	6.55954e-09
OS06G0643750	16.3878	-4.90575	1.25657	8.24577e-06	4.01623e-05
OS01G0889900	75.1819	-4.90539	0.749118	4.66564e-12	5.27891e-11
OS05G0268500	27.0889	-4.90298	0.902489	5.57422e-09	4.36542e-08
OS07G0201500	523.555	-4.90135	0.233026	4.0511e-99	3.42207e-96
OS03G0360800	98.5147	-4.90033	0.610885	8.87994e-17	1.60765e-15
OS05G0574600	81.7638	-4.89719	0.727682	1.28757e-12	1.55026e-11
OS04G0459500	531.231	-4.89335	0.779127	2.85261e-11	2.94271e-10
OS07G0132500	23.3226	-4.89264	0.864174	1.69582e-09	1.42763e-08
OS01G0921000	10.7271	-4.89106	1.11732	2.59151e-06	1.36723e-05
OS02G0639500	1430.95	-4.88932	0.320413	1.37786e-53	2.57348e-51
OS02G0803600	28.0629	-4.8844	1.13576	1.1132e-06	6.2228e-06
OS03G0245200	162.512	-4.8735	0.827019	3.06039e-10	2.80238e-09
OS07G0553700	87.2316	-4.8731	1.06056	3.44057e-07	2.09363e-06
OS01G0819200	20.9151	-4.87244	1.09401	8.73547e-07	4.96908e-06
OS12G0427600	117.502	-4.87239	0.51099	1.54838e-22	4.4961e-21
OS06G0350600	2.22983	-4.86835	2.95111	0.00294933	0.00835078
OS06G0655200	549.974	-4.86661	0.383087	4.84741e-38	4.02162e-36
EPlOSAG00000016034	38.5041	-4.86494	0.814296	2.08535e-10	1.94696e-09
OS09G0469300	70.9799	-4.85784	2.10745	0.000684521	0.00225752
EPlOSAG00000051129	19.1597	-4.85671	1.21892	5.67321e-06	2.82884e-05
OS03G0343900	225.683	-4.84812	0.944514	2.20107e-08	1.5941e-07
OS08G0199400	1538.46	-4.84742	0.295543	1.60256e-61	4.10787e-59
OS02G0202000	132.603	-4.84562	0.808099	1.65248e-10	1.56005e-09
OS01G0917900	102.719	-4.84495	0.777695	3.90476e-11	3.97079e-10
EPlOSAG00000008507	6417.92	-4.84489	0.798485	1.22215e-10	1.16984e-09
OS05G0430700	608.217	-4.84216	0.27689	1.38207e-69	4.42833e-67
OS12G0109750	13.4684	-4.84158	0.96391	8.61509e-08	5.72614e-07
OS08G0239300	86.604	-4.8397	1.08723	5.96172e-07	3.48459e-06
OS09G0361200	38.4772	-4.83879	0.961929	3.50234e-08	2.46264e-07
OS09G0339800	8.00644	-4.83756	1.27922	9.76177e-06	4.69434e-05
OS07G0601600	54.3987	-4.83561	0.810367	1.91295e-10	1.79365e-09
OS05G0191500	109.348	-4.82609	0.597621	6.15921e-17	1.1305e-15
OS10G0548100	240.107	-4.82447	0.651272	1.18412e-14	1.77322e-13
OS06G0329900	22.255	-4.82346	1.19887	4.58214e-06	2.31902e-05
EPlOSAG00000024030	18.1545	-4.82034	1.16066	2.97358e-06	1.55184e-05
OS02G0233566	8.73188	-4.81982	1.51043	9.12864e-05	0.000364675
OS01G0842500	1009.75	-4.81555	0.574363	4.55307e-18	9.27789e-17
OS01G0734000	17.9285	-4.81489	1.10996	1.31869e-06	7.28713e-06
OS05G0594500	792.714	-4.8084	0.589663	3.19896e-17	6.06009e-16
EPlOSAG00000017145	28.9492	-4.80822	0.64661	1.58443e-14	2.34622e-13
OS01G0279400	484.073	-4.80486	0.458776	9.39009e-27	3.77309e-25
OS01G0266600	1283.9	-4.80304	0.346006	7.76516e-45	9.19157e-43
OS03G0638900	24.1922	-4.80291	0.808637	3.67526e-10	3.33501e-09
OS04G0576850	8.29963	-4.80217	1.37763	2.92456e-05	0.000128837
OS12G0572750	3.82588	-4.80087	4.18167	0.00969087	0.0238721
OS06G0583600	14.1407	-4.80017	1.12791	2.35783e-06	1.25301e-05
OS03G0400200	19.1188	-4.79873	0.893048	9.21892e-09	7.02725e-08
OS12G0479100	8.17462	-4.79666	1.37347	2.99216e-05	0.000131519
OS03G0378275	2.33336	-4.7963	3.08183	0.00427588	0.0116047
OS05G0348100	109.31	-4.79422	0.812033	2.93376e-10	2.6924e-09
OS04G0657900	202.431	-4.79303	0.590046	4.12225e-17	7.73036e-16
OS12G0464400	1220.79	-4.79099	0.529318	1.32143e-20	3.26779e-19
OS12G0108000	145.32	-4.78021	0.56502	2.38009e-18	4.96985e-17
OS06G0351500	3929.77	-4.77677	0.243468	1.0416e-86	5.86577e-84
OS01G0593100	15.7418	-4.77642	0.912318	2.37766e-08	1.71398e-07
OS06G0109300	39.9219	-4.76908	1.1539	2.41865e-06	1.28222e-05
OS09G0379600	33.1001	-4.76741	1.04676	4.18283e-07	2.50754e-06
OS10G0150700	9640.88	-4.76148	0.735733	8.26575e-12	9.04923e-11
OS11G0171300	4254	-4.76062	0.746141	1.54099e-11	1.63411e-10
OS11G0508600	49.2605	-4.75225	1.32489	2.07907e-05	9.41113e-05
OS02G0318400	3.79872	-4.75134	4.23395	0.0100381	0.0246188
OS06G0122600	150.741	-4.7507	1.04053	3.56604e-07	2.1622e-06
OS01G0601000	8.21304	-4.74247	1.53177	0.000139368	0.00053485
OS04G0128001	18.0266	-4.74209	0.935761	5.57162e-08	3.80603e-07
OS04G0678700	16789.9	-4.74145	0.688806	5.15917e-13	6.52675e-12
EPlOSAG00000051028	14.6535	-4.73687	0.810329	1.13543e-09	9.75539e-09
OS11G0634800	170.656	-4.73321	0.658006	5.43719e-14	7.60593e-13
OS05G0356700	74.1261	-4.72717	0.589025	8.56632e-17	1.55314e-15
OS10G0542100	478.69	-4.72604	1.26224	1.11234e-05	5.293e-05
OS01G0368000	24.2017	-4.72277	0.916088	2.51315e-08	1.80639e-07
OS01G0249200	1866.79	-4.72133	0.438477	4.83753e-28	2.1228e-26
EPlOSAG00000004728	15.0054	-4.72027	0.894246	2.05693e-08	1.49437e-07
EPlOSAG00000024196	14.6069	-4.71981	0.826389	2.30847e-09	1.90797e-08
OS07G0664600	3.35073	-4.71953	3.92059	0.00936976	0.0231722
OS10G0574400	45.5435	-4.71919	0.707888	2.22913e-12	2.61281e-11
OS03G0322900	894.685	-4.71844	0.555992	1.97595e-18	4.15163e-17
OS02G0653200	303.035	-4.71403	0.737534	1.39053e-11	1.48259e-10
OS12G0115000	1051.72	-4.71369	0.673595	2.33158e-13	3.06653e-12
OS01G0737500	3.5841	-4.71307	4.11659	0.00996115	0.0244574
OS08G0533600	135.169	-4.71171	0.427269	2.88737e-29	1.36885e-27
OS05G0238000	16.5667	-4.70734	1.09337	1.58692e-06	8.6472e-06
OS06G0538400	147.571	-4.70554	0.521827	1.88413e-20	4.6072e-19
OS11G0206101	2.26199	-4.70522	3.10249	0.00490606	0.0130969
OS08G0507702	105.584	-4.70497	0.556293	2.90942e-18	6.04795e-17
OS03G0718800	455.531	-4.70396	0.301482	7.0411e-56	1.48695e-53
OS12G0282400	31.5661	-4.69721	1.19853	6.10187e-06	3.02675e-05
OS07G0141400	1760.12	-4.69412	0.679379	4.49668e-13	5.72961e-12
OS01G0151400	217.684	-4.68985	0.565389	1.01815e-17	2.01397e-16
OS02G0614666	3.26279	-4.68826	3.89367	0.00945804	0.0233765
OS06G0591400	670.215	-4.68795	0.692729	1.15421e-12	1.40012e-11
EPlOSAG00000051541	14.4836	-4.68123	0.863443	1.02836e-08	7.80356e-08
OS01G0872600	309.023	-4.68078	0.52335	3.52857e-20	8.45039e-19
OS02G0570500	65.2798	-4.67964	1.10382	1.57469e-06	8.58936e-06
OS04G0359100	1873.43	-4.67915	0.260054	2.04943e-73	7.85291e-71
OS04G0408600	780.61	-4.67588	0.47136	3.20642e-24	1.08287e-22
OS11G0265200	1173.72	-4.67232	0.284672	1.62182e-61	4.12877e-59
OS09G0460400	37.1492	-4.66433	0.979584	1.45272e-07	9.33359e-07
EPlOSAG00000031212	15.1776	-4.6627	0.994661	3.28404e-07	2.00396e-06
OS01G0329900	679.869	-4.66248	0.307228	5.06789e-53	9.2335e-51
OS03G0360300	103.824	-4.65883	0.809939	7.59502e-10	6.66097e-09
EPlOSAG00000010431	12.844	-4.65815	1.5825	0.000224142	0.000824109
OS08G0187900	5.43904	-4.65631	1.87168	0.000359174	0.00126574
OS05G0313100	3.44877	-4.65495	4.08941	0.0101949	0.0249555
OS12G0144401	2.25896	-4.65472	3.13995	0.00547001	0.0144211
OS11G0453900	2254.63	-4.65212	1.36711	3.8412e-05	0.000165147
OS07G0687100	411.463	-4.6505	0.54022	6.91516e-19	1.49867e-17
OS11G0599200	974.503	-4.64887	0.706371	4.11038e-12	4.67629e-11
OS09G0109600	5345.05	-4.6488	0.690639	1.49545e-12	1.78666e-11
OS07G0683600	115.878	-4.64801	0.710373	5.39595e-12	6.05363e-11
OS02G0815200	277.438	-4.648	0.966881	1.16025e-07	7.55105e-07
OS03G0412800	201.797	-4.64458	0.472766	8.6387e-24	2.82147e-22
OS11G0109700	85.5132	-4.64333	0.500607	2.14391e-21	5.69585e-20
OS03G0694500	429.341	-4.63991	0.59358	5.0151e-16	8.5466e-15
OS05G0102000	126.906	-4.63843	0.68909	1.4665e-12	1.75432e-11
OS08G0495300	3.36501	-4.63827	4.04882	0.0102054	0.0249763
OS07G0162400	175.534	-4.63661	0.68094	8.67188e-13	1.07046e-11
OS01G0650100	263.712	-4.63485	0.47391	1.18929e-23	3.84045e-22
OS06G0321700	106.759	-4.63469	0.572437	5.08898e-17	9.43848e-16
OS01G0168850	14.1405	-4.6337	1.22257	1.19687e-05	5.65755e-05
OS10G0164001	27.7504	-4.62895	0.851004	5.20267e-09	4.09081e-08
OS06G0627500	59.0506	-4.62527	0.594266	8.45355e-16	1.40898e-14
OS01G0120400	434.202	-4.62412	0.343366	2.27798e-42	2.36503e-40
EPlOSAG00000009065	15.1635	-4.61763	1.05544	1.2931e-06	7.15738e-06
OS05G0191800	218.356	-4.61737	0.33719	1.0086e-43	1.16061e-41
OS01G0660900	90.0073	-4.61578	0.826196	2.00213e-09	1.67029e-08
OS02G0234700	292.491	-4.61385	0.467444	5.83987e-24	1.93283e-22
OS01G0891033	6.78744	-4.61285	1.24971	1.57366e-05	7.26672e-05
OS01G0926800	576.041	-4.60702	0.318286	1.67616e-48	2.3688e-46
OS06G0651200	233.954	-4.60455	0.609557	3.68932e-15	5.81776e-14
OS01G0702300	8.04557	-4.60364	1.54572	0.000168761	0.000636203
OS04G0630400	3.44769	-4.60297	4.16992	0.0106718	0.0259503
OS02G0158500	102.805	-4.60107	1.66365	0.000257664	0.000937071
OS01G0949700	29.664	-4.60041	0.623457	2.59311e-14	3.74877e-13
OS12G0498500	140.751	-4.59198	0.692803	2.97459e-12	3.43139e-11
OS12G0438400	45.9865	-4.58995	0.792623	5.7709e-10	5.13264e-09
EPlOSAG00000021621	13.096	-4.58346	0.770907	7.56863e-10	6.64122e-09
OS02G0714200	2703.77	-4.58175	0.278279	6.16582e-62	1.60337e-59
OS01G0501800	4485.2	-4.58068	1.034	6.96168e-07	4.02914e-06
EPlOSAG00000040999	24.4047	-4.58066	0.576407	4.25791e-16	7.30155e-15
OS02G0758800	70.58	-4.57932	0.804122	9.85709e-10	8.53011e-09
OS11G0591800	233.045	-4.57865	0.558389	2.15824e-17	4.1542e-16
OS10G0438800	13.3345	-4.57313	1.28273	3.2121e-05	0.000140323
ENSRNA049476452	340.47	-4.57087	0.870564	1.2465e-08	9.34583e-08
OS01G0590100	3.22004	-4.57045	4.01259	0.0104469	0.0254935
OS02G0658000	43.677	-4.56834	1.2072	1.0647e-05	5.09042e-05
OS01G0872000	1.99423	-4.56821	2.98262	0.004597	0.0123732
OS01G0190000	453.287	-4.56817	0.328714	6.60833e-45	7.87238e-43
OS05G0560100	386.274	-4.56585	0.403822	1.22143e-30	6.30531e-29
OS08G0298700	27.5201	-4.5656	1.07136	1.49734e-06	8.20601e-06
OS02G0753000	171.741	-4.56068	0.377596	1.68312e-34	1.1333e-32
OS01G0957800	39.5361	-4.55084	1.23417	1.5908e-05	7.33948e-05
EPlOSAG00000023924	26.7	-4.54969	0.649845	3.81426e-13	4.90041e-12
OS06G0298700	3.34368	-4.54818	4.16017	0.0109438	0.0265093
OS11G0282900	157.404	-4.54628	0.489446	1.53469e-21	4.12745e-20
OS05G0384600	33.3008	-4.54527	1.11575	3.83565e-06	1.96666e-05
EPlOSAG00000024050	13.5603	-4.54163	0.912473	9.35017e-08	6.18265e-07
OS08G0509200	2135.64	-4.53524	0.369414	1.19478e-35	8.55639e-34
OS06G0121500	82.6756	-4.52947	0.961923	1.98251e-07	1.24955e-06
OS02G0578400	100.505	-4.52494	0.987205	3.44831e-07	2.09746e-06
OS09G0549300	102.803	-4.51881	1.72445	0.000380917	0.00133654
OS08G0183900	15.2184	-4.51861	2.04526	0.00122939	0.00382505
OS05G0556400	2872.81	-4.51298	0.395588	4.00838e-31	2.1375e-29
OS05G0331200	584.363	-4.51015	0.441944	1.86658e-25	6.869e-24
EPlOSAG00000020489	13.3663	-4.50532	0.930954	1.78718e-07	1.13258e-06
OS10G0148400	135.32	-4.49881	0.698846	1.03829e-11	1.12121e-10
OS10G0206500	27.9171	-4.49655	1.00609	6.22941e-07	3.63192e-06
OS06G0181700	265.688	-4.49498	0.30579	6.90407e-50	1.04739e-47
OS03G0245300	15.3556	-4.4901	1.62645	0.000349317	0.00123405
OS02G0816300	2230.6	-4.48742	0.496594	1.83164e-20	4.49067e-19
OS08G0465800	4523.72	-4.48637	0.445568	9.01829e-25	3.17416e-23
OS01G0230700	3.33664	-4.48486	4.24633	0.0114271	0.0275507
EPlOSAG00000020904	12.308	-4.48447	0.776556	2.01295e-09	1.67677e-08
OS06G0706850	139.234	-4.48407	0.756477	2.51792e-10	2.32917e-09
EPlOSAG00000033806	12.2769	-4.48249	0.771059	1.64887e-09	1.39126e-08
OS04G0664300	11.357	-4.47723	1.07652	3.83842e-06	1.96781e-05
OS05G0130400	39.8559	-4.4771	0.873279	2.25135e-08	1.62798e-07
EPlOSAG00000027892	8.14518	-4.47593	1.01185	2.38085e-06	1.26398e-05
OS04G0613950	45.7937	-4.47578	1.01462	7.29131e-07	4.20551e-06
OS10G0509401	785.624	-4.47438	0.459072	1.87687e-23	5.95725e-22
OS08G0199525	82.2302	-4.46487	0.453299	8.37468e-24	2.73764e-22
OS10G0150400	3760.19	-4.46445	0.736816	1.2506e-10	1.19431e-09
OS06G0234900	38.0031	-4.46304	0.989309	4.95056e-07	2.93325e-06
OS11G0644500	8.99839	-4.4629	1.86382	0.000789303	0.00257027
OS06G0681600	1692.14	-4.46246	0.354944	3.03474e-37	2.40502e-35
OS05G0353500	639.873	-4.46094	0.554567	7.97051e-17	1.45077e-15
OS01G0791033	29.6863	-4.46021	1.17198	9.98392e-06	4.79249e-05
EPlOSAG00000026899	13.2035	-4.45847	0.973703	5.82821e-07	3.41569e-06
OS10G0349900	28.4257	-4.45077	0.934467	1.6261e-07	1.03794e-06
OS09G0388550	2.25507	-4.45028	3.30834	0.00793808	0.0200477
OS12G0263000	2582.15	-4.45021	0.550536	5.75022e-17	1.06172e-15
OS05G0149000	33.1945	-4.44949	0.506725	2.46454e-19	5.53152e-18
OS11G0634902	93.9307	-4.44798	0.721225	6.41587e-11	6.36585e-10
OS10G0467800	1738.62	-4.44518	0.388248	2.38604e-31	1.29089e-29
OS03G0414900	164.689	-4.43736	0.410742	3.10911e-28	1.37899e-26
OS11G0649400	3.29168	-4.43416	4.2925	0.0118114	0.0283724
EPlOSAG00000030663	3.29168	-4.43416	4.2925	0.0118114	0.0283724
OS01G0750300	2586.84	-4.4341	0.379601	1.73284e-32	1.01587e-30
OS02G0829000	1833.28	-4.43352	0.5619	2.84917e-16	4.95081e-15
OS03G0635000	9.14251	-4.43008	1.24525	4.20304e-05	0.000179239
EPlOSAG00000027189	12.4217	-4.42972	0.876203	6.98026e-08	4.7026e-07
OS03G0216700	63.643	-4.42274	0.839658	1.15128e-08	8.68144e-08
EPlOSAG00000051173	17.2122	-4.42249	1.15992	1.10972e-05	5.28117e-05
OS03G0403600	529.037	-4.41957	0.537291	1.88934e-17	3.65744e-16
OS09G0478300	389.407	-4.41689	0.240004	1.25529e-76	5.42519e-74
OS12G0291066	952.702	-4.41563	0.812261	4.43962e-09	3.52364e-08
OS09G0132900	600.456	-4.41495	1.17438	1.12708e-05	5.35625e-05
EPlOSAG00000005238	11.7818	-4.41004	0.780487	4.00772e-09	3.19929e-08
OS03G0305000	347.674	-4.40921	0.303405	7.79948e-49	1.13239e-46
OS02G0733300	368.626	-4.40833	0.492377	3.31075e-20	7.96983e-19
OS08G0191700	19989.4	-4.40647	0.212833	3.31561e-96	2.56739e-93
OS08G0239900	18.9283	-4.40276	2.06287	0.00133152	0.00410942
OS03G0618300	964.995	-4.40113	0.476756	2.5643e-21	6.76916e-20
OS02G0718600	1134.88	-4.40083	0.401379	5.49245e-29	2.55819e-27
OS05G0176800	3.42623	-4.39798	4.50012	0.0122869	0.0293421
OS06G0174700	13.616	-4.39615	1.97936	0.0012707	0.00393939
OS04G0448600	385.732	-4.39138	0.183145	6.08272e-128	8.37343e-125
OS01G0276300	91.5899	-4.38773	0.838073	1.38838e-08	1.03269e-07
EPlOSAG00000024206	11.9822	-4.38611	0.855268	5.10298e-08	3.50457e-07
EPlOSAG00000048905	11.5494	-4.38283	0.774104	3.87725e-09	3.09846e-08
OS09G0448200	54.2392	-4.3822	0.662003	3.60737e-12	4.12931e-11
EPlOSAG00000049209	5.99593	-4.38074	1.26758	3.91011e-05	0.000167857
OS06G0506200	1324.13	-4.37931	0.407776	6.66254e-28	2.88281e-26
OS07G0691200	1217.39	-4.37792	0.213324	1.58771e-94	1.13485e-91
OS09G0491238	36.4284	-4.37448	1.06824	3.53091e-06	1.82172e-05
EPlOSAG00000023247	11.5876	-4.37393	0.798066	9.59891e-09	7.30492e-08
OS06G0640201	16.0337	-4.36787	1.07072	3.91832e-06	2.00407e-05
OS01G0172800	385.721	-4.36584	0.430566	3.57551e-25	1.28649e-23
OS02G0795200	18.6937	-4.36581	1.70115	0.000543814	0.00183733
OS01G0936700	38.2955	-4.36284	0.566442	1.46157e-15	2.39311e-14
OS01G0942300	44.874	-4.36281	1.29513	4.73772e-05	0.000200127
OS10G0509600	60.4502	-4.36167	0.854906	2.6565e-08	1.90244e-07
OS02G0490500	1007.55	-4.35589	0.37294	1.60781e-32	9.48556e-31
OS05G0543600	259.392	-4.35529	0.307348	1.40249e-46	1.82265e-44
OS02G0752200	3896.32	-4.35218	0.34815	6.26719e-37	4.83276e-35
OS05G0550600	276.534	-4.35136	0.873351	5.11875e-08	3.5141e-07
OS06G0710700	249.624	-4.35027	0.976676	6.52991e-07	3.80056e-06
OS03G0171300	795.356	-4.35007	0.360611	1.67165e-34	1.12762e-32
OS08G0162700	34.6029	-4.34864	0.667096	7.39078e-12	8.13686e-11
OS02G0250600	105.385	-4.34838	0.727346	1.95164e-10	1.82716e-09
OS05G0495900	154.964	-4.34828	0.65083	2.13368e-12	2.50964e-11
OS01G0151700	3508.42	-4.34504	0.360729	2.08809e-34	1.39336e-32
OS02G0517750	48.3483	-4.34344	0.71202	9.79385e-11	9.51681e-10
OS10G0213700	103.97	-4.34238	0.797643	4.33742e-09	3.44768e-08
OS07G0575700	56.1939	-4.33993	0.548961	2.66263e-16	4.64623e-15
OS06G0664300	1175.23	-4.33983	0.531182	3.02764e-17	5.74726e-16
OS03G0790700	339.859	-4.33181	0.448629	4.68314e-23	1.4287e-21
OS06G0186400	2883.73	-4.32892	0.178669	1.19071e-130	1.77026e-127
OS12G0174700	84.9747	-4.32315	0.531429	4.20742e-17	7.8777e-16
OS10G0439700	52.5325	-4.32259	0.792523	4.07881e-09	3.24906e-08
OS03G0119100	28.6469	-4.32154	0.570792	5.65598e-15	8.74465e-14
OS04G0610600	228.502	-4.31843	0.958583	5.05991e-07	2.99328e-06
OS05G0527100	136.798	-4.31505	0.514246	5.13617e-18	1.03977e-16
OS01G0698800	7.14655	-4.314	1.73874	0.000845763	0.00273422
EPlOSAG00000021866	11.2042	-4.31305	0.807451	1.96916e-08	1.43356e-07
OS11G0454200	1853.26	-4.31207	0.707503	1.04412e-10	1.01009e-09
OS02G0151300	130.822	-4.31126	0.590698	2.80287e-14	4.03475e-13
OS07G0459000	38.4596	-4.31055	0.86507	5.49395e-08	3.75711e-07
EPlOSAG00000029167	13.9244	-4.30989	0.875575	1.0617e-07	6.95841e-07
OS03G0183200	222.259	-4.30716	0.563261	1.95388e-15	3.16573e-14
OS03G0775700	159.385	-4.30668	0.443425	2.66633e-23	8.34895e-22
OS04G0534600	29.707	-4.30478	1.73281	0.000607382	0.00202868
OS10G0110800	345.744	-4.30411	0.398467	3.06553e-28	1.36129e-26
OS11G0670900	34.2653	-4.30292	0.962644	6.93363e-07	4.01416e-06
OS06G0360300	91.8734	-4.30114	0.889314	1.05148e-07	6.89754e-07
OS04G0266900	1346.35	-4.29622	0.25066	7.42696e-67	2.1566e-64
EPlOSAG00000032612	1.99163	-4.29561	3.19424	0.00809037	0.0203784
OS09G0315700	942.23	-4.29544	0.310197	1.21668e-44	1.43106e-42
EPlOSAG00000018035	11.0111	-4.2953	0.791543	1.32713e-08	9.91042e-08
OS12G0577200	281.487	-4.29517	0.650491	3.67286e-12	4.19781e-11
OS01G0615500	34.7488	-4.29176	0.661545	1.0191e-11	1.10367e-10
OS07G0656200	2689.65	-4.28894	0.352731	5.31746e-35	3.71502e-33
OS02G0463401	173.408	-4.28558	0.448899	1.41151e-22	4.11798e-21
OS07G0526600	6.16921	-4.28279	1.41715	0.000164422	0.000621441
OS01G0563000	205.264	-4.28116	0.503671	1.77459e-18	3.74123e-17
OS05G0514350	13.5533	-4.27896	1.20994	3.35789e-05	0.000146054
OS01G0234100	103.197	-4.27334	0.359509	1.82479e-33	1.14182e-31
OS08G0242800	229.719	-4.27213	0.788181	5.2438e-09	4.12228e-08
OS03G0140200	3564.2	-4.27044	0.357378	8.07144e-34	5.19929e-32
OS09G0567300	3995.63	-4.27005	0.168639	1.85391e-142	4.0533e-139
OS08G0173600	108.387	-4.27001	0.606824	2.07736e-13	2.74285e-12
OS04G0464300	87.358	-4.26956	0.718942	2.49705e-10	2.31101e-09
OS02G0665250	20.2072	-4.26925	0.657653	1.44866e-11	1.5406e-10
OS06G0141200	5114.09	-4.26689	0.445698	1.11761e-22	3.29678e-21
OS04G0490500	11.0769	-4.26626	1.22252	4.1769e-05	0.000178219
OS03G0836900	60.3731	-4.26602	0.357276	1.11426e-33	7.10271e-32
OS04G0461050	3.01978	-4.26441	4.28694	0.0127678	0.0303773
OS03G0596600	13.9369	-4.26327	1.63973	0.000541641	0.00183082
EPlOSAG00000019338	10.8664	-4.2626	0.813565	3.33972e-08	2.35285e-07
OS01G0920500	217.376	-4.26115	0.632297	1.45329e-12	1.74077e-11
OS06G0122001	33.956	-4.25621	1.20045	2.72932e-05	0.000120924
EPlOSAG00000018829	8.85563	-4.25412	0.876705	2.98379e-07	1.82945e-06
OS05G0576700	68.0597	-4.25386	0.581688	2.41684e-14	3.50895e-13
EPlOSAG00000003972	10.8875	-4.25156	0.836843	7.07472e-08	4.76107e-07
OS02G0597900	24.4982	-4.24783	1.44349	0.000191852	0.00071515
OS05G0319100	3.20343	-4.24781	4.54477	0.0131917	0.0312398
OS09G0452800	13.4524	-4.24391	1.19131	2.90449e-05	0.000128044
OS09G0127700	59.0991	-4.24353	0.842839	3.97975e-08	2.77314e-07
OS03G0333400	297.977	-4.24333	0.717519	2.99255e-10	2.74364e-09
EPlOSAG00000003370	13.0121	-4.2385	1.20525	3.75729e-05	0.000161895
OS04G0670100	184.765	-4.23803	0.520602	3.83931e-17	7.21434e-16
OS10G0149100	2.1245	-4.23761	3.37492	0.00977888	0.0240611
OS11G0479000	82.7209	-4.23417	0.886667	1.45343e-07	9.33653e-07
EPlOSAG00000017176	14.4324	-4.23083	0.719157	6.94234e-10	6.11888e-09
EPlOSAG00000008159	10.7999	-4.22873	0.844613	9.96949e-08	6.56415e-07
OS03G0332201	13.4472	-4.22775	1.09041	1.21933e-05	5.75713e-05
OS05G0417700	164.252	-4.22748	0.436819	3.56224e-23	1.10151e-21
OS02G0131800	766.988	-4.22704	0.498016	2.10515e-18	4.4131e-17
OS12G0123500	365.859	-4.22597	0.633884	2.45328e-12	2.86021e-11
EPlOSAG00000020065	214.27	-4.22541	0.782337	5.72671e-09	4.47918e-08
OS05G0136900	825.767	-4.22015	0.313418	2.49496e-42	2.58282e-40
OS08G0157500	10778.6	-4.21999	0.44127	1.15337e-22	3.39641e-21
OS04G0557800	80.1297	-4.21992	0.611334	4.86873e-13	6.17615e-12
OS01G0613100	5.80576	-4.21962	2.32908	0.00205586	0.00605547
OS02G0720400	6.88371	-4.21901	1.63925	0.000547849	0.00184962
OS01G0921100	242.42	-4.21788	0.399232	4.0989e-27	1.68154e-25
OS05G0162000	45.3845	-4.21562	1.1816	2.49416e-05	0.000111408
OS07G0115300	42.8111	-4.21206	0.785057	6.7005e-09	5.19708e-08
OS02G0644000	7906.3	-4.20882	0.407764	5.74373e-26	2.20997e-24
OS05G0517500	3841.44	-4.2063	0.278676	1.82667e-52	3.27989e-50
OS01G0863800	71.352	-4.20529	0.420116	1.6482e-24	5.70394e-23
OS03G0835150	1652.71	-4.20289	0.611176	5.82997e-13	7.31808e-12
OS08G0390200	208.343	-4.19471	0.627896	2.2748e-12	2.66382e-11
OS01G0287400	23.8366	-4.18816	0.66034	2.41514e-11	2.51656e-10
OS04G0306300	3.23367	-4.18788	4.69951	0.0136024	0.0320736
OS05G0440466	1.88698	-4.18404	3.18301	0.00879941	0.021931
OS12G0570300	13.1495	-4.18263	1.0151	4.33503e-06	2.20326e-05
OS04G0444400	25.6325	-4.1826	0.85855	9.80598e-08	6.4668e-07
OS03G0308600	33.6199	-4.1822	0.730918	1.0556e-09	9.11159e-09
EPlOSAG00000007479	10.3541	-4.1819	0.821921	7.19951e-08	4.83716e-07
OS08G0111500	29.2172	-4.18166	0.73163	1.22202e-09	1.04558e-08
OS01G0289900	22.7248	-4.17959	1.28124	6.86055e-05	0.000280027
EPlOSAG00000024337	10.6945	-4.17336	0.901135	5.40633e-07	3.18587e-06
OS06G0320000	127.581	-4.17272	0.261534	3.23937e-58	7.47832e-56
OS05G0488600	143.573	-4.16932	0.579277	5.74939e-14	8.02755e-13
OS10G0545500	124.197	-4.16463	0.636697	5.73491e-12	6.40683e-11
EPlOSAG00000036238	10.6671	-4.16211	0.906935	6.46524e-07	3.76469e-06
OS02G0639550	5.28289	-4.1617	1.34789	0.000167355	0.000631628
OS02G0159400	114.507	-4.16153	0.598581	3.56207e-13	4.59322e-12
OS03G0689300	360.222	-4.15915	0.433134	7.72867e-23	2.30545e-21
OS01G0370900	44.7208	-4.15715	1.51188	0.00033599	0.00119093
EPlOSAG00000011376	16.4193	-4.15605	1.68787	0.00074066	0.00242609
OS02G0445600	66.0241	-4.15272	0.625695	3.36521e-12	3.8676e-11
OS01G0825500	526.181	-4.15225	0.423425	1.08211e-23	3.50041e-22
EPlOSAG00000039202	30.2574	-4.15173	0.694838	2.60514e-10	2.40625e-09
OS08G0138100	24.4935	-4.15161	1.24017	5.87384e-05	0.000243117
EPlOSAG00000039098	1.93221	-4.14923	3.26621	0.00973855	0.0239758
EPlOSAG00000026720	20.7234	-4.14849	1.08276	1.02563e-05	4.91751e-05
OS12G0120400	236.758	-4.14741	0.517533	1.07044e-16	1.92482e-15
OS02G0116400	14.3401	-4.14587	0.937656	1.20411e-06	6.69911e-06
EPlOSAG00000004499	10.4101	-4.14069	0.883538	4.33421e-07	2.5941e-06
OS01G0879600	7.95362	-4.13789	1.94268	0.00144815	0.00443214
EPlOSAG00000044636	5.5876	-4.13555	1.48191	0.000404911	0.00141148
OS03G0693700	2.94351	-4.1333	4.44519	0.013796	0.0324804
EPlOSAG00000014295	39.8843	-4.1296	1.16065	2.66503e-05	0.000118245
OS10G0209700	27.4579	-4.12907	1.08579	1.0961e-05	5.2224e-05
OS09G0481800	163.3	-4.12502	0.794607	1.8065e-08	1.32356e-07
OS05G0178000	18.4191	-4.12373	1.07853	1.05818e-05	5.06054e-05
EPlOSAG00000039059	9.89816	-4.12333	0.7999	5.53424e-08	3.78189e-07
EPlOSAG00000047829	9.87267	-4.1226	0.79161	4.31905e-08	3.00001e-07
OS03G0399000	30.3806	-4.12172	0.793376	2.13973e-08	1.55089e-07
OS04G0526300	139.998	-4.12024	0.686309	1.71e-10	1.61149e-09
OS01G0974200	24538.3	-4.1202	0.511839	8.24817e-17	1.49984e-15
OS11G0198250	18.8262	-4.11974	1.10668	1.51932e-05	7.04027e-05
OS08G0369800	3979.6	-4.11925	0.354961	4.42983e-32	2.51371e-30
OS11G0275200	175.034	-4.11734	0.597099	5.09201e-13	6.45058e-12
OS02G0804600	44.9227	-4.11449	0.793701	1.96304e-08	1.42951e-07
OS03G0247600	387.609	-4.11244	0.440552	1.03097e-21	2.82798e-20
OS01G0920700	59.3096	-4.1115	0.542473	3.44631e-15	5.45306e-14
OS03G0817800	1631.66	-4.11028	0.51811	2.12811e-16	3.74338e-15
EPlOSAG00000013199	10.4594	-4.10901	0.936447	1.54121e-06	8.42474e-06
OS11G0629400	746.878	-4.10768	0.381861	5.68837e-28	2.47861e-26
OS09G0400300	1387.99	-4.10401	0.343636	8.84123e-34	5.68531e-32
OS09G0420300	115.13	-4.1037	0.687885	2.26245e-10	2.10438e-09
OS10G0105900	3.34552	-4.10363	5.0927	0.0142404	0.0334039
OS09G0333600	3.15919	-4.10307	4.80431	0.0141782	0.0332771
OS06G0621600	52.8471	-4.10272	0.545869	6.21152e-15	9.56378e-14
EPlOSAG00000025479	1.94967	-4.10261	3.32556	0.0105013	0.0256034
EPlOSAG00000049654	60.976	-4.10185	0.473325	4.80275e-19	1.05191e-17
OS03G0269700	64.3483	-4.10106	0.928514	7.8573e-07	4.50679e-06
OS04G0688200	64.5905	-4.09846	0.98693	2.55184e-06	1.34752e-05
OS07G0663500	94.5825	-4.09328	0.507863	7.60071e-17	1.38686e-15
OS06G0325900	97.4058	-4.09269	0.73389	2.23928e-09	1.85532e-08
OS06G0483301	34.7756	-4.0899	1.05018	7.04186e-06	3.46298e-05
OS08G0102700	2855.07	-4.0892	0.808347	3.65855e-08	2.5652e-07
EPlOSAG00000039140	10.1398	-4.08692	0.894825	7.38733e-07	4.25627e-06
EPlOSAG00000026599	13.2352	-4.08398	0.7702	1.80638e-08	1.32356e-07
OS11G0125900	105.576	-4.082	0.625831	6.3404e-12	7.05569e-11
OS01G0144100	474.117	-4.08036	0.619316	4.26108e-12	4.83886e-11
OS04G0451200	2104.01	-4.07973	0.39161	2.16158e-26	8.55607e-25
OS10G0150800	3635.58	-4.07613	0.672609	1.26341e-10	1.20623e-09
OS07G0640300	97.8383	-4.07381	0.964435	1.89421e-06	1.01946e-05
OS06G0116900	72.4913	-4.07374	0.586428	3.60493e-13	4.64429e-12
OS06G0552900	37.4995	-4.07364	0.71904	1.36483e-09	1.16161e-08
OS03G0790900	1867.43	-4.06951	0.443741	4.81058e-21	1.23908e-19
EPlOSAG00000050990	9.99265	-4.06777	0.897156	8.70295e-07	4.95134e-06
EPlOSAG00000000394	9.73325	-4.06505	0.837833	2.22722e-07	1.39409e-06
OS11G0432400	265.937	-4.06265	0.416733	1.9831e-23	6.28906e-22
EPlOSAG00000009966	9.63418	-4.06143	0.819137	1.39752e-07	9.00067e-07
EPlOSAG00000023559	10.0361	-4.06025	0.910111	1.16914e-06	6.51491e-06
OS06G0642650	86.2919	-4.05833	0.395404	1.14444e-25	4.28362e-24
OS09G0400200	114.579	-4.05783	0.643014	2.62181e-11	2.71517e-10
OS09G0445550	5.24251	-4.05595	1.45354	0.000417509	0.0014514
OS09G0279400	138.993	-4.05102	1.48056	0.000332194	0.00117871
OS04G0188433	56.2926	-4.04768	1.13756	2.65949e-05	0.000118027
OS08G0191650	170.337	-4.04695	0.440049	3.53928e-21	9.21203e-20
OS02G0828400	260.41	-4.04473	0.273218	1.87562e-50	2.95393e-48
OS11G0191800	6.74437	-4.03654	1.20788	0.0001166	0.000454942
OS03G0233200	2.91471	-4.03613	4.59281	0.0144681	0.0338484
OS05G0468100	5.62815	-4.03404	1.44114	0.000295289	0.00106109
OS03G0200200	110.147	-4.03289	0.592136	9.24818e-13	1.13632e-11
OS11G0156000	112.873	-4.03068	1.76136	0.000940537	0.00300842
OS08G0239000	34.377	-4.02986	0.950082	1.96947e-06	1.05721e-05
OS05G0338900	587.569	-4.02976	0.373508	4.11119e-28	1.81263e-26
OS02G0170000	80.4246	-4.02723	0.688562	4.57474e-10	4.11207e-09
OS06G0196300	497.724	-4.02703	0.66039	1.00773e-10	9.76925e-10
OS11G0210600	376.043	-4.02699	0.635357	2.19834e-11	2.30098e-10
EPlOSAG00000013210	9.74941	-4.02622	0.897024	1.07502e-06	6.02112e-06
OS04G0179100	11.3223	-4.0219	1.19418	6.74625e-05	0.000275786
OS04G0457500	1327.4	-4.02057	0.424186	2.80467e-22	8.02494e-21
OS01G0934800	194.504	-4.01837	0.46313	4.36967e-19	9.62156e-18
OS01G0278900	1642.99	-4.0168	0.573257	2.38986e-13	3.13985e-12
EPlOSAG00000029474	5.32919	-4.01584	2.45767	0.00329008	0.00920064
OS01G0650000	154.692	-4.01579	0.366155	5.68065e-29	2.64253e-27
EPlOSAG00000016232	11.1005	-4.0153	0.782086	4.69142e-08	3.23989e-07
OS08G0527700	13.9676	-4.01222	0.719453	4.41307e-09	3.50406e-08
OS01G0954100	148.099	-4.01086	0.468098	9.54212e-19	2.05125e-17
OS01G0252300	33.4682	-4.01023	0.902965	7.41478e-07	4.27143e-06
OS07G0673550	116.853	-4.00912	0.98112	3.48162e-06	1.79879e-05
OS07G0544800	1488.91	-4.00745	0.687265	5.14081e-10	4.59533e-09
OS09G0555100	383.65	-4.00651	0.284014	3.5269e-46	4.50474e-44
OS11G0138900	224.289	-4.00641	0.496593	7.33096e-17	1.3383e-15
OS03G0286900	862.319	-4.00536	0.664104	1.54723e-10	1.46666e-09
OS08G0510900	42.8229	-4.00328	1.17976	4.78706e-05	0.00020205
OS08G0389300	5.03287	-3.99678	1.44142	0.00044686	0.00154057
OS08G0547900	869.576	-3.99671	0.280035	3.31975e-47	4.39105e-45
OS10G0447950	8.13827	-3.99614	2.04294	0.00183242	0.00547312
OS01G0829600	35.6686	-3.99612	1.19921	5.99588e-05	0.000247589
OS08G0200300	1471.98	-3.99427	0.678277	3.64356e-10	3.30948e-09
OS09G0461500	2148.5	-3.99375	0.271764	7.39604e-50	1.11294e-47
OS12G0115050	1634.96	-3.99359	0.728046	3.76743e-09	3.01719e-08
EPlOSAG00000034335	9.49153	-3.99209	0.885049	1.00283e-06	5.64319e-06
EPlOSAG00000016026	9.33095	-3.9919	0.846371	4.2217e-07	2.52962e-06
OS08G0104600	1905.91	-3.99172	0.868315	3.62047e-07	2.19055e-06
OS06G0119200	16.8199	-3.99169	0.900268	9.75695e-07	5.50047e-06
OS12G0512800	125.152	-3.983	0.680217	4.38368e-10	3.94893e-09
OS07G0489800	224.496	-3.98288	0.590107	1.43914e-12	1.72492e-11
OS06G0705100	493.464	-3.98247	0.602349	3.72272e-12	4.25218e-11
OS04G0641700	112.835	-3.98177	0.767149	1.84367e-08	1.34893e-07
OS01G0717400	79.1118	-3.97905	0.713221	2.1794e-09	1.80813e-08
OS02G0103000	22.1872	-3.97858	0.802968	6.61786e-08	4.4706e-07
OS09G0557500	5.17877	-3.97696	1.42697	0.000363947	0.00128171
OS04G0129900	214.509	-3.97475	0.360794	3.83273e-29	1.8078e-27
OS03G0829200	585.819	-3.97145	0.314816	1.90041e-37	1.51902e-35
EPlOSAG00000053143	9.04077	-3.97104	0.802194	1.55669e-07	9.96023e-07
OS07G0655800	3.08562	-3.96823	5.04621	0.0150425	0.03504
OS07G0202400	28.1299	-3.96723	0.875476	5.10285e-07	3.01723e-06
OS10G0476500	5.08717	-3.96662	1.3902	0.00029284	0.00105304
EPlOSAG00000024068	9.01595	-3.96563	0.804685	1.72477e-07	1.0964e-06
OS08G0515700	1088.9	-3.96442	0.501364	2.74397e-16	4.77695e-15
EPlOSAG00000037150	9.23672	-3.96437	0.931503	3.32722e-06	1.72453e-05
OS06G0239500	61.4333	-3.96436	1.30354	0.000147757	0.000564189
OS11G0297800	857.929	-3.96417	0.334198	1.97647e-33	1.23005e-31
OS10G0368200	16.8701	-3.96202	1.12136	3.31167e-05	0.000144267
OS03G0607400	7.42177	-3.95996	1.39024	0.000406725	0.00141719
OS01G0924933	67.3509	-3.95994	0.704926	1.77806e-09	1.49248e-08
OS06G0525200	15.3716	-3.95849	0.707791	3.2705e-09	2.64141e-08
OS01G0706800	30.6808	-3.95325	0.824518	1.67483e-07	1.0672e-06
EPlOSAG00000000402	9.09485	-3.95268	0.843707	4.96885e-07	2.94267e-06
OS10G0105700	5.26203	-3.95239	1.56315	0.000851971	0.00275105
OS07G0472300	125.489	-3.95165	0.482409	2.33712e-17	4.4892e-16
OS01G0507700	1137.21	-3.95106	0.588708	1.91046e-12	2.25637e-11
OS11G0427800	23656.1	-3.94956	0.349867	2.21151e-30	1.12753e-28
OS01G0940700	7.95784	-3.94865	1.51583	0.000724248	0.00237757
OS05G0219900	172.45	-3.94632	1.67755	0.000847135	0.00273794
OS09G0363200	8.66164	-3.94581	1.15098	6.09369e-05	0.000251293
OS06G0659800	30.6409	-3.94133	0.548028	7.58829e-14	1.0477e-12
OS05G0204600	1125.44	-3.93629	0.317556	2.91885e-36	2.16542e-34
EPlOSAG00000011563	9.86063	-3.93557	1.0318	1.52095e-05	7.04608e-05
OS10G0452500	56.5383	-3.93393	1.48945	0.000450742	0.00155208
OS09G0422550	26.7348	-3.93286	0.757939	2.31857e-08	1.67431e-07
OS07G0541400	23.7814	-3.93162	0.983062	5.79053e-06	2.88077e-05
OS04G0234600	486.048	-3.93106	0.894582	9.27904e-07	5.25496e-06
OS04G0513700	27.399	-3.92054	1.46977	0.000444103	0.00153249
OS02G0503900	158.139	-3.91923	0.703815	2.37485e-09	1.96022e-08
OS05G0454200	1017.34	-3.91902	0.507464	1.15941e-15	1.91438e-14
OS06G0165500	49.4969	-3.91701	0.699573	2.09609e-09	1.74212e-08
OS03G0367200	60.7196	-3.9165	0.735662	8.99287e-09	6.86903e-08
OS05G0103300	355.366	-3.91579	0.552311	1.35998e-13	1.82746e-12
OS06G0647400	1722.86	-3.91479	0.440081	6.08255e-20	1.43177e-18
OS01G0371500	102.31	-3.91468	0.923191	1.81625e-06	9.80771e-06
OS01G0871600	65.5381	-3.91403	0.618656	2.34925e-11	2.45204e-10
OS02G0234750	58.6656	-3.91147	0.698317	1.83641e-09	1.53764e-08
EPlOSAG00000043619	9.06586	-3.91112	0.898893	2.03438e-06	1.09048e-05
OS06G0110200	215.479	-3.91095	0.851341	3.73543e-07	2.25643e-06
EPlOSAG00000044676	3.10279	-3.90859	1.66565	0.000607372	0.00202868
OS09G0382400	394.197	-3.90733	0.464722	4.45147e-18	9.09578e-17
OS06G0643700	1079.02	-3.90623	0.19198	5.99787e-93	4.12831e-90
OS03G0268600	434.766	-3.90503	0.431367	1.55033e-20	3.81608e-19
OS01G0581800	31.737	-3.90355	1.16161	5.54207e-05	0.000230592
OS09G0425300	15.7515	-3.90284	1.04811	1.68451e-05	7.74681e-05
OS12G0181533	11.749	-3.9011	1.0544	2.08121e-05	9.41624e-05
OS01G0843800	6.90127	-3.90043	2.09269	0.00317191	0.00891039
OS06G0219500	96.0571	-3.89662	0.41142	3.02994e-22	8.64953e-21
OS01G0663300	3554.83	-3.89527	0.30831	1.54096e-37	1.24239e-35
OS02G0226200	91.3217	-3.89356	0.784829	6.22365e-08	4.21656e-07
OS08G0280100	38.8036	-3.89344	0.560261	4.20093e-13	5.37487e-12
OS10G0132400	12.717	-3.88974	0.93451	3.38412e-06	1.75109e-05
OS03G0748300	174.985	-3.88942	0.607232	1.49949e-11	1.59191e-10
OS08G0435900	97.1598	-3.88778	1.16135	5.69975e-05	0.000236517
OS03G0362200	242.889	-3.88471	0.772016	4.39889e-08	3.04806e-07
OS05G0291700	265.652	-3.88404	0.588326	3.97278e-12	4.52668e-11
OS05G0135450	8.11425	-3.88279	1.16131	9.11793e-05	0.000364403
EPlOSAG00000038850	63.0783	-3.87873	1.04482	1.60518e-05	7.40306e-05
OS07G0168300	1390.52	-3.87845	0.267472	1.34206e-48	1.91118e-46
OS01G0913600	27.0445	-3.87699	0.761363	3.34827e-08	2.35832e-07
OS07G0594400	95.8732	-3.87556	0.799753	1.14066e-07	7.44049e-07
OS03G0121700	1843.85	-3.87391	0.603401	1.35303e-11	1.4451e-10
OS09G0445500	15.7864	-3.87098	1.03594	1.51581e-05	7.02664e-05
OS02G0815300	44.8116	-3.86657	1.0919	2.98376e-05	0.000131181
OS04G0127300	1059.71	-3.86635	0.599411	1.11788e-11	1.20259e-10
OS01G0694000	21.2486	-3.8657	0.886396	1.16687e-06	6.50326e-06
OS09G0339733	9.14654	-3.86422	1.34929	0.000340069	0.00120447
OS09G0279200	52.5221	-3.86382	0.600265	1.12689e-11	1.21193e-10
OS04G0630100	88.0644	-3.86285	0.546193	1.49386e-13	2.00085e-12
OS12G0640950	11.947	-3.86164	1.14093	6.31068e-05	0.000259292
OS12G0481400	52.9867	-3.86093	0.401732	8.65934e-23	2.57069e-21
OS01G0368900	528.338	-3.86004	0.578493	2.51135e-12	2.92332e-11
EPlOSAG00000004505	4.74944	-3.85849	1.38891	0.000384688	0.00134824
OS10G0498300	51.8224	-3.85785	0.93594	3.21256e-06	1.66836e-05
EPlOSAG00000049543	10.4645	-3.8567	1.22731	0.000144093	0.000551448
OS12G0267100	15.7296	-3.8561	1.11131	4.30041e-05	0.000182985
OS02G0617800	2777.2	-3.85597	0.288944	1.36791e-41	1.36307e-39
OS01G0128100	647.723	-3.85329	0.195436	1.98566e-87	1.15317e-84
OS01G0339500	18.5196	-3.85214	1.18556	8.66778e-05	0.000347384
OS04G0305700	133.958	-3.85186	0.492497	5.46888e-16	9.28585e-15
OS09G0324000	165.951	-3.84916	0.616605	4.24377e-11	4.29554e-10
OS11G0503900	1189.4	-3.8489	0.242595	1.16196e-57	2.60167e-55
EPlOSAG00000016799	8.57856	-3.84866	0.853839	1.11482e-06	6.22906e-06
OS03G0113200	2.82324	-3.84847	4.89047	0.0157484	0.0365242
OS12G0566700	1521.97	-3.84813	0.190341	7.50574e-92	4.98167e-89
OS12G0204500	869.376	-3.84643	0.332378	6.71703e-32	3.78271e-30
OS04G0357000	22.8593	-3.84553	0.874895	9.6719e-07	5.4575e-06
OS01G0232200	22.5977	-3.84485	0.713246	7.3125e-09	5.65172e-08
OS08G0483200	378.605	-3.84284	0.4024	1.3943e-22	4.07096e-21
OS06G0178900	31987.2	-3.8361	0.209702	1.05313e-75	4.39807e-73
OS06G0660400	36.009	-3.83294	0.719616	9.07552e-09	6.92647e-08
OS11G0661600	133.996	-3.8303	0.631908	1.30006e-10	1.23994e-09
EPlOSAG00000013411	19.0195	-3.83024	0.708356	7.43268e-09	5.73161e-08
OS05G0470900	90.3949	-3.82405	0.839509	4.59681e-07	2.74068e-06
OS03G0123500	1356.7	-3.82367	0.483331	2.70383e-16	4.7137e-15
OS04G0580800	84.5524	-3.8216	0.937798	3.80049e-06	1.95052e-05
OS01G0142100	692.227	-3.82052	0.560696	9.7022e-13	1.18778e-11
OS11G0428150	30.6968	-3.81999	0.700381	5.33951e-09	4.19309e-08
OS01G0949900	32.3674	-3.81769	1.41219	0.000435325	0.00150597
EPlOSAG00000017270	1.94496	-3.81762	3.61393	0.0143466	0.0336159
OS01G0889800	411.298	-3.81686	0.563667	1.28807e-12	1.55035e-11
OS01G0631400	102.337	-3.81612	0.54512	2.579e-13	3.37166e-12
OS04G0587500	120.033	-3.81561	0.555213	6.48289e-13	8.10209e-12
OS03G0808950	20.1926	-3.8148	1.01393	1.4008e-05	6.54248e-05
OS11G0700500	53.136	-3.81402	0.547653	3.54524e-13	4.57374e-12
OS06G0125000	261.176	-3.81353	0.480023	2.07165e-16	3.6488e-15
OS06G0294000	155.268	-3.81293	0.774989	7.77226e-08	5.19941e-07
OS07G0480900	183.456	-3.81197	0.53593	1.22644e-13	1.65578e-12
EPlOSAG00000020853	8.37724	-3.81184	0.850354	1.26468e-06	7.0116e-06
OS09G0451400	24913.3	-3.80867	0.286841	4.35415e-41	4.25882e-39
OS02G0299200	52.0675	-3.8074	0.603094	2.60226e-11	2.69567e-10
OS07G0577600	561.456	-3.80704	0.767764	6.4978e-08	4.39509e-07
EPlOSAG00000051563	8.23571	-3.80521	0.822586	7.09031e-07	4.09785e-06
OS01G0633400	551.382	-3.80315	0.447881	2.1429e-18	4.48971e-17
OS06G0203200	386.826	-3.80109	0.489254	8.24275e-16	1.37569e-14
OS03G0693800	15.8334	-3.80005	1.38242	0.000393644	0.00137651
OS03G0815400	1513.74	-3.79359	0.567269	2.32742e-12	2.71859e-11
OS08G0442000	114.301	-3.79195	0.521627	3.74357e-14	5.31681e-13
OS06G0129900	5252.01	-3.78959	0.307787	9.44037e-36	6.81319e-34
OS08G0439000	220.6	-3.78879	0.4528	6.46771e-18	1.29591e-16
OS03G0183300	3985.84	-3.78696	0.409671	2.57082e-21	6.78158e-20
OS06G0656300	957.779	-3.78597	0.25533	1.10198e-50	1.77309e-48
OS03G0368900	163.576	-3.78285	0.850526	7.61709e-07	4.37847e-06
OS03G0819600	1742.54	-3.78185	0.352484	8.5504e-28	3.67826e-26
OS03G0801300	9.29311	-3.78149	1.09567	5.71414e-05	0.000236929
OS09G0475800	172.464	-3.78146	0.474682	1.7342e-16	3.07853e-15
OS01G0291500	1900.07	-3.77916	0.551819	7.66017e-13	9.49677e-12
OS07G0462500	44.9904	-3.77865	1.08688	3.91468e-05	0.000168015
OS07G0638300	991.089	-3.77849	0.740312	3.11558e-08	2.20529e-07
OS06G0103100	10.3902	-3.77688	2.09874	0.00315402	0.00886484
OS07G0249800	29.3069	-3.77615	0.777868	1.06148e-07	6.95822e-07
EPlOSAG00000003367	8.07412	-3.77552	0.821579	8.25543e-07	4.7155e-06
EPlOSAG00000023182	8.77196	-3.77519	0.987314	1.58459e-05	7.31447e-05
OS12G0160500	1595.45	-3.77509	0.350186	4.71391e-28	2.071e-26
OS08G0536150	3.51933	-3.77266	1.97648	0.0021682	0.0063535
OS11G0425300	1111.65	-3.77177	0.47633	2.58837e-16	4.51876e-15
OS01G0672100	163.894	-3.77153	0.481653	5.46374e-16	9.28137e-15
OS01G0966200	107.467	-3.77124	0.903172	2.46535e-06	1.30474e-05
EPlOSAG00000034399	19.4766	-3.76935	1.53324	0.000794186	0.00258456
OS12G0208900	60.6941	-3.76556	0.531156	1.51336e-13	2.02551e-12
ENSRNA049450913	3.75258	-3.76511	2.07008	0.002562	0.00737145
OS09G0112300	7.06482	-3.76096	1.49849	0.000980655	0.00312545
EPlOSAG00000004572	8.48983	-3.76065	0.940286	8.44851e-06	4.10476e-05
OS05G0526700	96.2907	-3.75699	0.403777	1.47153e-21	3.97774e-20
OS06G0300500	205.404	-3.75616	0.498278	5.02592e-15	7.81604e-14
OS02G0301700	4.61113	-3.75453	2.45578	0.00421793	0.0114666
OS04G0414700	29.7934	-3.7542	1.77992	0.00159036	0.00481553
OS01G0651350	4.73377	-3.75193	2.51233	0.00441902	0.0119478
OS02G0749800	65.3044	-3.74769	0.663464	1.57352e-09	1.33101e-08
EPlOSAG00000027744	9.85951	-3.74697	1.23091	0.000199743	0.000742478
OS01G0641000	218.989	-3.74671	0.42027	5.83876e-20	1.37613e-18
OS04G0669800	4438.45	-3.74603	0.141112	2.56813e-156	6.81802e-153
OS09G0380300	39.2723	-3.74513	0.4958	4.81234e-15	7.49643e-14
OS07G0665200	9942.93	-3.74327	0.261186	1.56673e-47	2.10987e-45
EPlOSAG00000023533	8.30727	-3.74181	0.921147	6.79448e-06	3.34841e-05
OS01G0182100	52.9371	-3.74135	0.513329	2.97923e-14	4.28199e-13
OS10G0516100	1575.4	-3.73963	0.626296	2.3649e-10	2.19362e-09
OS10G0533150	38.1496	-3.73694	0.845436	8.32201e-07	4.74988e-06
EPlOSAG00000009291	16.378	-3.73543	1.10928	6.20334e-05	0.000255361
OS05G0111300	23762.7	-3.73354	0.386522	4.91383e-23	1.4958e-21
EPlOSAG00000021802	2.43443	-3.73237	4.46318	0.0164355	0.0378813
OS05G0495000	95.8837	-3.73218	0.600461	4.99091e-11	5.01357e-10
OS01G0571500	7.34648	-3.72978	1.12273	0.000101705	0.000402231
OS01G0931600	271.255	-3.72942	0.330344	1.58157e-30	8.11933e-29
OS08G0472800	1425.08	-3.72831	0.377467	5.72924e-24	1.8979e-22
OS04G0387900	54.4781	-3.72657	0.7754	1.44058e-07	9.26318e-07
EPlOSAG00000000215	8.09948	-3.72517	0.896304	4.86517e-06	2.45125e-05
EPlOSAG00000024455	9.1708	-3.72346	1.12806	9.35681e-05	0.000372828
OS02G0771600	7209.6	-3.72307	0.328736	1.09584e-30	5.68859e-29
OS01G0349800	37.2946	-3.72261	0.51396	5.23995e-14	7.3466e-13
OS11G0457300	107.077	-3.72231	0.375891	4.48776e-24	1.49732e-22
OS04G0456900	20.8279	-3.71938	0.79814	3.49841e-07	2.12431e-06
OS01G0269800	48.2843	-3.71936	0.69071	7.17996e-09	5.55274e-08
OS08G0438100	41.5227	-3.71708	0.538099	5.58386e-13	7.02576e-12
OS01G0953600	1754.28	-3.71354	0.251181	2.15207e-50	3.36085e-48
OS02G0751800	604.741	-3.71075	0.289722	1.74593e-38	1.49179e-36
OS02G0479700	1.82071	-3.7095	3.55521	0.0149979	0.0349494
EPlOSAG00000024346	1.91911	-3.70794	3.69856	0.0155285	0.0360605
OS03G0118600	322.102	-3.70723	0.710178	1.6732e-08	1.23294e-07
OS07G0527000	17.3163	-3.70674	1.17853	0.000138192	0.000531104
OS01G0221700	131.666	-3.70554	0.796882	2.94748e-07	1.80839e-06
OS07G0564500	74.8882	-3.70518	1.00421	1.75771e-05	8.06153e-05
OS02G0100600	70.2336	-3.70314	0.563073	4.82992e-12	5.45151e-11
OS01G0695700	127.469	-3.703	0.710186	1.77584e-08	1.30212e-07
OS09G0376650	4.59524	-3.70163	1.48192	0.000847486	0.0027386
OS06G0624700	412.688	-3.70151	0.392619	4.44785e-22	1.24957e-20
EPlOSAG00000002147	8.63774	-3.69874	1.044	4.33434e-05	0.000184281
EPlOSAG00000044077	7.9522	-3.69567	0.896394	5.63562e-06	2.81274e-05
OS06G0119300	25.1553	-3.6938	0.593159	5.59108e-11	5.57877e-10
OS10G0545100	83.075	-3.69166	0.781229	2.1151e-07	1.32704e-06
EPlOSAG00000011131	7.99399	-3.69117	0.903982	6.4738e-06	3.19886e-05
OS03G0685100	98.6377	-3.69117	0.72026	2.82995e-08	2.01859e-07
OS09G0478733	536.074	-3.68921	0.492337	7.28852e-15	1.11252e-13
OS09G0540400	706.726	-3.6881	0.537216	7.08401e-13	8.8296e-12
OS04G0324100	35.4641	-3.68627	0.810736	5.27081e-07	3.10961e-06
OS09G0518900	277.63	-3.68604	0.403095	6.82922e-21	1.73736e-19
EPlOSAG00000036693	8.32621	-3.68436	1.00266	2.85454e-05	0.000126036
EPlOSAG00000039454	9.20048	-3.68388	1.16508	0.000144334	0.000552312
OS03G0593600	271.123	-3.68318	0.43652	3.64446e-18	7.49626e-17
[truncated: 14,384 more rows]

## Sheet: AG1_combined stress
	baseMean	log2FoldChange	lfcSE	pvalue	padj
OS05G0217800	23358.5	-20.0414	3.96687	8.07374e-63	7.94147e-61
OS03G0836800	12460.1	-19.0678	3.87415	2.31062e-58	1.85954e-56
OS05G0153300	2057.86	-16.2293	3.61593	1.28477e-39	4.80049e-38
OS05G0507000	931.48	-14.9775	3.48312	4.34841e-35	1.28096e-33
OS11G0635300	932.937	-14.9645	3.46255	3.03899e-35	9.03713e-34
OS02G0218800	878.587	-14.8877	3.4701	2.6332e-35	7.86428e-34
OS08G0114300	800.301	-14.7251	3.46844	2.90271e-32	7.43444e-31
OS06G0683900	725.372	-14.58	3.44044	1.36947e-33	3.74948e-32
OS01G0225500	4493.94	-14.5722	1.38099	1.2656e-40	4.93727e-39
OS05G0515600	671.056	-14.4256	3.42618	1.70252e-30	3.8824e-29
OS02G0193600	640.374	-14.3777	3.42296	3.54926e-32	8.98374e-31
OS10G0150700	634.968	-14.3353	3.40907	1.65415e-30	3.7746e-29
OS09G0275400	622.497	-14.3242	3.42591	9.31348e-31	2.14938e-29
OS05G0399400	16439.5	-14.291	1.03788	1.59133e-43	7.03465e-42
OS07G0643700	585.147	-14.2262	3.41472	1.71865e-30	3.91659e-29
EPlOSAG00000008551	545.243	-14.121	3.39507	3.02174e-31	7.16522e-30
OS05G0499300	490.811	-13.9461	3.3833	1.2306e-29	2.66539e-28
OS05G0493500	480.451	-13.915	3.36575	1.16869e-30	2.68099e-29
OS02G0570700	444.437	-13.7672	3.33836	2.37132e-29	5.01346e-28
OS01G0291500	438.455	-13.7586	3.34969	2.52058e-29	5.316e-28
OS07G0638500	422.866	-13.7021	3.3626	4.61117e-28	8.9944e-27
OS01G0133200	392.113	-13.5931	3.33774	2.85247e-29	5.99766e-28
OS07G0408500	393.706	-13.5909	3.33873	1.42876e-28	2.88974e-27
OS11G0645400	396.156	-13.5831	3.36314	4.3175e-26	7.54742e-25
OS10G0150300	406.246	-13.5449	3.44251	1.06468e-19	1.23515e-18
OS09G0399800	408.084	-13.5301	3.44476	5.52327e-19	6.07103e-18
OS06G0302000	379.615	-13.4446	3.42381	5.93508e-20	6.99108e-19
OS01G0962700	358.259	-13.441	3.32837	8.08798e-28	1.56348e-26
OS09G0482761	338.226	-13.3441	3.30018	3.13695e-28	6.19229e-27
OS03G0778400	338.212	-13.3373	3.30205	9.79759e-28	1.88868e-26
OS07G0418600	334.905	-13.3188	3.31405	1.30408e-26	2.35109e-25
OS06G0118700	334.041	-13.3121	3.32583	8.84736e-26	1.52271e-24
OS12G0291400	287.045	-13.0805	3.27322	3.62084e-27	6.77925e-26
OS02G0230300	278.938	-13.0356	3.27779	1.32513e-26	2.38779e-25
OS09G0540400	275.204	-13.0028	3.28512	3.23066e-25	5.37794e-24
OS05G0149400	274.295	-12.9807	3.30159	1.78469e-23	2.672e-22
OS03G0628800	262.141	-12.9356	3.2661	2.91871e-26	5.15177e-25
OS11G0644700	261.655	-12.9021	3.27703	7.60745e-24	1.1694e-22
OS12G0189300	11679.7	-12.8821	0.52655	1.44719e-131	1.66548e-128
OS12G0263000	243.05	-12.8187	3.25253	3.39031e-26	5.94467e-25
OS04G0319800	245.968	-12.8142	3.27879	1.32287e-23	1.99884e-22
OS02G0303500	220.844	-12.6514	3.23799	1.0525e-24	1.70279e-23
OS10G0344000	305.38	-12.5697	3.86709	5.34762e-08	2.30524e-07
OS05G0219900	207.732	-12.5367	3.23472	3.78431e-23	5.5035e-22
OS11G0111800	201.381	-12.5111	3.22462	1.31922e-24	2.12139e-23
OS09G0538000	7089.43	-12.4666	0.583074	7.19123e-101	2.95568e-98
OS05G0190500	196.205	-12.4449	3.23062	1.19529e-22	1.67482e-21
OS05G0435800	188.768	-12.3679	3.22901	1.50187e-21	1.96336e-20
OS07G0148200	186.087	-12.3481	3.22531	1.07346e-21	1.41402e-20
OS06G0304600	187.589	-12.3451	3.24029	1.6183e-20	1.97566e-19
OS07G0417200	180.395	-12.3037	3.20759	2.65661e-22	3.65562e-21
OS04G0227500	187.586	-12.2314	3.36535	2.33702e-14	1.82052e-13
OS03G0712100	165.915	-12.1721	3.19943	8.55277e-22	1.13396e-20
OS07G0126301	2681.64	-12.0269	0.756951	2.00698e-55	1.45264e-53
OS10G0150400	145.941	-11.9704	3.18312	2.95882e-21	3.7947e-20
OS08G0509200	140.775	-11.9282	3.16053	1.53552e-22	2.13765e-21
OS05G0531200	141.505	-11.9204	3.1704	2.4076e-21	3.11087e-20
OS09G0491100	8041.96	-11.8857	1.16872	1.44097e-25	2.44829e-24
OS04G0188433	140.103	-11.8854	3.18485	6.52973e-20	7.65497e-19
OS11G0167800	746.26	-11.8734	1.52165	2.93211e-21	3.76324e-20
OS07G0125500	3053.62	-11.8572	0.921489	2.58565e-38	8.96282e-37
OS10G0369500	133.498	-11.7999	3.18212	3.30951e-19	3.70015e-18
OS08G0366050	129.421	-11.7838	3.14546	1.0747e-21	1.4151e-20
OS03G0671800	125.572	-11.7335	3.13008	6.7004e-22	8.96286e-21
OS01G0176500	1113.5	-11.6805	1.00074	3.85756e-30	8.59796e-29
OS10G0150600	114.001	-11.564	3.13044	4.19084e-20	4.98755e-19
OS05G0217700	113.538	-11.5321	3.15921	3.58353e-18	3.71536e-17
OS04G0467901	561.363	-11.5317	1.33961	8.2368e-28	1.59136e-26
OS02G0212300	111.597	-11.4918	3.16532	1.88222e-17	1.85615e-16
OS03G0738600	40580.7	-11.4795	0.289098	0	0
OS12G0194900	133.665	-11.4603	3.49129	3.07803e-09	1.51618e-08
OS10G0106600	108.135	-11.4429	3.1566	1.7298e-17	1.71121e-16
OS02G0658100	107.536	-11.4261	3.165	5.83713e-17	5.55783e-16
OS07G0124900	3370.33	-11.3828	0.6345	7.96074e-72	1.14519e-69
OS06G0299300	101.318	-11.3716	3.11412	2.13355e-19	2.4159e-18
OS08G0531000	1709.2	-11.3668	0.772387	5.82587e-48	3.08494e-46
OS02G0591500	100.092	-11.3625	3.10216	3.70686e-20	4.41917e-19
OS01G0931200	864.728	-11.3048	1.00524	3.75863e-28	7.3899e-27
OS06G0317200	99.2457	-11.2924	3.14996	1.32957e-16	1.2343e-15
OS05G0582000	95.0091	-11.2627	3.10501	7.05426e-19	7.69019e-18
OS03G0593600	95.0589	-11.252	3.10904	2.49548e-18	2.62192e-17
OS12G0227500	129.695	-11.231	3.64099	1.64452e-07	6.72397e-07
OS04G0116600	92.2497	-11.2149	3.0966	7.05161e-19	7.68973e-18
OS01G0896400	1164.01	-11.2028	0.863196	3.93856e-37	1.28646e-35
OS07G0201800	90.7825	-11.1918	3.08996	5.24072e-19	5.76596e-18
OS04G0644400	2540.07	-11.1625	0.657615	2.94006e-64	3.192e-62
OS03G0377100	88.6416	-11.1603	3.07327	1.15553e-19	1.33585e-18
OS07G0634400	102.417	-11.1435	3.33328	1.3901e-10	7.81393e-10
OS10G0468950	90.1542	-11.1411	3.12576	1.41859e-16	1.31341e-15
OS04G0496300	1794.52	-11.1358	0.69691	2.38629e-56	1.78326e-54
OS06G0639800	89.4867	-11.1326	3.11938	8.60841e-17	8.10486e-16
OS02G0738100	105.957	-11.1121	3.41577	2.62278e-09	1.3029e-08
OS10G0503250	85.1177	-11.0832	3.08021	1.54008e-18	1.63755e-17
OS11G0614400	83.8896	-11.067	3.07276	6.27004e-19	6.86562e-18
OS06G0185100	83.4571	-11.0634	3.06146	1.7869e-19	2.03606e-18
OS01G0957600	83.3914	-11.0386	3.0658	2.21066e-18	2.32835e-17
OS06G0179400	82.5043	-11.0343	3.07242	1.52663e-18	1.62375e-17
OS04G0423800	92.2184	-10.9652	3.31733	2.78e-10	1.51866e-09
OS10G0364900	90.0132	-10.9625	3.27956	6.30038e-11	3.65213e-10
OS01G0151500	78.9502	-10.9502	3.07444	1.34717e-17	1.34425e-16
OS07G0636800	79.5862	-10.9351	3.09714	3.44757e-16	3.08841e-15
OS08G0117700	373.835	-10.9252	1.34941	1.58289e-24	2.53475e-23
OS11G0232100	77.1727	-10.8742	3.10569	1.86527e-15	1.58266e-14
OS10G0392800	75.0188	-10.852	3.07451	1.12249e-16	1.04712e-15
OS11G0179000	74.1135	-10.8294	3.07688	1.84299e-16	1.68689e-15
OS02G0662100	1153.88	-10.8174	0.760923	3.38399e-45	1.59607e-43
OS04G0570500	73.0559	-10.7839	3.09428	2.76403e-15	2.31678e-14
OS04G0419700	68.9949	-10.7237	3.03843	3.4189e-17	3.30915e-16
OS10G0392900	576.714	-10.7022	1.0152	5.21757e-25	8.59021e-24
OS09G0248100	1075.41	-10.6946	0.759997	7.14705e-44	3.21291e-42
OS12G0529900	66.8406	-10.6744	3.04492	9.18307e-17	8.6224e-16
OS02G0829000	65.2432	-10.6333	3.04086	1.28353e-16	1.19252e-15
OS12G0547500	544.107	-10.6282	1.00845	6.37998e-25	1.04641e-23
OS01G0974200	2047.95	-10.625	0.815148	1.79884e-39	6.67794e-38
OS09G0452700	1507.66	-10.6223	0.65403	9.69116e-59	7.87265e-57
OS05G0161500	3415.79	-10.6186	0.477926	1.64438e-109	9.15678e-107
OS04G0457500	297.691	-10.5884	1.3414	1.79624e-23	2.68734e-22
OS01G0306100	62.979	-10.5838	3.02513	5.5507e-17	5.29386e-16
OS12G0555300	992.351	-10.5699	0.748773	6.00292e-44	2.70563e-42
OS06G0281800	297.361	-10.5693	1.37593	8.21415e-22	1.09116e-20
OS01G0273100	1440.6	-10.567	0.630292	4.40726e-62	4.19175e-60
OS06G0658500	62.4711	-10.5513	3.03188	3.95924e-16	3.52574e-15
OS09G0248900	483.708	-10.4584	0.99592	1.10279e-24	1.78248e-23
OS12G0180250	59.5874	-10.456	3.04494	5.16889e-15	4.23886e-14
OS03G0578500	58.6129	-10.4431	3.02334	1.0352e-15	8.92618e-15
OS01G0348800	4611.08	-10.4238	0.362702	4.9538e-181	1.55482e-177
OS11G0450400	60.0798	-10.4206	3.08866	3.7981e-13	2.69204e-12
OS04G0383700	56.9943	-10.4002	3.01995	1.20707e-15	1.03512e-14
OS01G0248701	57.2737	-10.3736	3.05199	4.088e-14	3.13501e-13
OS10G0346300	57.2395	-10.366	3.05441	5.917e-14	4.48977e-13
OS10G0148400	55.9307	-10.3504	3.03432	1.09779e-14	8.76329e-14
OS12G0476200	74.362	-10.3357	3.5058	4.88713e-07	1.88292e-06
OS02G0123700	54.1674	-10.33	3.00285	4.88121e-16	4.32445e-15
OS09G0371650	54.4646	-10.3289	2.99303	5.00775e-16	4.4286e-15
OS03G0360300	55.6582	-10.3266	3.04656	4.95441e-14	3.78347e-13
OS08G0118800	54.8704	-10.3218	3.02676	8.89529e-15	7.15541e-14
OS04G0504200	244.171	-10.3023	1.32382	5.88094e-23	8.42139e-22
OS12G0291733	52.9815	-10.2958	2.99959	5.81375e-16	5.11127e-15
OS12G0555600	1001.14	-10.2844	0.675229	2.9327e-51	1.79206e-49
OS01G0952000	52.4614	-10.2644	3.00435	2.48079e-15	2.08545e-14
OS01G0378100	51.9067	-10.2564	2.9873	5.80324e-16	5.10334e-15
OS03G0594100	52.1635	-10.235	3.01881	1.74421e-14	1.36892e-13
OS02G0538700	629.443	-10.2339	1.05518	2.20118e-22	3.04104e-21
OS01G0216000	52.4251	-10.2224	3.03761	1.05532e-13	7.83712e-13
OS08G0441300	51.6952	-10.2191	3.01757	2.0081e-14	1.56783e-13
OS07G0418700	51.8709	-10.2018	3.03879	1.64362e-13	1.20327e-12
OS01G0110200	50.7004	-10.1775	3.02317	6.03363e-14	4.57324e-13
OS12G0125000	48.1721	-10.1253	2.97972	2.87055e-15	2.40081e-14
OS01G0287400	50.0344	-10.1243	3.04487	7.5455e-13	5.22061e-12
OS02G0823700	215.636	-10.1177	1.31344	1.41331e-22	1.9707e-21
OS09G0498500	216.697	-10.1038	1.31433	2.85879e-22	3.92445e-21
OS11G0180000	228.193	-10.0648	1.55438	5.29121e-15	4.33094e-14
OS01G0842500	46.6603	-10.0408	3.00361	9.5023e-14	7.09948e-13
OS06G0349700	45.3673	-9.9958	2.99607	9.9065e-14	7.39347e-13
OS10G0150800	196.154	-9.96048	1.35328	2.61896e-20	3.15491e-19
OS12G0577200	44.6022	-9.94694	3.01174	6.56185e-13	4.5675e-12
OS04G0330200	43.683	-9.92898	2.99206	1.92212e-13	1.39855e-12
OS01G0263000	44.2883	-9.91355	3.02552	2.91316e-12	1.91065e-11
OS04G0545250	191.31	-9.90674	1.36836	1.46594e-19	1.682e-18
OS11G0128500	190.17	-9.90463	1.35201	4.08409e-20	4.86385e-19
OS07G0288700	42.6054	-9.89552	2.97833	1.05265e-13	7.82068e-13
OS07G0663700	459.659	-9.84416	0.862682	3.72225e-29	7.78852e-28
OS09G0400400	43.3067	-9.83407	3.05658	4.14328e-11	2.4394e-10
OS04G0107700	40.1939	-9.8295	2.94143	9.51961e-15	7.64159e-14
OS08G0300300	456.899	-9.82511	0.872293	1.62993e-28	3.28124e-27
OS02G0175950	40.1418	-9.81464	2.95183	3.43424e-14	2.65133e-13
OS01G0692050	39.7762	-9.811	2.94669	1.71526e-14	1.34773e-13
OS03G0149300	41.2731	-9.80214	3.00766	3.18586e-12	2.08357e-11
OS03G0672400	1106.69	-9.78508	0.551579	1.84097e-69	2.42594e-67
OS05G0277000	39.7626	-9.78292	2.95767	1.18313e-13	8.74683e-13
OS10G0577400	567.294	-9.76741	0.745127	2.82534e-38	9.74474e-37
OS09G0554300	303.314	-9.76068	0.979485	3.79758e-22	5.16187e-21
OS02G0529800	40.3405	-9.75716	3.00832	5.76066e-12	3.67764e-11
OS02G0570900	38.998	-9.72915	2.97545	9.00636e-13	6.18303e-12
OS04G0107600	12496	-9.72577	0.296259	1.83348e-237	1.26602e-233
OS04G0335400	39.3366	-9.72391	2.99608	3.94042e-12	2.55193e-11
OS09G0409100	38.6827	-9.7215	2.96821	6.13089e-13	4.28047e-12
OS12G0107700	548.997	-9.71459	0.734766	7.48837e-39	2.68191e-37
OS12G0590500	793.271	-9.7034	0.619556	2.88548e-54	1.98844e-52
OS06G0160100	1678.43	-9.69097	0.525137	2.12834e-76	3.71116e-74
OS01G0945100	37.5546	-9.68242	2.95064	2.93757e-13	2.09892e-12
OS02G0712600	39.6701	-9.67939	3.04451	1.02551e-10	5.82716e-10
OS04G0422300	37.4266	-9.66949	2.95972	6.50871e-13	4.53142e-12
OS07G0105000	36.5702	-9.6596	2.92833	5.54138e-14	4.21773e-13
OS04G0526300	36.3798	-9.63389	2.94164	2.72984e-13	1.95616e-12
OS11G0286800	35.1899	-9.60806	2.91215	2.59123e-14	2.01491e-13
OS04G0374400	36.3947	-9.5941	2.97868	6.36045e-12	4.04335e-11
OS10G0521400	35.3053	-9.59398	2.91808	9.58241e-14	7.15778e-13
OS08G0524400	1558.23	-9.59382	0.451491	8.18935e-100	3.21293e-97
OS01G0106400	7763.24	-9.5857	1.29189	4.83262e-15	3.97348e-14
OS05G0556400	502.273	-9.58396	0.767465	4.79343e-35	1.40726e-33
OS12G0158900	34.8674	-9.57928	2.9219	1.02694e-13	7.6428e-13
OS08G0101100	1422.49	-9.56408	0.818496	7.35419e-33	1.9516e-31
OS05G0382600	1401.14	-9.5522	0.503445	3.41215e-80	7.01217e-78
OS01G0890900	34.1615	-9.55218	2.91101	6.11268e-14	4.63011e-13
OS11G0125900	35.4405	-9.53182	2.98849	2.37421e-11	1.43004e-10
OS08G0331000	630.997	-9.52879	1.00709	6.57739e-22	8.80172e-21
OS08G0460000	283.836	-9.51982	1.31119	1.15254e-13	8.52798e-13
OS03G0108300	146.7	-9.50728	1.38538	1.54434e-17	1.53258e-16
OS05G0226900	33.7932	-9.48872	2.94694	2.98048e-12	1.95258e-11
OS05G0205100	250.276	-9.48266	1.01478	5.32083e-20	6.28255e-19
OS11G0635400	34.0848	-9.47918	2.96506	1.15194e-11	7.14917e-11
OS05G0192100	468.14	-9.47247	0.780014	2.41498e-33	6.53938e-32
OS04G0179100	793.9	-9.4694	0.643327	5.85667e-49	3.23523e-47
OS01G0555100	33.1767	-9.46525	2.93353	1.75082e-12	1.17009e-11
OS05G0493400	249.475	-9.46479	1.03812	2.97175e-19	3.33224e-18
OS10G0137300	783.793	-9.46284	0.586299	1.08684e-57	8.52799e-56
OS08G0496400	32.243	-9.45506	2.90533	1.28471e-13	9.4775e-13
OS01G0370900	33.886	-9.45409	2.97861	3.16992e-11	1.88465e-10
OS02G0503700	355.157	-9.44389	0.882859	3.65082e-26	6.3982e-25
OS06G0274800	32.537	-9.42957	2.93176	2.30321e-12	1.5213e-11
OS06G0726800	973.725	-9.42533	0.540342	4.96552e-68	6.18897e-66
OS06G0591400	32.2973	-9.41672	2.93082	2.60399e-12	1.71276e-11
OS09G0518200	385.715	-9.40411	1.18375	2.7513e-16	2.49118e-15
OS05G0278500	31.2921	-9.37592	2.91402	1.33181e-12	9.01055e-12
OS04G0351933	31.6591	-9.37383	2.9341	5.60856e-12	3.58451e-11
OS03G0339300	30.9012	-9.37316	2.89982	3.97064e-13	2.80972e-12
OS05G0191700	132.079	-9.37044	1.34227	1.92218e-18	2.03381e-17
OS06G0706850	31.1057	-9.36811	2.9112	1.18522e-12	8.05826e-12
OS05G0190300	31.3911	-9.36382	2.92869	4.51981e-12	2.9124e-11
OS06G0316800	31.573	-9.35765	2.94573	1.37906e-11	8.48095e-11
OS11G0156000	31.3741	-9.35137	2.94161	1.15045e-11	7.14117e-11
OS11G0291450	30.1474	-9.3239	2.89817	8.06613e-13	5.56298e-12
OS01G0627800	456.052	-9.32226	1.04221	6.56288e-20	7.68862e-19
OS04G0172400	30.2032	-9.3123	2.90888	2.16277e-12	1.43073e-11
OS05G0510600	30.2251	-9.29928	2.92182	6.27923e-12	3.99393e-11
OS07G0144500	29.8443	-9.28505	2.91387	4.354e-12	2.81238e-11
OS03G0400700	30.6011	-9.25851	2.97663	2.23108e-10	1.22812e-09
OS05G0189300	28.9692	-9.25166	2.89608	1.8133e-12	1.20834e-11
OS06G0124300	28.8378	-9.24433	2.89182	1.59554e-12	1.06901e-11
OS05G0135500	29.6976	-9.22202	2.95891	1.29536e-10	7.2992e-10
OS06G0163701	28.5041	-9.22021	2.89394	2.64608e-12	1.73945e-11
OS04G0179200	998.559	-9.2039	0.828299	7.57199e-30	1.65667e-28
OS03G0338000	144.675	-9.20205	1.84844	2.46563e-09	1.22819e-08
OS09G0490400	28.0053	-9.19962	2.88168	1.33688e-12	9.04131e-12
OS10G0505700	207.404	-9.19838	1.02591	1.28769e-18	1.37682e-17
OS01G0556700	28.5202	-9.18632	2.92526	2.92572e-11	1.74638e-10
OS11G0269900	27.5501	-9.18054	2.87746	1.05537e-12	7.20948e-12
OS11G0270000	28.7306	-9.1692	2.94851	1.29849e-10	7.31329e-10
OS02G0745100	28.1577	-9.16705	2.91767	2.46872e-11	1.48489e-10
OS06G0320500	27.843	-9.1438	2.91842	3.28894e-11	1.95238e-10
OS05G0191800	27.3662	-9.1387	2.89476	7.97002e-12	5.02492e-11
OS06G0291800	29.1032	-9.13278	2.99827	1.67275e-09	8.48792e-09
OS02G0662000	2601.81	-9.12366	0.799008	1.84187e-31	4.45e-30
OS05G0202800	1643.48	-9.12215	1.17016	2.9362e-16	2.65095e-15
OS07G0565800	541.972	-9.1189	0.685737	2.19474e-40	8.47577e-39
OS04G0563700	864.929	-9.10821	0.497721	3.64353e-74	5.7969e-72
OS03G0314500	1027.09	-9.106	0.468432	1.05735e-83	2.60751e-81
OS04G0545600	28.5036	-9.10406	2.98966	1.5117e-09	7.70239e-09
OS12G0555100	27.2373	-9.10214	2.91988	5.42411e-11	3.16383e-10
OS04G0107300	26.6662	-9.09863	2.88781	8.23885e-12	5.184e-11
OS12G0411700	26.5421	-9.08004	2.89592	1.77371e-11	1.07888e-10
OS03G0412800	26.0088	-9.05921	2.88214	8.86747e-12	5.56534e-11
OS04G0677200	25.922	-9.05451	2.88124	8.87497e-12	5.56903e-11
OS10G0108800	26.6202	-9.0456	2.92335	1.39507e-10	7.8393e-10
OS09G0530200	25.8993	-9.04249	2.88676	1.58497e-11	9.6886e-11
OS07G0131600	28.7882	-9.04048	3.0568	2.25718e-08	1.0143e-07
OS07G0413800	508.672	-9.03772	0.682747	6.71176e-40	2.55766e-38
OS04G0412800	184.333	-9.0276	1.01142	2.09643e-18	2.21343e-17
OS02G0258250	421.475	-9.02582	0.67825	1.00657e-39	3.78973e-38
OS01G0151400	104.583	-9.00738	1.35789	1.23506e-16	1.14872e-15
OS06G0349750	25.658	-9.00277	2.90342	6.77518e-11	3.90897e-10
OS09G0424200	26.368	-9.00153	2.94821	6.33113e-10	3.35131e-09
OS06G0140900	180.077	-8.99279	1.0101	2.73907e-18	2.86826e-17
OS09G0375600	25.0491	-8.97903	2.885	3.03353e-11	1.80823e-10
OS08G0550600	24.6868	-8.97147	2.86666	1.05813e-11	6.58588e-11
OS01G0191800	1091.77	-8.96843	0.940516	1.17867e-22	1.6522e-21
OS04G0447600	634.275	-8.96622	1.11425	5.97625e-17	5.68558e-16
OS01G0238500	173.856	-8.94906	0.983254	7.08903e-19	7.72566e-18
OS08G0137400	24.2935	-8.94883	2.86037	8.88405e-12	5.57372e-11
OS10G0393800	25.6955	-8.9351	2.96002	1.84752e-09	9.32946e-09
OS08G0509400	249.691	-8.92632	0.914799	4.07581e-22	5.527e-21
OS05G0178000	24.3703	-8.90764	2.89914	1.50177e-10	8.40745e-10
OS03G0212600	460.909	-8.90379	0.647642	1.55484e-42	6.62728e-41
OS06G0316300	25.9771	-8.89788	3.00848	1.34799e-08	6.2102e-08
OS08G0556900	24.5659	-8.88862	2.92602	6.77186e-10	3.57435e-09
OS11G0178800	382.65	-8.88563	0.692866	2.93767e-37	9.65933e-36
OS07G0126500	172.966	-8.88155	1.12332	2.92808e-15	2.44656e-14
OS08G0112900	24.6883	-8.86999	2.95178	2.29463e-09	1.14665e-08
OS06G0551500	22.7602	-8.84768	2.83719	7.28503e-12	4.61074e-11
OS09G0538500	656.314	-8.84494	0.557118	9.02512e-57	6.87842e-55
OS10G0377150	443.784	-8.84445	0.672083	2.8701e-39	1.05415e-37
OS08G0111500	23.981	-8.83982	2.92723	1.09385e-09	5.65178e-09
OS05G0160300	97.9087	-8.83689	1.47208	2.02391e-13	1.4689e-12
OS11G0696900	22.6447	-8.83592	2.84144	1.0454e-11	6.51016e-11
OS04G0326100	23.4807	-8.81831	2.91303	6.98005e-10	3.68086e-09
OS02G0459300	90.4337	-8.80906	1.32632	7.20997e-17	6.81985e-16
OS12G0571600	24.8799	-8.80151	3.01707	3.24009e-08	1.43434e-07
OS07G0253000	22.3067	-8.79736	2.84818	2.84097e-11	1.69814e-10
OS08G0200300	22.3164	-8.79455	2.85118	3.52603e-11	2.08667e-10
OS03G0780200	22.0025	-8.77632	2.84324	2.7172e-11	1.62697e-10
OS09G0533200	291.539	-8.77527	0.800945	1.26459e-27	2.42286e-26
OS07G0416900	351.012	-8.77133	0.707332	5.51448e-35	1.61482e-33
OS03G0145050	90.8055	-8.76099	1.39902	8.76475e-15	7.06026e-14
OS04G0392700	21.4879	-8.74381	2.83138	1.86968e-11	1.13486e-10
OS03G0638900	21.9204	-8.74277	2.86275	1.227e-10	6.92531e-10
OS04G0178400	720.369	-8.741	0.829517	4.89116e-27	9.08867e-26
OS10G0468800	21.3947	-8.73863	2.82888	1.65222e-11	1.00747e-10
OS02G0614600	22.1612	-8.72831	2.892	6.26031e-10	3.31651e-09
OS04G0597866	534.642	-8.72144	0.565393	2.22265e-53	1.47571e-51
OS01G0566500	86.459	-8.71685	1.36552	1.91322e-15	1.62135e-14
OS04G0570600	86.2775	-8.71403	1.35605	1.15115e-15	9.88643e-15
OS02G0810200	526.71	-8.6981	0.574905	2.08195e-51	1.28356e-49
OS05G0365700	21.0521	-8.69267	2.84042	6.21067e-11	3.60133e-10
OS11G0432600	271.184	-8.69122	0.743376	9.02616e-31	2.08726e-29
OS01G0176050	21.5901	-8.68584	2.88395	6.43595e-10	3.40486e-09
EPlOSAG00000026458	21.7079	-8.68338	2.89669	1.167e-09	6.01356e-09
OS08G0376550	21.4358	-8.6707	2.88453	7.63068e-10	4.00866e-09
OS02G0639500	879.833	-8.67039	0.464023	1.17796e-77	2.17482e-75
OS09G0556800	639.803	-8.66578	0.53005	4.84394e-60	4.1498e-58
OS12G0292400	21.0016	-8.665	2.85984	2.45527e-10	1.34617e-09
OS07G0180700	20.6787	-8.66228	2.83524	6.43663e-11	3.7261e-10
OS06G0115700	815.665	-8.64749	0.489947	7.58047e-70	1.02233e-67
OS09G0400100	20.8107	-8.63467	2.86714	4.78524e-10	2.5622e-09
OS01G0605500	682.008	-8.62986	0.501969	3.85327e-66	4.41974e-64
OS03G0832200	1290.86	-8.62837	0.777857	1.02588e-29	2.2332e-28
OS02G0571100	321.034	-8.62674	0.696179	9.38113e-35	2.71032e-33
OS03G0736500	1311.03	-8.62143	0.863871	1.30928e-24	2.10834e-23
OS08G0231400	21.0015	-8.61809	2.89626	2.03571e-09	1.02349e-08
OS08G0163300	136.218	-8.57695	1.01985	1.44357e-16	1.33582e-15
OS07G0676600	79.5338	-8.56994	1.40033	3.80097e-14	2.92138e-13
OS01G0957500	20.1223	-8.56983	2.86591	8.48575e-10	4.43491e-09
OS06G0632400	19.686	-8.55583	2.84397	3.32851e-10	1.8063e-09
OS03G0805766	192.227	-8.55448	0.862561	1.38482e-22	1.93253e-21
OS06G0285400	474.119	-8.54877	0.559823	3.11726e-52	1.96752e-50
OS07G0175500	19.5844	-8.53347	2.85205	6.30416e-10	3.3377e-09
OS02G0106100	1602.48	-8.53192	0.431492	9.75648e-88	2.76101e-85
OS07G0637600	131.057	-8.52515	1.00946	1.19453e-16	1.11162e-15
OS06G0159450	1583.9	-8.51254	0.405505	1.17783e-98	4.42006e-96
OS07G0112000	187.647	-8.50868	0.896759	5.54187e-21	6.97532e-20
OS09G0279200	19.612	-8.50305	2.87872	2.70353e-09	1.34127e-08
OS04G0528600	183.765	-8.49875	0.855766	1.63788e-22	2.27649e-21
OS08G0518000	19.1967	-8.49779	2.84869	7.6187e-10	4.00359e-09
OS08G0148267	131.64	-8.49682	1.09149	9.68064e-15	7.76363e-14
OS05G0212300	74.259	-8.49067	1.34729	3.39588e-15	2.82649e-14
OS07G0107100	19.9238	-8.48956	2.91307	1.09527e-08	5.09487e-08
EPlOSAG00000008564	19.1396	-8.47577	2.8624	1.74099e-09	8.8173e-09
OS01G0581800	19.3198	-8.47407	2.87695	3.21541e-09	1.58002e-08
OS11G0115350	512.42	-8.46904	0.605104	5.95662e-45	2.77909e-43
OS01G0114600	18.4621	-8.46605	2.81204	1.6305e-10	9.09124e-10
OS03G0197100	178.622	-8.45768	0.829512	1.79649e-23	2.68734e-22
EPlOSAG00000050793	18.2847	-8.44001	2.81709	2.87738e-10	1.56987e-09
OS09G0368200	19.7695	-8.43828	2.94036	3.66609e-08	1.61094e-07
OS06G0655200	19.1983	-8.43394	2.89947	1.01742e-08	4.74362e-08
OS01G0723000	412.728	-8.42891	1.74979	5.23424e-08	2.25834e-07
OS07G0115300	18.2161	-8.41501	2.83236	7.84141e-10	4.11311e-09
EPlOSAG00000020077	18.3378	-8.40188	2.85325	2.29076e-09	1.14505e-08
OS05G0178300	122.637	-8.40181	1.01021	3.55874e-16	3.18386e-15
OS07G0564100	18.775	-8.38965	2.89981	1.44662e-08	6.64158e-08
OS10G0191300	197.406	-8.38062	1.22278	8.16088e-13	5.62384e-12
OS01G0756900	1455.56	-8.37073	0.720522	2.2336e-32	5.76346e-31
OS05G0142400	1236.63	-8.36921	0.923687	7.48241e-21	9.31592e-20
OS04G0597900	17.707	-8.36863	2.82259	7.86139e-10	4.1225e-09
OS08G0335600	18.6332	-8.36225	2.90949	2.42391e-08	1.08513e-07
OS10G0109300	1117.82	-8.35007	0.729864	1.91477e-31	4.61967e-30
OS10G0457400	315.928	-8.34026	0.666088	7.05069e-36	2.1715e-34
OS01G0265100	1341.96	-8.33377	0.888819	4.17344e-22	5.65494e-21
OS05G0502000	167.084	-8.33361	0.904932	6.31757e-20	7.4138e-19
OS11G0108700	69.8598	-8.33252	1.43898	9.83027e-13	6.73126e-12
OS09G0520500	18.0022	-8.32839	2.88272	1.28334e-08	5.93216e-08
OS01G0719600	66.302	-8.32216	1.34802	1.2838e-14	1.01846e-13
OS03G0234900	214.223	-8.31226	0.836794	3.24066e-23	4.74284e-22
OS04G0228400	2171.62	-8.30291	0.280975	1.8651e-192	7.15473e-189
OS05G0543600	65.4525	-8.29729	1.34797	1.49306e-14	1.17851e-13
OS02G0569900	696.065	-8.28809	0.534602	5.13933e-55	3.66602e-53
OS12G0273700	586.593	-8.28552	0.502537	4.19617e-61	3.8225e-59
OS01G0963600	135.377	-8.27994	1.53349	7.89188e-09	3.71969e-08
OS11G0577866	16.8616	-8.27825	2.81808	1.55051e-09	7.89201e-09
OS05G0114700	414.938	-8.27654	1.29655	1.02418e-11	6.38376e-11
OS08G0297800	1111.64	-8.2735	0.956107	2.8867e-19	3.24003e-18
EPlOSAG00000014598	19.6189	-8.26929	3.06095	1.25143e-06	4.57346e-06
EPlOSAG00000023931	18.395	-8.26083	2.96782	2.13398e-07	8.59692e-07
OS02G0102300	192.707	-8.25674	2.17496	4.70814e-06	1.6078e-05
OS02G0653200	112.205	-8.2493	1.08975	4.5473e-14	3.48182e-13
OS11G0503900	324.315	-8.23564	1.10363	8.22849e-15	6.63914e-14
OS05G0273800	569.095	-8.23393	0.490311	3.01906e-63	3.08382e-61
OS01G0710200	16.1774	-8.22008	2.79847	1.1024e-09	5.69169e-09
OS12G0601000	330.467	-8.20507	0.595654	9.26654e-43	3.98415e-41
OS08G0438100	16.0856	-8.2026	2.80456	1.7238e-09	8.7341e-09
OS06G0127800	599.16	-8.20255	0.487195	1.03382e-63	1.08489e-61
OS03G0138500	1035.43	-8.19062	0.389238	1.88437e-98	6.92104e-96
OS03G0760300	16.4256	-8.18114	2.85115	1.31414e-08	6.05991e-08
OS01G0650100	59.734	-8.17947	1.32088	7.8222e-15	6.31723e-14
OS06G0239500	15.6984	-8.16712	2.79312	1.4479e-09	7.3893e-09
OS11G0323860	16.5944	-8.16579	2.88013	3.78468e-08	1.65967e-07
OS01G0923950	15.8962	-8.16375	2.81492	3.84259e-09	1.87433e-08
OS09G0107900	15.7296	-8.16348	2.79822	1.88775e-09	9.52288e-09
OS05G0102000	16.5791	-8.16318	2.88146	4.01645e-08	1.75707e-07
OS01G0327100	103.782	-8.15998	1.05101	1.58296e-14	1.24747e-13
OS04G0382900	62.4771	-8.15545	1.45145	5.16395e-12	3.30832e-11
OS01G0174300	1320.28	-8.1536	0.358725	3.91822e-115	2.60147e-112
OS03G0772600	16.9917	-8.15238	2.92596	1.44584e-07	5.95746e-07
OS06G0681600	2065.33	-8.14355	0.671961	4.159e-35	1.22831e-33
OS12G0495600	16.3974	-8.14259	2.87834	4.19096e-08	1.82739e-07
OS07G0642200	362.761	-8.13348	0.618552	8.28657e-40	3.13699e-38
OS11G0107700	529.657	-8.13243	0.487508	8.93665e-63	8.69121e-61
OS06G0325950	15.8284	-8.13237	2.83228	9.83364e-09	4.58979e-08
OS06G0156600	1630.13	-8.11727	0.700927	3.41581e-32	8.67776e-31
OS11G0138900	15.5097	-8.11373	2.81525	5.99635e-09	2.86578e-08
OS02G0767300	99.4675	-8.11203	1.00469	2.29683e-15	1.93299e-14
OS08G0260400	16.4574	-8.11076	2.91154	1.29027e-07	5.34708e-07
OS06G0131700	16.3664	-8.1059	2.91318	1.26813e-07	5.25977e-07
OS12G0427600	16.2752	-8.10438	2.89597	8.86686e-08	3.73191e-07
OS11G0672700	139.972	-8.10041	0.848905	6.89926e-21	8.61472e-20
OS07G0575700	59.9698	-8.09387	1.47127	1.52996e-11	9.37225e-11
OS01G0827300	16.4164	-8.08634	2.92439	2.03319e-07	8.2158e-07
OS05G0356700	15.919	-8.08148	2.8809	6.79691e-08	2.89386e-07
OS03G0836900	15.3532	-8.07967	2.82776	1.27634e-08	5.90141e-08
OS09G0279400	15.8749	-8.07017	2.88608	8.44959e-08	3.5628e-07
OS01G0556650	57.3878	-8.06589	1.40038	1.03105e-12	7.0503e-12
OS05G0215000	114.836	-8.05159	1.42176	1.95481e-09	9.8439e-09
OS01G0545100	15.4738	-8.05046	2.86187	4.81965e-08	2.08702e-07
OS08G0390700	94.8682	-8.04918	0.997897	2.70303e-15	2.26675e-14
OS10G0104900	1098.37	-8.04577	0.430694	2.24574e-78	4.30745e-76
OS12G0548700	27954.4	-8.03656	0.197218	0	0
OS03G0200000	15.4936	-8.02047	2.88384	1.07986e-07	4.51141e-07
OS11G0412484	15.2485	-8.01627	2.86342	6.32223e-08	2.70243e-07
OS05G0458300	14.6595	-8.00205	2.81347	1.40776e-08	6.47521e-08
OS10G0109801	14.4239	-7.99879	2.79081	6.16674e-09	2.94314e-08
OS01G0802850	14.8917	-7.99712	2.84021	3.5882e-08	1.57873e-07
OS04G0635450	53.6556	-7.98799	1.35892	2.30077e-13	1.66123e-12
OS03G0587200	2275.9	-7.98695	0.352199	5.07655e-115	3.30694e-112
OS03G0836400	14.802	-7.98567	2.84121	4.01597e-08	1.75707e-07
OS03G0128300	556.673	-7.9825	0.492498	1.74059e-59	1.47289e-57
OS08G0403300	90.5656	-7.96312	1.02539	1.89743e-14	1.48479e-13
OS03G0389000	14.3742	-7.94596	2.82616	3.31897e-08	1.46738e-07
OS08G0220400	15.1007	-7.94486	2.90671	2.93281e-07	1.15999e-06
OS10G0419100	236.522	-7.93147	0.638339	5.03862e-35	1.47673e-33
OS05G0319700	389.089	-7.92494	0.541396	7.03516e-49	3.86766e-47
OS04G0177300	124.63	-7.91141	0.887648	1.10698e-18	1.18802e-17
OS02G0164400	13.9661	-7.9067	2.81093	2.69258e-08	1.20059e-07
OS04G0664500	14.7828	-7.89596	2.90562	3.74096e-07	1.4627e-06
OS01G0220100	15.0626	-7.89429	2.93896	7.57323e-07	2.84542e-06
OS09G0468000	13.7723	-7.89032	2.80354	2.38511e-08	1.06943e-07
OS09G0371625	49.9109	-7.88247	1.36208	5.8048e-13	4.06101e-12
OS03G0770900	621.56	-7.87705	0.424351	3.12394e-77	5.6174e-75
OS10G0552700	3011.69	-7.87422	0.410365	3.43496e-83	8.29314e-81
OS06G0228200	263.876	-7.86959	0.59788	1.56215e-39	5.83062e-38
OS05G0334750	15.0098	-7.86521	2.95391	1.14426e-06	4.20318e-06
OS06G0160000	919.57	-7.86486	0.439441	8.15775e-73	1.20878e-70
OS04G0627300	13.3547	-7.86467	2.7724	9.48431e-09	4.43573e-08
OS05G0417700	84.6623	-7.86359	1.03015	4.94968e-14	3.7807e-13
OS11G0120200	365.278	-7.85921	0.520107	2.09353e-51	1.28839e-49
OS04G0594100	14.3616	-7.85706	2.89243	3.45348e-07	1.35475e-06
OS09G0543400	14.1538	-7.85597	2.86844	1.96441e-07	7.95276e-07
OS11G0456000	431.595	-7.83913	0.506014	3.24568e-54	2.23221e-52
OS09G0451400	2758	-7.83584	0.374555	4.1159e-98	1.46496e-95
OS04G0554800	433.162	-7.83151	0.568885	1.43561e-43	6.36255e-42
OS07G0480800	1989.52	-7.8269	0.273951	1.00379e-180	2.88799e-177
OS08G0168700	47.5929	-7.82616	1.32493	1.35041e-13	9.94731e-13
OS03G0223200	14.4048	-7.82518	2.92242	7.43794e-07	2.79794e-06
OS09G0482780	48.375	-7.81683	1.37124	1.35111e-12	9.12861e-12
OS06G0206900	51.0924	-7.81217	1.5231	3.48011e-10	1.88324e-09
OS02G0715000	14.2254	-7.80964	2.91728	6.96525e-07	2.62958e-06
OS06G0112100	1340.8	-7.80114	0.327611	4.12956e-126	3.96036e-123
OS01G0728100	2171.46	-7.79834	0.34197	2.53518e-116	1.82348e-113
OS03G0223100	82.0188	-7.78324	1.09872	1.38164e-12	9.31843e-12
OS11G0661600	13.1543	-7.77653	2.81887	8.64481e-08	3.64054e-07
OS08G0510900	80.4671	-7.77357	1.05229	2.30015e-13	1.66123e-12
OS01G0842400	46.7909	-7.76478	1.38945	4.37859e-12	2.82668e-11
OS04G0506300	178.785	-7.76002	0.735253	6.05886e-26	1.05117e-24
OS11G0126800	15.4138	-7.75446	3.08124	1.0665e-05	3.48024e-05
OS07G0526600	13.5503	-7.75282	2.87909	4.49511e-07	1.73984e-06
OS09G0491238	12.4481	-7.73615	2.76051	1.81046e-08	8.21586e-08
OS02G0320800	279.695	-7.73188	0.674969	5.09146e-31	1.19336e-29
OS04G0178300	1417.21	-7.70937	0.321218	3.9109e-128	3.97129e-125
OS06G0568600	647.131	-7.69893	0.447928	1.00689e-66	1.17442e-64
OS02G0440900	203.297	-7.69554	0.652804	4.80406e-32	1.21066e-30
OS11G0614800	43.5993	-7.6905	1.32568	3.70694e-13	2.63013e-12
OS11G0291475	108.187	-7.68347	0.919062	7.64013e-17	7.21289e-16
OS01G0946100	200.155	-7.6811	0.63103	7.40192e-34	2.06256e-32
OS03G0279200	7185.8	-7.68041	0.374343	7.37846e-95	2.49746e-92
OS02G0638200	263.893	-7.67096	0.605194	3.92405e-37	1.28293e-35
OS06G0664300	106.729	-7.67064	0.893009	1.3777e-17	1.37234e-16
OS03G0174200	655.335	-7.6592	0.406623	2.75176e-79	5.52351e-77
OS02G0699433	104.568	-7.65874	0.863049	1.97385e-18	2.08784e-17
OS09G0549300	228.4	-7.64173	0.692664	1.24707e-28	2.53264e-27
OS12G0173125	12.7333	-7.64169	2.87086	6.81992e-07	2.57979e-06
OS09G0433300	12.6633	-7.63738	2.86185	5.72897e-07	2.18797e-06
OS05G0137100	13.3473	-7.63556	2.94483	2.65778e-06	9.32994e-06
OS01G0677100	12.0815	-7.62529	2.80161	1.44542e-07	5.95644e-07
OS04G0462400	46.3403	-7.6246	1.56884	2.68518e-09	1.33275e-08
OS08G0201500	12.4066	-7.61947	2.84365	4.2275e-07	1.64215e-06
OS06G0240050	13.8555	-7.61019	3.0314	9.26656e-06	3.04751e-05
OS10G0503300	105.418	-7.6066	0.982026	5.09409e-15	4.18249e-14
OS04G0228100	752.116	-7.60628	0.358457	3.41584e-100	1.35554e-97
OS04G0180400	2389.26	-7.59923	0.744105	8.5748e-26	1.47727e-24
OS11G0528700	100.565	-7.59372	0.887935	2.36442e-17	2.31776e-16
OS02G0258200	130.817	-7.58864	0.813418	1.04466e-20	1.2904e-19
OS01G0168800	190.607	-7.57881	0.76143	9.80921e-24	1.49454e-22
OS01G0299100	69.6737	-7.56087	1.04457	7.01812e-13	4.87037e-12
OS08G0114200	349.553	-7.5588	0.963691	2.09616e-16	1.9105e-15
OS01G0513900	1128.08	-7.5543	0.332772	9.21087e-115	5.88899e-112
EPlOSAG00000009082	154.061	-7.54455	0.712299	5.17976e-26	9.01367e-25
OS08G0116100	11.8937	-7.53403	2.84521	6.97497e-07	2.63268e-06
OS07G0501100	71.9647	-7.53009	1.20038	1.47918e-10	8.28631e-10
OS07G0625500	641.989	-7.5223	0.534902	6.79235e-46	3.29362e-44
OS01G0563000	11.1584	-7.51578	2.75685	8.36584e-08	3.52878e-07
OS08G0376500	11.6323	-7.5153	2.82108	4.51329e-07	1.74648e-06
OS09G0530800	237.719	-7.51305	0.622585	6.30315e-34	1.76636e-32
OS11G0307300	514.856	-7.50919	1.13937	2.08262e-12	1.37982e-11
OS11G0108650	11.8604	-7.50544	2.86029	1.09097e-06	4.01767e-06
OS07G0125201	67.0767	-7.50145	1.05491	1.58027e-12	1.05919e-11
OS03G0431100	867.568	-7.50145	0.357959	4.08086e-98	1.46496e-95
OS10G0148100	67.516	-7.49859	1.07872	3.87376e-12	2.51111e-11
OS07G0533800	12.0139	-7.4897	2.89042	2.02849e-06	7.21922e-06
OS03G0570100	94.1787	-7.48663	0.91734	4.44259e-16	3.94294e-15
OS07G0663600	120.205	-7.48353	0.754688	8.3141e-23	1.17593e-21
OS06G0294200	38.9873	-7.48309	1.37475	1.26536e-11	7.81372e-11
OS09G0555800	10.8836	-7.48224	2.74619	7.71703e-08	3.26869e-07
OS02G0583700	81.9846	-7.48209	1.58144	2.22998e-07	8.95754e-07
OS01G0805600	1361.56	-7.48025	0.403096	5.64117e-78	1.06427e-75
OS10G0498900	1312.1	-7.47821	0.379855	5.09718e-87	1.39667e-84
OS04G0513700	10.959	-7.4774	2.75968	1.18989e-07	4.95431e-07
OS10G0349300	13.5271	-7.47468	3.0888	2.627e-05	8.10593e-05
OS02G0463500	39.0096	-7.46885	1.40859	5.28686e-11	3.08534e-10
EPlOSAG00000050982	11.1402	-7.46565	2.80142	3.35097e-07	1.31738e-06
OS02G0299200	11.2615	-7.46367	2.81277	5.01436e-07	1.92935e-06
OS12G0263050	10.8324	-7.4631	2.75368	1.10487e-07	4.6131e-07
OS06G0594200	11.1484	-7.45469	2.80359	4.25675e-07	1.65333e-06
OS05G0103400	92.4252	-7.44159	0.955145	5.79467e-15	4.72734e-14
OS05G0277500	221.529	-7.4398	0.567972	4.56021e-39	1.65642e-37
OS07G0517400	62.7719	-7.42308	1.01654	6.05329e-13	4.22885e-12
OS03G0772100	11.3753	-7.41625	2.86303	1.76381e-06	6.33074e-06
OS08G0240000	10.6606	-7.39392	2.77822	3.31917e-07	1.30577e-06
OS10G0515900	141.347	-7.39315	0.78643	2.99667e-21	3.84182e-20
OS03G0259100	63.8309	-7.39149	1.11179	2.18971e-11	1.32283e-10
OS06G0220900	36.5735	-7.38106	1.39187	4.92633e-11	2.88079e-10
OS09G0307300	11.2083	-7.37616	2.87133	2.45287e-06	8.65372e-06
OS12G0577000	10.3204	-7.37097	2.72968	1.28516e-07	5.32702e-07
OS08G0174500	10.4068	-7.35509	2.77039	3.46117e-07	1.35746e-06
OS01G0594800	10.9182	-7.34724	2.85081	1.9522e-06	6.96205e-06
OS01G0946500	59.841	-7.34655	1.02297	1.27974e-12	8.67522e-12
OS10G0337600	159.796	-7.34247	0.690029	1.58563e-26	2.85273e-25
OS03G0637600	10.3955	-7.34025	2.78162	4.95225e-07	1.90673e-06
OS02G0143400	10.7825	-7.31993	2.85191	2.25866e-06	8.00061e-06
OS01G0128100	204.708	-7.31205	0.578081	1.06357e-36	3.42536e-35
OS05G0149300	88.0476	-7.29675	1.02297	2.85582e-13	2.04346e-12
OS11G0282800	10.8061	-7.29267	2.87569	3.77673e-06	1.30457e-05
OS08G0366000	825.406	-7.29134	0.436374	1.78443e-63	1.85007e-61
OS10G0165300	10.0247	-7.29132	2.7604	3.94816e-07	1.53884e-06
OS09G0264675	10.2703	-7.28779	2.8027	1.04462e-06	3.8544e-06
OS10G0402200	272.117	-7.2765	0.555068	1.16705e-39	4.3701e-38
EPlOSAG00000049636	9.8484	-7.26951	2.74849	3.36213e-07	1.32102e-06
OS08G0519100	707.386	-7.26689	0.837905	2.4464e-19	2.762e-18
OS08G0371608	200.967	-7.26676	0.612802	7.7948e-33	2.06535e-31
OS09G0353700	126.089	-7.25941	0.670608	6.59541e-27	1.21703e-25
OS02G0699500	1057.88	-7.25542	0.327047	8.96335e-110	5.07311e-107
OS09G0442400	956.95	-7.25101	1.17966	3.36891e-11	1.99745e-10
OS01G0931100	755.11	-7.25059	0.363282	2.35887e-89	7.02069e-87
OS06G0604300	635.346	-7.24562	0.394918	9.1061e-76	1.54112e-73
OS06G0266400	10.3208	-7.2444	2.83859	2.52184e-06	8.88253e-06
OS02G0231000	33.766	-7.24374	1.41344	2.26243e-10	1.24419e-09
OS11G0107000	126.658	-7.23858	0.775582	6.55626e-21	8.21018e-20
OS03G0162200	2285.21	-7.22724	0.361571	5.59227e-90	1.69362e-87
OS04G0359100	405.444	-7.21948	0.551775	5.0756e-40	1.94274e-38
OS01G0289950	10.0073	-7.21707	2.81054	1.72807e-06	6.2141e-06
OS04G0408600	55.039	-7.21618	1.03081	4.04823e-12	2.61928e-11
OS02G0203300	54.7753	-7.21488	1.02632	3.5322e-12	2.30006e-11
OS06G0202300	9.46616	-7.20781	2.73339	3.38921e-07	1.3309e-06
OS01G0910500	2602.31	-7.20556	0.691024	1.01971e-26	1.85196e-25
OS08G0417000	81.9436	-7.19905	1.04564	1.81225e-12	1.20788e-11
OS06G0271000	9.61924	-7.19619	2.76767	8.10253e-07	3.03307e-06
OS06G0351500	483.214	-7.19436	0.408613	3.666e-70	4.96347e-68
OS04G0688500	100.468	-7.19277	0.826268	2.31895e-18	2.43942e-17
OS12G0189400	9.41152	-7.17902	2.74638	5.53798e-07	2.11902e-06
OS07G0217600	10.0321	-7.17888	2.8438	3.6821e-06	1.27315e-05
OS02G0803800	31.2427	-7.16928	1.34477	2.87574e-11	1.71803e-10
OS01G0899700	78.4484	-7.16907	1.00831	5.53662e-13	3.88362e-12
OS11G0549620	10.2086	-7.16312	2.88189	6.95431e-06	2.32382e-05
OS11G0270201	9.92303	-7.15865	2.84116	3.84709e-06	1.32754e-05
OS01G0787600	543.262	-7.15628	0.899555	8.4482e-17	7.95837e-16
OS03G0368900	9.28806	-7.13956	2.75296	8.04319e-07	3.01249e-06
OS08G0170700	9.41083	-7.13798	2.77657	1.33327e-06	4.8551e-06
OS12G0107733	9.6672	-7.13783	2.81453	2.88066e-06	1.00775e-05
OS01G0315600	9.55733	-7.13373	2.81399	2.52868e-06	8.9057e-06
OS01G0645000	31.3412	-7.13295	1.40475	3.09692e-10	1.68512e-09
OS02G0578000	514.14	-7.12924	0.853219	3.4855e-18	3.61807e-17
OS10G0516100	203.257	-7.12794	0.590861	7.45152e-34	2.07471e-32
OS06G0289900	1207.8	-7.1265	0.742451	4.59868e-23	6.64308e-22
OS06G0115600	9.11326	-7.118	2.74027	6.84412e-07	2.58747e-06
OS11G0549615	247.104	-7.11354	0.619198	2.94799e-31	6.99515e-30
OS10G0418900	31.5707	-7.10658	1.45485	1.57974e-09	8.03247e-09
OS12G0135100	93.3536	-7.10299	0.773056	5.62623e-20	6.63407e-19
OS08G0451200	52.0609	-7.1	1.06557	2.58175e-11	1.54936e-10
OS10G0537800	9.21702	-7.088	2.77891	1.79519e-06	6.43692e-06
OS06G0121800	9.11849	-7.08655	2.76532	1.39141e-06	5.05349e-06
OS06G0538400	52.4079	-7.08111	1.13207	2.2664e-10	1.24618e-09
OS08G0286100	10.0315	-7.07904	2.9162	1.46237e-05	4.68221e-05
OS03G0857600	2236.54	-7.06844	0.256655	6.51845e-168	1.73115e-164
OS07G0167700	9.56855	-7.0594	2.85819	7.46435e-06	2.4844e-05
OS07G0240200	10.0782	-7.05789	2.93991	2.05024e-05	6.42503e-05
OS08G0515000	9.60375	-7.05623	2.86732	8.58674e-06	2.8361e-05
OS09G0287000	29.1667	-7.05601	1.34802	6.49949e-11	3.75934e-10
OS01G0502700	581.381	-7.05482	0.390874	1.17992e-73	1.8186e-71
OS04G0507700	1795.51	-7.0542	0.297876	5.76856e-125	5.10665e-122
OS01G0370750	156.744	-7.05144	1.2682	1.75121e-09	8.86517e-09
OS11G0652600	9.14058	-7.05126	2.79528	2.86518e-06	1.00274e-05
OS01G0915900	96.2808	-7.05055	0.990658	2.23937e-13	1.61883e-12
OS06G0521500	9.55284	-7.04753	2.86434	8.50799e-06	2.81116e-05
OS08G0205900	1824.67	-7.04624	0.406115	1.13183e-68	1.45265e-66
OS07G0668300	9.18478	-7.04329	2.81113	3.88809e-06	1.34062e-05
OS01G0800266	8.66124	-7.04297	2.71742	6.25449e-07	2.37841e-06
OS06G0497275	11.9577	-7.04239	3.22478	0.000176521	0.000484528
OS10G0390000	51.4411	-7.03842	1.15105	4.66573e-10	2.50209e-09
OS01G0106300	114.609	-7.03337	0.841506	1.3577e-17	1.35437e-16
OS01G0191200	68.8956	-7.02736	0.883628	2.63192e-15	2.20943e-14
OS06G0479400	8.89457	-7.02595	2.76935	2.0396e-06	7.25727e-06
OS04G0686800	9.17015	-7.01225	2.8293	5.95455e-06	2.00857e-05
OS01G0972800	28.4717	-7.00876	1.35847	1.27685e-10	7.19961e-10
OS03G0656000	8.7025	-6.99829	2.75805	1.8949e-06	6.77592e-06
OS09G0332100	49.0977	-6.99172	1.12229	2.91716e-10	1.59082e-09
OS04G0308500	8.67873	-6.99022	2.75988	2.04357e-06	7.26989e-06
OS02G0570400	1099.97	-6.98531	0.322024	1.90902e-105	9.28293e-103
OS01G0971400	86.8278	-6.98442	0.809143	5.38231e-18	5.51898e-17
OS01G0101800	279.66	-6.98426	0.490568	2.39472e-46	1.1879e-44
OS04G0581000	9.07639	-6.98242	2.83314	7.10536e-06	2.372e-05
OS06G0215925	28.1964	-6.97974	1.38301	3.38696e-10	1.83571e-09
OS01G0173600	48.4992	-6.97082	1.11591	2.62462e-10	1.43663e-09
OS01G0241400	8.42292	-6.97077	2.72633	1.14914e-06	4.22019e-06
OS12G0203200	46.1424	-6.95259	1.03197	2.28179e-11	1.37605e-10
OS04G0641101	1779.72	-6.95185	0.71993	2.57833e-23	3.79927e-22
OS03G0433200	47.8939	-6.95089	1.13945	5.82292e-10	3.09096e-09
OS08G0553300	46.1629	-6.94972	1.01734	1.32014e-11	8.13457e-11
EPlOSAG00000029305	8.92899	-6.9489	2.83285	8.08113e-06	2.67678e-05
OS09G0439000	138.203	-6.93524	0.593067	2.2482e-31	5.39021e-30
OS07G0664400	196.145	-6.93194	1.52458	2.16087e-07	8.70121e-07
OS01G0248800	8.36488	-6.92048	2.75301	2.53111e-06	8.91196e-06
OS03G0259500	681.822	-6.91951	0.393379	2.80534e-70	3.81317e-68
OS08G0391000	64.2298	-6.91322	0.911337	3.51421e-14	2.71003e-13
OS02G0653000	955.34	-6.913	0.380741	1.0612e-74	1.7282e-72
OS04G0153200	8.49533	-6.90987	2.78316	4.46921e-06	1.52938e-05
OS01G0622800	10.3506	-6.9095	3.09454	0.000110102	0.000311146
OS04G0295400	8.36479	-6.9056	2.76606	3.43959e-06	1.19373e-05
OS03G0183500	136.498	-6.90115	0.628585	3.86542e-28	7.58259e-27
OS12G0260500	280.382	-6.89697	0.449269	2.23308e-53	1.47979e-51
OS07G0637700	26.8642	-6.8667	1.44363	3.77555e-09	1.8432e-08
OS05G0431700	307.324	-6.84655	0.435278	3.49715e-56	2.59097e-54
OS08G0446800	43.4898	-6.84339	1.03972	5.3369e-11	3.11402e-10
OS07G0201500	134.519	-6.84287	0.669012	3.88369e-25	6.43399e-24
OS11G0655900	10.3075	-6.84286	3.13912	0.000163887	0.000451646
OS05G0515500	63.3388	-6.8425	0.957136	4.06346e-13	2.87422e-12
OS01G0212500	8.18571	-6.8425	2.77713	5.47066e-06	1.85517e-05
OS08G0331800	553.428	-6.84219	0.735358	8.63277e-22	1.14369e-20
OS09G0368500	9.29037	-6.84216	2.97117	5.20136e-05	0.000154038
OS05G0550300	81.3949	-6.83557	0.900437	9.46877e-15	7.60608e-14
OS03G0214100	1994.91	-6.82456	0.312174	2.91177e-107	1.52316e-104
OS07G0475000	7.89791	-6.82076	2.73633	3.03003e-06	1.05722e-05
OS08G0375400	10.1277	-6.81626	3.13266	0.000168343	0.000463369
OS04G0350700	147.328	-6.80953	0.60969	2.33347e-29	4.93949e-28
OS11G0242600	8.49304	-6.80679	2.85878	1.89537e-05	5.97931e-05
OS10G0394000	43.9774	-6.80395	1.14275	1.27512e-09	6.54433e-09
OS11G0306400	766.89	-6.79683	0.370077	1.67847e-76	2.94157e-74
OS05G0108600	939.312	-6.79022	0.313273	4.71294e-105	2.25992e-102
OS11G0682501	8.33511	-6.78847	2.84167	1.64474e-05	5.23458e-05
OS10G0508700	196.146	-6.78373	0.623819	3.50511e-28	6.89932e-27
OS02G0571000	7.92989	-6.77893	2.77128	6.53245e-06	2.19283e-05
OS02G0124650	9.87432	-6.77118	3.12381	0.000174565	0.000479387
OS06G0589500	1495.94	-6.76128	0.270347	6.59814e-139	9.90438e-136
OS06G0648500	156.786	-6.76001	0.538017	2.66323e-36	8.39707e-35
OS10G0552600	2868.31	-6.75866	0.222479	8.11302e-204	4.00146e-200
OS12G0446900	124.173	-6.7564	0.650971	1.74831e-25	2.95306e-24
OS03G0400200	8.74225	-6.75616	2.93904	5.02187e-05	0.000149016
OS04G0537800	58.0548	-6.75393	0.923563	2.17371e-13	1.57332e-12
OS02G0131400	210.258	-6.75304	0.611662	4.24811e-29	8.862e-28
OS02G0106201	9.67666	-6.75278	3.10387	0.000161814	0.000446253
OS07G0142200	8.42587	-6.74952	2.88864	3.16432e-05	9.64749e-05
OS08G0561500	585.305	-6.74938	0.343089	6.21926e-87	1.69071e-84
OS09G0241550	40.6665	-6.73729	1.07735	3.36354e-10	1.82416e-09
OS07G0271500	222.396	-6.73545	0.576836	3.66669e-32	9.27417e-31
OS02G0558600	290.358	-6.73294	0.505643	2.27758e-41	9.17543e-40
OS07G0643400	471.01	-6.72757	0.445674	1.46756e-52	9.40029e-51
OS06G0208200	56.0452	-6.72226	0.894753	7.1321e-14	5.38338e-13
OS01G0289900	7.91541	-6.71788	2.82024	1.59438e-05	5.0832e-05
OS02G0103500	7.82086	-6.71217	2.80331	1.33704e-05	4.30567e-05
OS06G0178700	7.63747	-6.71191	2.76416	7.81042e-06	2.59059e-05
OS06G0192000	7.72332	-6.71107	2.78316	1.0324e-05	3.37629e-05
OS03G0165900	294.39	-6.70973	1.06246	1.39609e-11	8.5826e-11
OS05G0227600	3168.24	-6.70609	0.413375	2.08955e-60	1.831e-58
OS08G0427700	1928.82	-6.7023	0.383708	2.07062e-69	2.71818e-67
OS03G0197200	58.0907	-6.68914	1.0365	3.34916e-11	1.98608e-10
OS02G0623300	7.48765	-6.6885	2.74978	6.93243e-06	2.31763e-05
OS06G0338200	89.3049	-6.68683	0.794645	1.19487e-17	1.19609e-16
OS07G0691700	117.87	-6.68477	0.630857	2.1673e-26	3.85304e-25
OS04G0369066	38.8307	-6.68001	1.05092	2.15784e-10	1.19009e-09
OS01G0252600	7.31883	-6.67575	2.72486	4.92635e-06	1.67933e-05
OS07G0142700	7.75832	-6.67574	2.81086	1.68251e-05	5.34885e-05
OS06G0618700	7.47764	-6.67559	2.7557	7.9964e-06	2.64922e-05
OS12G0616000	193.954	-6.6712	0.511773	4.56265e-39	1.65642e-37
OS01G0333600	55.4678	-6.65912	0.971117	3.61901e-12	2.35437e-11
OS04G0140666	8.00949	-6.65572	2.8736	3.67604e-05	0.000110989
OS04G0470700	177.549	-6.65166	0.564149	1.57466e-32	4.09069e-31
OS05G0134400	7707.06	-6.65113	0.197303	3.46382e-250	2.98971e-246
OS12G0259800	7.79814	-6.6476	2.84334	2.72727e-05	8.39505e-05
EPlOSAG00000015160	163.511	-6.64452	1.22571	2.97518e-09	1.46866e-08
OS03G0608600	37.8184	-6.64164	1.05026	2.64534e-10	1.44647e-09
OS09G0353400	7.6524	-6.64057	2.81582	2.04904e-05	6.42226e-05
OS08G0131300	54.7862	-6.64028	0.988676	9.19243e-12	5.75882e-11
OS04G0583600	2481.44	-6.63533	0.303582	3.59863e-107	1.85437e-104
OS12G0640500	7.50178	-6.6353	2.79193	1.55063e-05	4.95102e-05
OS03G0389100	7.20303	-6.61469	2.74577	8.95446e-06	2.95275e-05
OS08G0203400	22.0424	-6.61239	1.36188	1.33538e-09	6.8424e-09
OS06G0710700	174.202	-6.60973	0.573951	2.67033e-31	6.35427e-30
OS06G0552900	37.9119	-6.60759	1.1001	1.2068e-09	6.21213e-09
OS04G0576400	8.94878	-6.59678	3.09816	0.000214243	0.000580001
OS02G0629200	295.144	-6.59675	0.496774	3.34957e-41	1.34002e-39
OS04G0324000	7.2313	-6.58477	2.77252	1.46129e-05	4.6792e-05
OS10G0105700	8.8557	-6.572	3.09996	0.000226849	0.000611394
EPlOSAG00000034987	7.38058	-6.57198	2.80751	2.37421e-05	7.37202e-05
OS11G0297800	258.736	-6.56975	0.501251	4.34942e-40	1.66849e-38
OS12G0120000	339.814	-6.56731	0.432979	1.85652e-52	1.18697e-50
OS04G0526000	50.9926	-6.5673	0.880799	9.21697e-14	6.89077e-13
OS05G0531400	6.97473	-6.56504	2.72146	8.18257e-06	2.70805e-05
OS06G0117500	7.2112	-6.56224	2.7846	1.85389e-05	5.8565e-05
OS05G0149500	180.882	-6.55442	0.547648	1.62303e-33	4.43315e-32
OS01G0949700	37.0063	-6.55336	1.14693	5.15021e-09	2.47993e-08
OS03G0388900	2934.79	-6.55149	0.877303	4.03473e-15	3.3389e-14
OS06G0212600	25.1214	-6.54919	1.65971	6.9642e-07	2.62947e-06
OS09G0400300	252.353	-6.54334	0.533144	2.37909e-35	7.11153e-34
OS01G0108800	406.112	-6.53728	0.400718	1.573e-60	1.39251e-58
OS01G0972200	8.93088	-6.5328	3.14327	0.000300116	0.000793194
OS04G0197100	7.55096	-6.53241	2.87458	5.29283e-05	0.000156491
OS11G0641500	196.935	-6.52407	0.627075	2.77121e-26	4.89893e-25
OS02G0213100	7.24043	-6.52265	2.81868	3.14654e-05	9.59667e-05
OS05G0113900	1447.82	-6.52202	0.456589	1.31151e-47	6.809e-46
OS06G0226500	277.676	-6.52185	0.969885	1.05724e-12	7.2208e-12
OS05G0127500	7.09464	-6.52106	2.78782	2.23149e-05	6.95515e-05
OS02G0189200	7.24254	-6.51721	2.82175	3.30049e-05	0.00010036
OS01G0828900	7.09761	-6.51706	2.79011	2.32104e-05	7.21667e-05
OS05G0382900	106.127	-6.51357	0.683238	5.60167e-22	7.534e-21
OS12G0481000	22.016	-6.51073	1.48116	4.37092e-08	1.90226e-07
OS11G0580000	355.011	-6.50799	0.413006	1.61688e-56	1.21884e-54
OS08G0478000	35.033	-6.50635	1.08433	1.43345e-09	7.32313e-09
OS03G0414900	6.83448	-6.50436	2.73414	1.23529e-05	3.99517e-05
OS07G0472300	77.6023	-6.50105	0.78878	6.93796e-17	6.56795e-16
OS01G0263300	2281.95	-6.49374	0.269665	2.59555e-129	2.7155e-126
OS01G0370200	459.39	-6.48517	0.342145	8.43664e-81	1.77607e-78
OS05G0103300	21.3125	-6.48402	1.46311	3.46614e-08	1.52755e-07
OS06G0679600	20.7889	-6.48377	1.41499	1.13556e-08	5.27661e-08
OS06G0234600	6.76179	-6.4817	2.74266	1.46454e-05	4.68829e-05
OS01G0946600	37.1342	-6.47876	1.2574	6.29223e-08	2.6906e-07
OS02G0740800	6.96054	-6.47617	2.79098	2.70874e-05	8.34101e-05
OS02G0572300	6.84227	-6.46645	2.77051	2.20356e-05	6.87616e-05
OS10G0422800	33.6781	-6.46545	1.03696	4.79207e-10	2.56546e-09
OS01G0304100	7.19917	-6.45171	2.85805	5.75007e-05	0.000169055
OS07G0126100	33.8855	-6.45013	1.0836	1.85263e-09	9.35389e-09
OS07G0656900	810.588	-6.44994	0.751404	4.9432e-19	5.45253e-18
OS08G0549600	21.0904	-6.44702	1.48506	6.35989e-08	2.71718e-07
OS08G0550200	594.277	-6.44548	0.320373	8.63108e-91	2.70898e-88
OS04G0684300	24.1889	-6.44326	1.75906	3.50117e-06	1.214e-05
OS09G0334600	142.375	-6.44274	0.557572	1.59899e-31	3.88494e-30
OS01G0971000	1354.42	-6.43998	0.423495	1.82777e-53	1.21822e-51
OS02G0124400	8.377	-6.43907	3.11089	0.000306124	0.000807838
OS10G0386300	762.232	-6.43648	0.365991	2.03394e-70	2.78658e-68
OS07G0663900	73.1018	-6.42821	0.738943	2.09133e-18	2.2094e-17
OS03G0577300	60.6416	-6.4257	0.834246	6.27964e-15	5.10729e-14
OS01G0869400	59.5089	-6.42351	0.818131	2.92123e-15	2.44143e-14
OS08G0389700	3654.06	-6.42028	0.255584	5.41703e-140	8.50105e-137
OS08G0455600	6.67475	-6.41621	2.76747	2.53945e-05	7.85472e-05
OS06G0613400	34.5644	-6.4156	1.15177	9.67873e-09	4.52176e-08
OS04G0295500	59.3887	-6.4147	0.82517	4.72587e-15	3.88941e-14
OS04G0412500	159.135	-6.41258	1.05164	6.67927e-11	3.8588e-10
OS12G0106300	177.608	-6.41245	0.548224	3.52535e-32	8.92978e-31
OS05G0438700	3415.83	-6.41208	0.370029	1.66842e-68	2.10996e-66
OS03G0747100	190.133	-6.40898	0.504212	1.37139e-37	4.58347e-36
OS02G0733300	299.643	-6.40737	1.18439	2.6841e-09	1.3324e-08
OS10G0200700	21.5108	-6.4021	1.5474	2.16938e-07	8.73341e-07
OS10G0154700	103.297	-6.39895	0.84193	3.72725e-15	3.09261e-14
OS12G0263100	593.15	-6.39583	0.469769	3.2227e-43	1.40485e-41
OS06G0521400	6.65759	-6.39543	2.77704	3.03978e-05	9.29404e-05
OS01G0120400	387.387	-6.3926	0.431588	1.05305e-50	6.2361e-49
OS01G0685900	1728.77	-6.39198	0.369154	2.4452e-68	3.05872e-66
OS09G0542600	20.32	-6.38431	1.46334	4.90007e-08	2.12025e-07
OS04G0468600	7.19129	-6.38415	2.90452	0.00010118	0.000287415
OS01G0232000	111.921	-6.38414	1.48396	8.02522e-07	3.00641e-06
OS04G0103900	6.9814	-6.37822	2.8663	7.63838e-05	0.000220534
OS12G0438400	6.82014	-6.37717	2.82737	5.38974e-05	0.000159261
OS03G0781700	1390.47	-6.37619	0.268885	3.0467e-125	2.76808e-122
OS12G0261250	6.70213	-6.36932	2.80693	4.54116e-05	0.000135509
OS12G0115000	133.689	-6.36672	0.580582	2.02111e-28	4.04984e-27
OS02G0596300	95.9456	-6.36609	0.644134	2.12263e-23	3.15471e-22
OS08G0512600	1898.2	-6.36554	0.29666	3.15019e-103	1.41247e-100
OS03G0781750	18.9997	-6.3578	1.39188	1.165e-08	5.40686e-08
OS12G0484600	411.688	-6.35288	1.37774	1.49169e-07	6.13466e-07
OS09G0511200	6.59315	-6.35277	2.79488	4.24698e-05	0.000127247
OS03G0797800	275.159	-6.34857	0.559465	8.43675e-31	1.9562e-29
OS12G0454600	641.877	-6.34449	0.291117	3.95227e-106	1.97757e-103
OS10G0471100	415.788	-6.34408	0.309902	1.13422e-93	3.76529e-91
OS11G0150400	2478.65	-6.34304	0.330071	1.83809e-83	4.50071e-81
OS08G0459700	6.36708	-6.33901	2.75106	2.80395e-05	8.61343e-05
OS05G0167600	32.1944	-6.33844	1.10688	5.28864e-09	2.54339e-08
OS08G0369800	1033.52	-6.33292	0.351499	9.75566e-74	1.52405e-71
OS06G0146100	80.1317	-6.33171	0.661588	8.98737e-22	1.18839e-20
OS05G0134800	6.77532	-6.33165	2.85106	7.61247e-05	0.000219842
OS12G0609600	19.7289	-6.32978	1.49646	1.27655e-07	5.29341e-07
OS05G0366000	31.6347	-6.32751	1.10381	5.57467e-09	2.67128e-08
EPlOSAG00000016631	6.41595	-6.32098	2.7781	3.93405e-05	0.000118426
OS03G0300400	2207.01	-6.31929	0.400593	3.47674e-57	2.66743e-55
OS06G0506200	155.823	-6.31723	0.560416	3.4132e-30	7.64703e-29
OS06G0553200	1870.82	-6.31533	0.305137	2.02535e-96	7.06315e-94
OS11G0304050	31.3673	-6.30856	1.1147	7.86484e-09	3.70745e-08
OS04G0419600	904.633	-6.30689	0.426261	7.60483e-51	4.5425e-49
OS02G0742800	761.9	-6.30246	0.335918	1.40784e-79	2.85916e-77
OS07G0670300	110.639	-6.30244	0.766523	1.91301e-17	1.88489e-16
OS11G0512600	7.25676	-6.30185	2.98177	0.000204783	0.000555917
OS03G0659800	393.86	-6.30158	0.393326	1.69008e-58	1.36332e-56
OS03G0850900	6.67652	-6.30113	2.8501	8.21621e-05	0.000236269
OS04G0659000	953.404	-6.29717	0.321008	9.19312e-87	2.44148e-84
OS05G0119600	139.219	-6.28701	0.534703	1.94271e-32	5.02412e-31
OS01G0965800	18.2588	-6.28446	1.40398	2.22537e-08	1.0004e-07
OS10G0447900	30.1999	-6.28315	1.04712	1.67216e-09	8.4866e-09
OS04G0654600	207.928	-6.2805	0.400016	1.03551e-55	7.54241e-54
OS03G0607600	458.188	-6.27939	0.338159	1.23284e-77	2.26403e-75
OS10G0411100	6.51519	-6.27721	2.83259	7.60508e-05	0.000219646
OS02G0229800	78.5577	-6.26627	0.720344	1.11801e-18	1.19911e-17
OS11G0288350	7.97666	-6.26545	3.16476	0.000511058	0.00130178
OS09G0414600	265.25	-6.2648	0.396566	1.00716e-56	7.64227e-55
OS11G0247500	193.956	-6.2575	0.45425	1.26289e-43	5.60429e-42
OS06G0647400	302.684	-6.25609	0.433135	3.66516e-48	1.96186e-46
OS01G0505600	89.1903	-6.25533	0.64276	8.80463e-23	1.24327e-21
OS01G0389200	6.70942	-6.25201	2.89001	0.000127273	0.000356173
EPlOSAG00000008496	6.29534	-6.24797	2.79914	6.1334e-05	0.000179606
OS12G0501400	65.6006	-6.24714	0.797785	1.73398e-15	1.47235e-14
OS03G0798300	99.1768	-6.24545	0.583513	5.99728e-27	1.11082e-25
OS07G0507200	1221.03	-6.24275	0.340279	3.051e-76	5.24059e-74
OS10G0110800	40.7899	-6.23852	0.898624	3.52067e-12	2.29342e-11
OS09G0444900	190.026	-6.23473	1.47515	9.05862e-07	3.36687e-06
OS06G0216700	65.25	-6.22421	0.79941	2.02349e-15	1.71186e-14
OS02G0554100	594.837	-6.21931	0.336934	3.66142e-77	6.54977e-75
OS09G0395600	249.486	-6.2168	0.467723	3.38952e-41	1.35444e-39
OS06G0536100	8.22947	-6.21659	3.2567	0.00074087	0.00184355
OS05G0427400	516.028	-6.21511	0.492613	1.05128e-37	3.53414e-36
OS02G0491300	114.05	-6.21443	1.66659	6.98447e-06	2.333e-05
OS12G0108000	88.6788	-6.21397	0.758617	5.03515e-17	4.81547e-16
OS01G0763600	1872.7	-6.21358	0.252476	5.85381e-135	7.48529e-132
OS03G0119100	18.0813	-6.21004	1.47707	1.45375e-07	5.98719e-07
OS07G0129900	6.78631	-6.20739	2.94302	0.000199414	0.000542151
OS02G0236600	2153.38	-6.20575	0.287549	2.05486e-104	9.45922e-102
OS02G0465600	30.5202	-6.20365	1.17525	4.05369e-08	1.77179e-07
OS01G0720200	615.81	-6.19826	1.49266	1.11682e-06	4.10807e-06
OS05G0276500	39.6026	-6.19718	0.890077	3.31813e-12	2.1668e-11
OS03G0225900	18.0142	-6.1942	1.46051	1.03645e-07	4.33845e-07
OS05G0137200	346.762	-6.19136	0.442758	2.27766e-45	1.08464e-43
OS01G0937900	467.989	-6.1854	0.378896	7.1475e-61	6.42624e-59
OS10G0438500	231.092	-6.18267	0.465214	4.57512e-41	1.81559e-39
OS01G0134800	7.67061	-6.18216	3.16388	0.000578904	0.0014623
OS02G0302700	899.228	-6.17616	0.348078	1.7363e-71	2.45337e-69
OS04G0112100	50.5131	-6.17476	0.810614	1.70996e-14	1.34387e-13
OS10G0344500	135.929	-6.17304	2.05087	6.47187e-05	0.000188925
OS02G0158100	841.349	-6.17236	0.368966	7.48774e-64	7.95428e-62
OS11G0643800	1401.7	-6.17042	0.432937	2.80185e-47	1.43735e-45
OS03G0844600	909.058	-6.16791	0.338558	4.49179e-75	7.42004e-73
OS11G0674400	6.0903	-6.16653	2.80649	8.28704e-05	0.000238246
OS09G0249000	737.493	-6.16595	0.33414	4.75618e-77	8.42087e-75
OS02G0606400	28.9134	-6.16323	1.15574	3.76289e-08	1.65096e-07
OS01G0201250	332.411	-6.15154	0.36958	8.89322e-63	8.67341e-61
OS07G0168600	159.74	-6.14795	0.512019	7.48317e-34	2.08184e-32
OS01G0359400	512.845	-6.14419	0.336502	1.0699e-75	1.79312e-73
OS10G0505500	107.456	-6.14401	0.663864	3.12932e-21	4.0089e-20
OS05G0424000	61.0903	-6.13903	0.749993	1.06609e-16	9.95854e-16
OS02G0489800	505.388	-6.13611	0.363564	7.75868e-65	8.55809e-63
OS11G0658900	6.0276	-6.13435	2.8154	9.7938e-05	0.000278802
OS11G0649600	38.166	-6.12891	0.918374	1.8141e-11	1.10228e-10
OS02G0569400	520.366	-6.12728	0.364484	1.20563e-64	1.31722e-62
OS08G0398350	5.69065	-6.1235	2.72985	4.5839e-05	0.000136713
OS09G0274900	27.491	-6.12031	1.10729	1.74398e-08	7.9392e-08
OS02G0784100	115.313	-6.11695	0.621847	1.34691e-23	2.03243e-22
OS08G0390200	51.1405	-6.11427	0.950253	2.5791e-11	1.54804e-10
OS04G0288100	269.016	-6.11327	0.535669	3.24052e-31	7.67346e-30
OS05G0142100	6.01983	-6.11284	2.82696	0.000113616	0.000320342
OS06G0707000	7.99532	-6.11124	3.29301	0.000938747	0.00229664
OS02G0514712	5.92912	-6.11004	2.80233	9.38089e-05	0.000267843
OS06G0626600	180.057	-6.10949	0.967378	1.51331e-11	9.27848e-11
OS07G0112100	59.4833	-6.10806	0.785178	2.95638e-15	2.46901e-14
OS08G0112700	147.357	-6.10717	1.12521	3.15125e-09	1.55048e-08
OS10G0130200	5.69771	-6.10346	2.74328	5.59434e-05	0.000164785
OS09G0535200	59.7561	-6.10332	0.779924	1.75413e-15	1.48909e-14
OS08G0298700	7.37525	-6.10216	3.16087	0.000646833	0.00162284
OS03G0288900	587.691	-6.09956	0.314012	5.02795e-85	1.24885e-82
OS08G0496600	113.366	-6.09439	0.590052	9.44518e-26	1.62398e-24
OS04G0479900	80.5352	-6.08478	0.688858	2.56391e-19	2.88994e-18
OS09G0441100	30.212	-6.08173	1.34841	1.02414e-06	3.78287e-06
OS05G0567850	27.5406	-6.08127	1.12714	2.81258e-08	1.25264e-07
OS06G0694200	17.749	-6.08092	1.58029	1.18253e-06	4.33496e-06
OS10G0570800	6.2148	-6.07671	2.89656	0.000200967	0.000546199
OS09G0110300	64.6393	-6.07511	0.983198	6.00127e-11	3.48752e-10
OS03G0106300	98.2204	-6.06013	0.593313	6.65112e-25	1.08778e-23
OS05G0514350	6.1434	-6.05721	2.89557	0.000209664	0.000568541
OS12G0123500	113.199	-6.05624	0.689311	1.73507e-19	1.98093e-18
OS12G0163700	130.489	-6.05607	0.602308	1.63992e-24	2.62485e-23
OS02G0517700	6.2259	-6.05578	2.91643	0.000237247	0.000637081
OS08G0533600	26.0445	-6.04744	1.07528	1.1975e-08	5.5517e-08
OS04G0220400	5.75465	-6.0422	2.80102	0.000111502	0.000314871
OS07G0684000	8350.94	-6.03978	0.717381	2.08184e-18	2.20004e-17
OS02G0445600	28.3847	-6.03624	1.27913	4.7745e-07	1.8422e-06
OS03G0805900	26.9718	-6.03383	1.1458	4.99553e-08	2.16021e-07
OS03G0656075	5.80464	-6.03236	2.82259	0.00013523	0.000376883
OS05G0445000	5.61336	-6.02162	2.77797	9.78375e-05	0.000278543
OS03G0817100	15.7602	-6.01324	1.44868	1.90922e-07	7.74023e-07
OS03G0644850	5.52979	-6.00936	2.7664	9.23342e-05	0.000263894
OS09G0299300	95.0036	-6.00493	0.59469	1.8957e-24	3.01887e-23
OS08G0553200	58.32	-6.00108	0.874816	1.06503e-12	7.27258e-12
OS06G0573600	564.515	-6.00022	0.441902	4.6923e-43	2.0352e-41
OS09G0242300	5.66121	-6.00018	2.81024	0.000134691	0.000375441
OS05G0324600	5.45671	-5.9965	2.75265	8.4639e-05	0.000243128
OS04G0495900	45.7086	-5.99506	0.828592	1.77432e-13	1.29483e-12
OS12G0115050	319.156	-5.99027	1.43046	1.02774e-06	3.79455e-06
OS05G0448300	15.0245	-5.98972	1.38042	5.11836e-08	2.2111e-07
OS10G0551800	5835.5	-5.98854	0.436733	4.93503e-44	2.23598e-42
OS01G0237500	64.0482	-5.9879	0.694819	3.48779e-18	3.61936e-17
OS03G0858200	24.9623	-5.98758	1.06536	1.29322e-08	5.97304e-08
OS03G0138200	15.5681	-5.98362	1.45111	2.18904e-07	8.80334e-07
OS11G0123600	25.3361	-5.98342	1.10751	3.23788e-08	1.43354e-07
OS04G0680400	1155.58	-5.98143	0.202174	4.07092e-193	1.75686e-189
OS03G0664400	5.65549	-5.98142	2.81889	0.000150026	0.000415336
OS01G0571100	232.008	-5.97919	0.421736	1.44034e-46	7.1965e-45
EPlOSAG00000052568	18.5178	-5.9791	1.7682	1.22021e-05	3.95045e-05
OS06G0106800	1183.95	-5.97844	0.676766	5.68665e-20	6.70182e-19
OS04G0444400	5.60579	-5.97709	2.80897	0.000141227	0.000392266
OS07G0634900	45.673	-5.97665	0.894479	6.82361e-12	4.32822e-11
OS12G0111400	93.7503	-5.97558	0.602154	9.10145e-24	1.39039e-22
OS07G0262800	6.09836	-5.97515	2.94428	0.000326378	0.000858138
OS03G0750900	63.9484	-5.9726	0.71682	3.0263e-17	2.93905e-16
OS02G0310400	204.141	-5.96721	0.512492	2.17821e-32	5.62473e-31
OS04G0337500	229.68	-5.95905	0.461523	4.25271e-39	1.55042e-37
OS09G0484200	28349.1	-5.95828	0.282151	3.35688e-100	1.34763e-97
OS11G0523110	196.344	-5.95802	0.412872	1.05815e-47	5.51852e-46
OS04G0451200	1581.99	-5.95609	0.313219	8.16597e-82	1.8189e-79
OS10G0379854	5.4805	-5.95056	2.79469	0.000136362	0.000379731
OS10G0552800	9303.53	-5.9492	0.261415	8.04879e-116	5.55769e-113
OS04G0456700	387.922	-5.94791	0.375151	1.55856e-57	1.21192e-55
OS07G0590100	5.68885	-5.94539	2.85339	0.000206958	0.000561467
OS03G0574600	275.198	-5.94524	0.434003	1.06874e-43	4.75495e-42
OS02G0684500	2838.78	-5.94396	0.310333	6.40534e-83	1.51469e-80
OS06G0725500	5.19695	-5.94168	2.72238	7.37058e-05	0.000213338
OS04G0522100	34.9005	-5.94107	0.994926	7.9615e-10	4.17166e-09
OS08G0490900	5692.4	-5.93922	0.334187	7.1106e-72	1.02717e-69
OS03G0571700	61.9112	-5.93894	0.691932	4.74553e-18	4.88054e-17
OS01G0164300	5.67201	-5.93373	2.85569	0.000215367	0.000582677
OS05G0503650	15.4984	-5.93234	1.51013	7.3921e-07	2.78221e-06
OS08G0433600	715.747	-5.92957	0.361241	1.27512e-61	1.18983e-59
OS06G0118900	43.8498	-5.92443	0.895459	1.14847e-11	7.13147e-11
OS02G0720600	219.118	-5.92427	0.606675	1.40322e-23	2.11462e-22
OS02G0617400	220.711	-5.92151	0.437899	2.19134e-42	9.28295e-41
EPlOSAG00000017627	5.18513	-5.9204	2.73292	8.71706e-05	0.000250005
OS02G0648000	14.8831	-5.91981	1.42584	1.6969e-07	6.92744e-07
OS01G0703300	5.28546	-5.9198	2.75631	0.000108843	0.000307791
OS01G0110100	6.97359	-5.91819	3.21275	0.000977625	0.00238517
OS10G0550500	33.3931	-5.9151	0.924633	9.16044e-11	5.23183e-10
OS06G0119600	185.008	-5.91493	0.486944	7.60437e-35	2.20623e-33
OS11G0464700	5.49145	-5.91083	2.8273	0.00019041	0.000520128
OS05G0235800	1543.98	-5.90962	0.271694	5.55536e-106	2.73998e-103
OS02G0802200	256.331	-5.90338	0.429945	9.188e-44	4.10369e-42
OS09G0324300	194.564	-5.90058	1.00508	2.24787e-10	1.23698e-09
OS01G0695700	24.3821	-5.89951	1.16209	1.37379e-07	5.67821e-07
OS08G0421100	5.46127	-5.89549	2.82691	0.000196862	0.000535972
OS06G0210900	5.85918	-5.88675	2.94198	0.000383962	0.000998816
OS08G0514066	14.3895	-5.88439	1.40292	1.26351e-07	5.24311e-07
OS02G0490500	155.136	-5.88281	0.54283	2.43541e-28	4.85745e-27
OS08G0421800	779.31	-5.88094	0.322132	1.76821e-75	2.94916e-73
OS02G0531600	23.5332	-5.87615	1.10482	5.17794e-08	2.23572e-07
OS04G0549800	5.25645	-5.87602	2.78126	0.000149621	0.000414314
OS05G0176800	5.39354	-5.87576	2.81916	0.000194955	0.000531264
OS03G0281201	161.683	-5.87449	0.535488	7.38232e-29	1.51531e-27
OS01G0151700	1163.31	-5.87389	0.305806	2.23212e-83	5.42703e-81
OS02G0323600	5.09761	-5.86929	2.73759	0.000107954	0.000305452
OS07G0484500	372.725	-5.86561	0.311061	5.23986e-80	1.07045e-77
OS09G0508200	250.245	-5.86462	1.26299	1.49945e-07	6.16367e-07
OS06G0613600	5.46668	-5.8633	2.84721	0.000241768	0.000648262
OS04G0347400	5.11965	-5.86263	2.74777	0.000119897	0.000336951
OS06G0313440	6.72267	-5.86159	3.1936	0.00100017	0.00243639
OS10G0413400	217.431	-5.8597	1.12398	8.25342e-09	3.88003e-08
OS04G0634000	5.16699	-5.85775	2.76255	0.000136077	0.000378998
OS06G0121400	5.42102	-5.85562	2.84408	0.000242049	0.000648917
OS11G0629400	114.916	-5.85159	0.627106	1.50295e-21	1.96401e-20
OS02G0248440	5.25204	-5.84978	2.79636	0.000178042	0.000488363
OS07G0694400	682.703	-5.8491	0.36264	1.5824e-59	1.34232e-57
OS06G0567200	436.125	-5.84693	0.45805	2.46419e-38	8.55895e-37
OS09G0545650	132.542	-5.84689	0.601735	3.42061e-23	4.99985e-22
OS07G0525100	6.73186	-5.84108	3.21228	0.00107854	0.00261235
OS01G0786700	7.07333	-5.84108	3.30063	0.00132464	0.00315794
OS01G0896300	647.768	-5.84022	0.336059	1.56527e-68	1.9868e-66
OS10G0509401	901.018	-5.83906	0.387957	2.1141e-52	1.34419e-50
OS04G0167800	25.0285	-5.83732	1.28148	1.01504e-06	3.75166e-06
OS06G0187300	5.70122	-5.83392	2.93913	0.000419981	0.00108564
OS05G0593900	14.1422	-5.83296	1.44585	3.66829e-07	1.43526e-06
OS03G0682100	5.36953	-5.83015	2.84494	0.000255579	0.000682802
OS05G0496500	296.651	-5.82871	0.349398	1.84446e-63	1.90658e-61
OS03G0836300	58.7166	-5.82424	0.777354	1.6934e-14	1.33146e-13
OS02G0122700	75.112	-5.82227	0.606406	3.04455e-22	4.17115e-21
OS05G0476200	1947.08	-5.82172	0.25269	1.29503e-118	9.71977e-116
OS02G0571900	87.0509	-5.82012	0.700725	1.30036e-17	1.2998e-16
OS01G0370400	31.219	-5.81287	0.918842	1.46989e-10	8.24234e-10
OS08G0157500	4664.28	-5.8012	0.285095	2.9007e-93	9.44779e-91
OS03G0322000	13.4457	-5.7979	1.39713	1.74367e-07	7.10663e-07
OS08G0457000	75.2172	-5.79701	0.679753	3.14137e-18	3.27959e-17
OS06G0569500	854.809	-5.79579	0.312595	6.35695e-78	1.19279e-75
OS01G0116901	5.07591	-5.78666	2.78686	0.000194897	0.000531165
OS11G0496400	6.82822	-5.77698	3.29252	0.00140426	0.00333439
OS05G0320500	13.2638	-5.77653	1.3905	1.64653e-07	6.73137e-07
OS03G0656201	301.016	-5.77294	0.831462	1.99578e-13	1.4497e-12
OS10G0463200	14.5917	-5.77234	1.54859	2.04618e-06	7.27841e-06
OS07G0689600	613.845	-5.76933	0.53118	1.12227e-28	2.28324e-27
OS05G0568800	5.52709	-5.76874	2.93675	0.000470077	0.00120495
OS05G0454200	228.071	-5.76728	0.468744	8.51626e-36	2.61587e-34
OS08G0140300	105.71	-5.75993	0.560809	2.48636e-25	4.161e-24
OS05G0462700	1013.15	-5.75927	0.309234	1.31749e-78	2.55542e-76
OS04G0418900	4.84741	-5.75545	2.73986	0.000150772	0.000417234
OS10G0503800	5.56929	-5.74612	2.96477	0.000552267	0.00139988
OS01G0868900	22.5245	-5.74111	1.1925	4.15324e-07	1.61476e-06
OS04G0389800	546.362	-5.73648	0.349514	1.19664e-61	1.12266e-59
OS10G0501401	21.7577	-5.73492	1.10241	8.75073e-08	3.68438e-07
OS12G0126050	4.96104	-5.73484	2.79197	0.000230054	0.000619113
OS09G0435100	4.95801	-5.73182	2.79111	0.000229885	0.000618709
OS06G0194400	267.83	-5.73163	0.369342	4.3383e-55	3.10746e-53
OS02G0246900	65.4384	-5.7267	0.746256	2.17432e-15	1.83451e-14
OS07G0464700	6.29223	-5.72556	3.18884	0.00118032	0.00284015
OS03G0347700	131.349	-5.72503	0.634261	2.03929e-20	2.47127e-19
OS01G0702700	30.1349	-5.72445	0.958374	8.58323e-10	4.48247e-09
OS08G0104600	104.457	-5.7244	0.571109	2.17604e-24	3.45415e-23
OS01G0913600	6.47709	-5.72427	3.24075	0.0013356	0.00318252
OS01G0953600	393.144	-5.72391	0.489602	1.00251e-32	2.64414e-31
OS09G0127300	138.541	-5.72064	0.596475	1.07058e-22	1.50435e-21
OS04G0472700	144.136	-5.7143	0.493567	9.04893e-32	2.23472e-30
OS04G0619000	13.7546	-5.71333	1.52425	1.91363e-06	6.83865e-06
OS07G0280200	125.178	-5.70983	1.53736	7.75273e-06	2.57344e-05
OS07G0127500	41.8944	-5.70787	1.12899	4.69032e-08	2.03383e-07
OS01G0712700	414.333	-5.70252	0.404383	2.88654e-46	1.42572e-44
OS04G0369100	25.1093	-5.70022	1.48864	1.41007e-05	4.52777e-05
OS03G0618300	1883.48	-5.69862	0.801881	6.399e-14	4.84061e-13
OS12G0115500	1361.95	-5.69806	0.318367	8.07579e-73	1.2018e-70
OS07G0118000	53.0192	-5.69744	0.668334	7.04005e-18	7.16139e-17
OS08G0249100	58.2293	-5.69357	0.913379	4.33983e-11	2.55121e-10
OS08G0263400	53.6273	-5.69003	0.712057	3.67832e-16	3.2849e-15
OS01G0901600	100.815	-5.68963	0.52161	2.99966e-28	5.93146e-27
OS08G0163100	315.692	-5.6893	0.322224	1.47481e-70	2.03671e-68
OS03G0232050	33.0967	-5.6888	1.23629	4.85186e-07	1.87037e-06
OS05G0251400	84.5879	-5.68521	0.563232	1.80938e-24	2.8894e-23
OS02G0177600	1228.6	-5.68355	0.290543	2.35971e-86	6.1719e-84
OS03G0171300	221.242	-5.68122	0.418921	8.18097e-43	3.52619e-41
OS01G0315700	70.6838	-5.68053	0.700124	7.48825e-17	7.07724e-16
OS07G0605800	2258.04	-5.67471	0.769127	8.82485e-15	7.10205e-14
OS12G0508200	493.261	-5.66895	0.316419	9.88103e-73	1.45167e-70
OS07G0553450	62.6847	-5.66821	1.59227	1.69165e-05	5.37593e-05
OS01G0262500	107.585	-5.66512	0.532313	4.04954e-27	7.56551e-26
OS03G0721300	779.267	-5.66211	0.340483	4.23101e-63	4.23408e-61
OS01G0281200	29.2758	-5.65909	0.987528	2.94465e-09	1.45525e-08
OS11G0195800	28.6973	-5.65366	0.971168	2.11404e-09	1.06101e-08
OS09G0452800	4.74944	-5.65253	2.77968	0.000258029	0.000688761
OS03G0699100	113.095	-5.64809	0.484121	5.86417e-32	1.46941e-30
OS05G0304600	90.6914	-5.64477	0.563619	2.94281e-24	4.6393e-23
OS03G0375966	21.1719	-5.64152	1.19384	6.2696e-07	2.38364e-06
OS05G0142200	5.07944	-5.63943	2.8948	0.000494421	0.00126303
OS11G0514500	1959.82	-5.6394	0.30751	3.03713e-76	5.24059e-74
OS07G0241050	27.877	-5.63863	0.923054	5.34591e-10	2.84695e-09
OS01G0543100	1073.41	-5.63855	0.307388	2.75078e-76	4.77239e-74
OS12G0114900	225.557	-5.63686	0.489339	9.53837e-32	2.35223e-30
OS01G0633500	29.7013	-5.63311	1.09651	5.45724e-08	2.35073e-07
OS01G0676900	81.3191	-5.63259	0.568983	1.43879e-23	2.16539e-22
OS06G0319133	135.497	-5.63245	0.500073	4.07921e-30	9.07441e-29
OS11G0244600	12.3158	-5.62986	1.42863	6.2658e-07	2.38245e-06
OS03G0858600	37.8029	-5.62982	0.986358	1.86651e-09	9.41984e-09
OS01G0233000	499.6	-5.62877	0.417256	1.58071e-42	6.72921e-41
OS10G0569800	59.3763	-5.62645	0.706983	3.86577e-16	3.44694e-15
OS01G0208400	15.928	-5.62585	1.8917	6.67763e-05	0.000194651
OS01G0770200	54.389	-5.62251	0.861138	7.4588e-12	4.71639e-11
OS10G0499050	4.60713	-5.62168	2.75222	0.000232168	0.000624267
OS10G0368100	5.09034	-5.6213	2.90944	0.000545175	0.00138317
OS03G0383900	50.8842	-5.61785	0.709574	7.31481e-16	6.37415e-15
OS02G0742900	66.6178	-5.60857	0.685745	5.38158e-17	5.13541e-16
OS11G0340477	77.9255	-5.60496	0.814661	5.63768e-13	3.9521e-12
OS09G0536300	4.86282	-5.60296	2.85335	0.000436079	0.00112397
OS10G0555900	5983.95	-5.60119	0.317233	5.85908e-71	8.18966e-69
OS04G0321700	1317.76	-5.59602	0.265432	8.8398e-100	3.42915e-97
OS10G0537400	19.473	-5.59189	1.09817	1.7111e-07	6.97884e-07
OS05G0427900	4.62753	-5.58765	2.78234	0.000304355	0.000803537
OS01G0101900	6.10917	-5.58683	3.25053	0.0016024	0.00376679
OS09G0461900	115.632	-5.58475	0.488865	9.1973e-31	2.12541e-29
OS11G0297650	5.02481	-5.58213	2.91989	0.000613879	0.00154499
OS03G0804500	6.04161	-5.57921	3.23579	0.00156756	0.00369419
OS08G0154250	11.9387	-5.57817	1.4325	8.26529e-07	3.09131e-06
OS07G0142300	12.274	-5.57518	1.46026	1.20165e-06	4.40086e-06
OS12G0595200	19.1235	-5.56277	1.08533	1.49941e-07	6.16367e-07
OS11G0138600	62.7786	-5.55807	0.594361	3.58361e-21	4.57222e-20
OS06G0127900	679.699	-5.557	0.333671	3.23112e-63	3.28101e-61
OS05G0372833	570.087	-5.55642	0.354024	1.36564e-56	1.03396e-54
OS01G0557100	215.548	-5.55584	0.370094	1.19942e-51	7.42114e-50
OS05G0358900	5.40063	-5.55543	3.06226	0.00105782	0.00256614
OS10G0317900	1316.83	-5.55373	0.347071	8.58993e-59	6.99451e-57
OS06G0132500	69.6687	-5.55049	0.578481	3.18111e-22	4.35307e-21
OS03G0310701	41.3204	-5.54746	0.814837	2.81462e-12	1.84813e-11
OS04G0220300	4.68344	-5.54449	2.83281	0.000441492	0.00113725
OS05G0407100	181.111	-5.5432	0.473979	1.44607e-32	3.77081e-31
OS02G0707000	26.8022	-5.54096	0.994325	8.02903e-09	3.78072e-08
OS11G0707450	4.70355	-5.54084	2.83955	0.000458626	0.00117831
OS03G0174400	5.67596	-5.53695	3.15845	0.00139097	0.00330419
OS06G0521200	4.63803	-5.53587	2.82203	0.00042461	0.00109687
OS08G0115800	63.0103	-5.53064	0.674601	4.89167e-17	4.68864e-16
OS03G0603600	238.499	-5.53005	0.447017	3.24203e-36	1.01571e-34
OS05G0475700	4.8881	-5.52714	2.91219	0.000653746	0.00163864
OS02G0102000	55.0032	-5.52362	0.667257	3.39131e-17	3.28521e-16
OS12G0555200	7989.08	-5.52313	0.340073	1.72573e-60	1.51992e-58
OS06G0292100	25.7787	-5.52154	0.940868	2.15638e-09	1.08085e-08
OS10G0529300	564.775	-5.51594	0.313772	2.21301e-70	3.01993e-68
EPlOSAG00000020489	4.63477	-5.51564	2.83781	0.000480214	0.00122929
OS04G0679050	18.6656	-5.51542	1.08801	1.89425e-07	7.68133e-07
OS04G0430700	18.9618	-5.51454	1.14931	5.53253e-07	2.11764e-06
OS05G0161800	221.449	-5.51398	0.497462	1.42389e-29	3.07634e-28
OS03G0831000	18.8765	-5.51184	1.10427	2.46355e-07	9.83398e-07
OS07G0469100	111.58	-5.51146	0.479617	2.60837e-31	6.21919e-30
OS03G0730500	174.249	-5.51142	0.370082	7.41754e-51	4.44602e-49
OS08G0106501	4.55146	-5.50957	2.81286	0.000428782	0.00110698
OS03G0835150	551.455	-5.50426	0.430855	1.3823e-38	4.88973e-37
OS01G0687800	512.73	-5.49888	0.309136	6.93731e-72	1.00635e-69
OS02G0718050	222.886	-5.49203	0.433778	1.13361e-37	3.79979e-36
OS12G0174300	6.42235	-5.49154	3.42935	0.00237102	0.00541252
OS11G0235700	11.3653	-5.48442	1.44987	1.55898e-06	5.63306e-06
EPlOSAG00000011021	18.4308	-5.48378	1.10976	3.19047e-07	1.25729e-06
OS11G0672300	1011.51	-5.48169	0.442021	1.84172e-36	5.86039e-35
OS04G0613200	174.132	-5.47867	0.503713	1.50657e-28	3.04355e-27
OS05G0162000	35.2321	-5.4731	1.00071	5.49845e-09	2.63988e-08
OS08G0266700	219.698	-5.47302	0.432002	1.0772e-37	3.61423e-36
OS05G0573900	203.878	-5.47183	0.362605	3.43338e-52	2.16309e-50
OS04G0466000	11.1785	-5.4714	1.42799	1.15726e-06	4.24641e-06
OS03G0280750	25.5504	-5.46253	0.99674	1.29537e-08	5.98135e-08
OS02G0569000	141.091	-5.4602	0.563431	2.30803e-23	3.41701e-22
OS05G0127200	283.523	-5.45938	0.314041	1.88225e-68	2.3717e-66
OS03G0281900	12.3605	-5.45759	1.61354	1.19877e-05	3.88726e-05
OS01G0201100	39.6264	-5.45371	0.84452	2.18826e-11	1.32225e-10
OS01G0172100	577.765	-5.44905	0.523957	1.69726e-26	3.04879e-25
OS09G0567900	468.238	-5.44637	0.340432	1.10807e-58	8.95929e-57
OS06G0676900	93.5113	-5.44072	0.83643	5.91111e-12	3.76881e-11
OS06G0243801	4.8392	-5.44006	2.9608	0.000907927	0.00222756
OS01G0577300	105.112	-5.43664	0.469313	1.25729e-31	3.07858e-30
OS05G0526700	32.6695	-5.43659	0.902024	3.41398e-10	1.85007e-09
OS02G0503500	24.6317	-5.43623	0.929188	2.15618e-09	1.08085e-08
OS08G0332100	269.616	-5.43522	0.365586	4.47182e-51	2.69912e-49
OS09G0345500	103.156	-5.43452	0.66614	3.19181e-17	3.09543e-16
OS03G0183000	2530.03	-5.43403	0.363452	8.84889e-52	5.49475e-50
OS08G0269600	44.2892	-5.43192	0.697583	2.8084e-15	2.35226e-14
OS12G0152100	31.8641	-5.43043	0.919876	8.96685e-10	4.67644e-09
OS06G0119100	44.7739	-5.42796	0.730199	3.08137e-14	2.38584e-13
OS04G0165900	246.489	-5.42206	0.417602	1.57785e-39	5.88284e-38
OS09G0422500	93.2004	-5.4217	0.5781	8.45589e-22	1.12198e-20
OS01G0932525	18.6361	-5.41664	1.24308	2.87885e-06	1.00732e-05
OS04G0308400	6.07014	-5.41636	3.39138	0.00242341	0.00552338
OS03G0189600	2878.81	-5.41574	0.405427	6.20606e-42	2.55991e-40
OS05G0409400	711.073	-5.41426	0.32994	1.69515e-61	1.56903e-59
OS05G0128300	70.0466	-5.41259	0.556524	8.28712e-23	1.17259e-21
OS03G0661300	1771.97	-5.40987	0.250984	3.01983e-104	1.37183e-101
OS07G0659800	403.413	-5.40349	0.386924	1.46823e-45	7.05017e-44
OS02G0168300	268.094	-5.40124	0.860408	1.95164e-11	1.18191e-10
OS07G0598000	249.371	-5.39999	0.488673	1.52638e-29	3.28543e-28
OS01G0949750	181.009	-5.39946	0.592713	7.15208e-21	8.92072e-20
OS01G0127600	2303.28	-5.39879	0.407385	2.81659e-41	1.13073e-39
OS03G0730400	936.392	-5.39771	0.211745	2.53309e-144	4.37275e-141
OS05G0155800	5.10595	-5.39739	3.08527	0.00139382	0.00331073
OS01G0248850	4.34552	-5.39646	2.81915	0.000556062	0.00140841
OS01G0936700	4.57499	-5.39609	2.90207	0.00079061	0.00195922
OS11G0643600	18.9258	-5.39469	1.3091	6.5596e-06	2.20109e-05
OS04G0196600	48.8842	-5.39444	1.03007	1.44215e-08	6.62366e-08
OS04G0368800	4.38459	-5.38988	2.83456	0.000602605	0.0015185
OS04G0494950	79.7976	-5.38804	0.726459	1.22976e-14	9.77605e-14
EPlOSAG00000032791	19.2271	-5.38599	1.34145	9.18996e-06	3.02434e-05
OS06G0212900	103.907	-5.38544	0.577192	1.3458e-21	1.76266e-20
OS08G0546900	461.863	-5.38527	0.300258	4.6957e-73	7.14182e-71
OS08G0117750	33.35	-5.38222	1.00976	1.15477e-08	5.36371e-08
OS07G0175600	695.129	-5.38035	0.353916	2.33071e-53	1.54153e-51
OS04G0369000	82.2969	-5.378	0.552973	4.99926e-23	7.20967e-22
OS05G0397900	992.738	-5.37651	0.23267	2.78546e-119	2.18563e-116
OS02G0131800	434.18	-5.37585	0.385811	3.43223e-45	1.61661e-43
OS01G0726700	2399.08	-5.37372	0.224778	1.99098e-127	1.96396e-124
OS05G0512000	511.156	-5.36692	0.263262	2.01919e-93	6.63928e-91
OS06G0109300	4.38346	-5.36691	2.85021	0.00067408	0.00168654
OS11G0456050	134.756	-5.36558	0.49591	3.21632e-28	6.34535e-27
OS12G0133800	94.8469	-5.36372	0.555281	7.44628e-23	1.05665e-21
EPlOSAG00000018418	87.2134	-5.36319	0.512929	3.66303e-26	6.41634e-25
OS07G0663500	23.9011	-5.35588	0.995846	2.19495e-08	9.8737e-08
OS12G0628400	1587.95	-5.35162	0.216078	1.99172e-136	2.64477e-133
OS04G0600200	1706.24	-5.34963	0.429974	9.77646e-37	3.15156e-35
OS04G0464300	56.0286	-5.34676	0.702631	4.90606e-15	4.03194e-14
OS11G0600600	16.7952	-5.34403	1.11333	6.34781e-07	2.41204e-06
OS01G0935000	44.8871	-5.34106	0.887507	2.15211e-10	1.18712e-09
OS11G0257800	4.37276	-5.33993	2.86611	0.000755897	0.00187845
OS01G0871100	334.307	-5.33571	0.430666	1.98611e-36	6.29086e-35
OS09G0286600	209.211	-5.33461	0.478737	7.17867e-30	1.57261e-28
OS01G0954100	214.066	-5.33007	1.25059	8.86494e-07	3.30235e-06
OS05G0331200	673.512	-5.32819	0.30612	5.18031e-69	6.69851e-67
OS06G0236600	67.6338	-5.32493	0.602283	1.6768e-19	1.9163e-18
OS04G0107500	490.503	-5.32238	0.285486	1.31385e-78	2.55542e-76
OS04G0649500	61.7044	-5.3167	0.659801	1.14415e-16	1.06646e-15
OS12G0198000	85.6816	-5.31644	0.588461	2.75222e-20	3.30391e-19
OS02G0781900	10.3698	-5.31618	1.46587	3.58954e-06	1.24302e-05
OS06G0151900	284.218	-5.31446	0.326408	1.29934e-60	1.15917e-58
OS02G0129800	777.949	-5.31242	1.39269	5.0026e-06	1.70313e-05
OS02G0212500	24.0495	-5.31222	1.10145	2.72964e-07	1.08497e-06
OS01G0894700	23.7152	-5.31197	1.06225	1.26528e-07	5.24981e-07
OS03G0859100	1272.02	-5.3115	0.210395	7.68684e-142	1.26375e-138
OS09G0241100	697.376	-5.31048	0.269113	8.77213e-88	2.50296e-85
OS08G0238200	106.144	-5.30919	0.617764	8.92238e-19	9.6204e-18
OS06G0618000	29.7944	-5.30322	0.95843	6.36171e-09	3.02991e-08
OS02G0531200	148.938	-5.30033	0.472712	3.04813e-30	6.8469e-29
OS05G0209301	4.43561	-5.29962	2.9207	0.000990856	0.00241489
OS09G0530275	4.44445	-5.29808	2.92496	0.00100759	0.00245255
OS01G0668100	864.617	-5.29784	0.311634	4.72184e-66	5.36255e-64
OS02G0829100	784.513	-5.29757	0.327603	5.68225e-60	4.85593e-58
OS06G0594100	1134.41	-5.29541	0.24849	5.62885e-102	2.39921e-99
OS02G0758800	18.5026	-5.28995	1.36502	1.47445e-05	4.71915e-05
OS01G0329900	234.751	-5.28851	0.356386	1.30183e-50	7.66989e-49
OS11G0673900	16.7811	-5.2882	1.17904	1.99197e-06	7.09508e-06
OS03G0793800	30.3581	-5.28299	1.00495	2.18936e-08	9.85239e-08
OS04G0581100	78.2984	-5.28203	0.64646	4.43099e-17	4.26009e-16
OS03G0302900	1043.23	-5.27954	0.224928	6.01823e-123	5.06779e-120
OS12G0165200	6.49068	-5.27433	3.67378	0.00363613	0.00800621
OS05G0226300	29.4766	-5.27361	0.900774	9.2071e-10	4.79522e-09
OS04G0513900	34.4892	-5.27331	0.801455	1.30016e-11	8.01718e-11
OS12G0530100	174.689	-5.27238	0.475207	1.50261e-29	3.24033e-28
OS10G0103700	34.1346	-5.27027	0.741975	4.44013e-13	3.13295e-12
OS03G0231800	1190.88	-5.26929	0.331783	6.28769e-58	4.9904e-56
OS01G0289100	99.2289	-5.26923	0.686215	1.4359e-15	1.22588e-14
OS01G0631900	16.7206	-5.26876	1.21341	3.40866e-06	1.18323e-05
OS06G0625500	2250.07	-5.2665	0.3304	2.67675e-58	2.14918e-56
OS07G0663800	195.379	-5.26561	0.472689	6.24422e-30	1.37138e-28
OS01G0178300	16.9987	-5.26475	1.2553	5.63245e-06	1.90588e-05
OS05G0573200	379.604	-5.26411	0.296157	1.53971e-71	2.1876e-69
OS08G0256300	4.04465	-5.26331	2.79847	0.000655614	0.00164296
OS09G0424401	6.46566	-5.26044	3.67897	0.00368491	0.0081043
OS05G0143000	4.1695	-5.25134	2.85238	0.000836777	0.00206429
OS06G0711900	577.226	-5.25033	0.369734	5.35291e-47	2.71379e-45
OS06G0256000	554.73	-5.24328	0.310441	4.69413e-65	5.21109e-63
OS09G0116900	16.6042	-5.23603	1.23311	4.74079e-06	1.61831e-05
OS05G0133401	16.8226	-5.23138	1.27101	7.39175e-06	2.46129e-05
OS12G0571300	63.1375	-5.22842	0.589102	1.36647e-19	1.57258e-18
OS03G0282100	16.9319	-5.22531	1.2647	6.63596e-06	2.22498e-05
OS01G0232100	4.03875	-5.22337	2.8244	0.000789653	0.00195713
OS08G0502000	10.8685	-5.21908	1.63776	2.86989e-05	8.8058e-05
OS02G0834300	373.344	-5.21794	0.28033	3.74309e-78	7.10057e-76
EPlOSAG00000019855	11.0875	-5.2146	1.67545	3.91436e-05	0.000117864
OS07G0666600	266.662	-5.214	0.536429	1.97013e-23	2.9369e-22
OS09G0442700	528.673	-5.21378	0.318425	2.31272e-61	2.12924e-59
OS03G0817800	523.151	-5.20987	0.3562	1.18013e-49	6.64668e-48
OS04G0275100	33.7903	-5.20642	0.830816	7.29455e-11	4.19881e-10
OS01G0866200	4174.93	-5.20425	0.39107	1.364e-41	5.57302e-40
OS10G0509600	122.847	-5.20215	0.577999	2.09793e-20	2.53876e-19
OS12G0267900	334.704	-5.20208	0.400489	1.26975e-39	4.74951e-38
OS08G0280200	96.014	-5.20177	0.46641	1.39581e-29	3.01754e-28
OS01G0201275	15.4566	-5.2009	1.12212	1.28444e-06	4.69064e-06
OS07G0142500	4.07276	-5.19929	2.85424	0.000924798	0.00226493
OS11G0582000	56.4744	-5.1984	0.659664	5.73652e-16	5.04723e-15
OS01G0159200	173.543	-5.19365	0.480551	2.81937e-28	5.59096e-27
OS07G0206600	26.6437	-5.19346	0.833085	1.76507e-10	9.81308e-10
OS04G0156200	10.0375	-5.19316	1.51257	8.83581e-06	2.91613e-05
OS07G0252800	20.8672	-5.19087	0.93746	1.33657e-08	6.16006e-08
OS12G0238000	499.012	-5.19067	0.302179	4.08174e-67	4.83244e-65
OS04G0611400	28.928	-5.19016	1.0306	6.43812e-08	2.74924e-07
OS09G0507500	306.193	-5.18907	0.35205	4.00055e-50	2.29815e-48
OS10G0521500	46.4719	-5.18709	0.778462	3.00074e-12	1.96548e-11
OS08G0189100	22.5301	-5.18606	3.09677	0.00150898	0.00356271
OS01G0581400	15.6404	-5.18478	1.17917	3.01099e-06	1.05121e-05
OS08G0102700	394.895	-5.18276	0.410582	1.2975e-37	4.34493e-36
OS10G0403700	197.108	-5.18243	0.540841	5.63527e-23	8.09308e-22
OS01G0371200	209.579	-5.18241	0.473019	4.32315e-29	9.01308e-28
OS12G0165600	49.5361	-5.18227	0.629002	4.33074e-17	4.1672e-16
OS06G0160600	38.93	-5.18028	0.809037	2.73498e-11	1.63705e-10
OS05G0460800	124.273	-5.17862	0.456266	8.77455e-31	2.0318e-29
OS02G0193732	26.7455	-5.17575	0.854162	4.11474e-10	2.21486e-09
OS06G0121500	16.0838	-5.16927	1.26031	8.09001e-06	2.67947e-05
OS02G0503350	20.7896	-5.16774	0.959919	2.61057e-08	1.16537e-07
OS10G0380100	16.0001	-5.16656	1.20541	3.96979e-06	1.36756e-05
OS12G0632900	35.5556	-5.16279	0.964307	8.17196e-09	3.8433e-08
OS03G0693900	526.88	-5.16049	0.761114	6.95689e-13	4.83078e-12
OS06G0640201	4.05262	-5.16004	2.8775	0.00107608	0.00260677
OS08G0441500	1617.24	-5.15267	0.265187	3.84416e-85	9.68756e-83
OS09G0396900	337.304	-5.1519	0.405044	3.6803e-38	1.25929e-36
OS07G0554400	4.08279	-5.14914	2.89675	0.00116645	0.00280973
OS07G0664500	10.1445	-5.14804	1.60733	2.77058e-05	8.517e-05
OS05G0406800	719.609	-5.14289	0.777583	2.20784e-12	1.45998e-11
OS07G0421600	21.2274	-5.14229	1.05375	2.34892e-07	9.40358e-07
OS02G0115700	10970.5	-5.1408	0.241662	1.56616e-101	6.51467e-99
OS07G0274700	1392.3	-5.14008	0.345469	3.12444e-51	1.90249e-49
OS02G0626532	603.213	-5.13974	0.465444	1.70653e-29	3.66178e-28
OS05G0579600	270.332	-5.1381	0.355288	1.85807e-48	1.00548e-46
OS04G0648600	16.3922	-5.13689	1.31715	1.51182e-05	4.83302e-05
OS07G0182900	729.005	-5.13559	0.335159	4.77412e-54	3.26389e-52
OS10G0536500	10.0211	-5.13535	1.59746	2.62541e-05	8.10174e-05
OS01G0706850	32.5521	-5.13158	0.871037	6.38993e-10	3.38103e-09
OS12G0497300	145.229	-5.13105	0.383415	1.75565e-41	7.11431e-40
OS01G0686700	3.85371	-5.12872	2.81532	0.000902363	0.00221485
OS03G0212800	1323.07	-5.12797	0.335388	5.48976e-54	3.74573e-52
OS04G0401900	25.5443	-5.12668	0.835589	3.16997e-10	1.72406e-09
OS01G0949800	161.989	-5.1263	1.62317	5.23283e-05	0.000154837
OS06G0185500	87.7234	-5.12507	0.56524	1.43178e-20	1.75354e-19
OS01G0561600	312.805	-5.12259	0.479534	1.07303e-27	2.06502e-26
OS12G0174700	45.9389	-5.12117	0.901104	1.22383e-09	6.29332e-09
OS02G0714200	2270.37	-5.10812	0.266624	5.37369e-83	1.27949e-80
OS02G0177700	20.054	-5.1047	0.960841	3.63259e-08	1.59765e-07
OS06G0691600	176.011	-5.10077	0.551595	1.89903e-21	2.46482e-20
OS01G0959750	311.464	-5.09553	1.39015	9.46204e-06	3.10943e-05
OS01G0587400	14.9498	-5.09535	1.20189	5.45779e-06	1.85153e-05
OS01G0532800	664.321	-5.09459	0.357153	2.34948e-47	1.2125e-45
OS07G0241500	36.626	-5.09212	0.778937	1.19506e-11	7.40478e-11
OS03G0343900	11.6037	-5.09084	1.8973	0.000196762	0.000535743
OS12G0567300	200.422	-5.08835	0.359443	2.44416e-46	1.21068e-44
OS06G0325900	5.549	-5.08804	3.52179	0.00370867	0.0081513
OS12G0124500	139.414	-5.08803	0.529038	7.02517e-23	9.98945e-22
OS10G0405500	268.83	-5.08724	0.421093	1.11631e-34	3.21976e-33
OS06G0140400	238.46	-5.08416	0.32952	9.96188e-55	6.99052e-53
OS12G0631600	95.0933	-5.07619	0.519567	1.87259e-23	2.79391e-22
OS02G0775300	336.255	-5.07582	0.582392	1.87939e-19	2.13722e-18
OS01G0249200	102.379	-5.0721	0.583544	3.22162e-19	3.6054e-18
OS04G0191500	234.852	-5.07147	0.304234	2.83785e-63	2.90732e-61
OS11G0442500	14.4353	-5.06956	1.16683	3.97264e-06	1.36841e-05
OS05G0160800	357.188	-5.06879	0.342601	1.47595e-50	8.6662e-49
OS01G0330001	14.3674	-5.06666	1.14676	3.0346e-06	1.05871e-05
EPlOSAG00000023758	80.9304	-5.0653	0.66223	1.87709e-15	1.59113e-14
OS05G0517400	3.78737	-5.064	2.83242	0.0010739	0.00260204
OS04G0180500	5.20645	-5.062	3.41151	0.00341055	0.00754464
OS11G0582801	14.9679	-5.05994	1.2502	1.03924e-05	3.39803e-05
OS07G0558350	5.11521	-5.05966	3.37992	0.00330906	0.00733706
OS01G0692100	250.95	-5.05939	0.567034	3.29183e-20	3.93663e-19
OS07G0162400	192.415	-5.05782	0.933289	3.33461e-09	1.63603e-08
OS03G0201000	25.1443	-5.05742	0.91161	6.5841e-09	3.13156e-08
OS04G0554500	11.3121	-5.05415	1.89165	0.000205666	0.000558223
EPlOSAG00000024337	29.4831	-5.05021	0.758627	9.542e-12	5.96267e-11
OS05G0297800	37.7037	-5.04683	0.899599	2.13938e-09	1.07342e-08
OS07G0107300	3163.83	-5.04017	0.291805	5.23091e-68	6.4963e-66
OS05G0525701	3.82684	-5.04009	2.8647	0.00124489	0.00298161
OS10G0109900	24.3184	-5.03683	0.869652	2.09499e-09	1.05237e-08
OS02G0254600	56.3936	-5.0364	0.638382	4.40573e-16	3.91123e-15
OS10G0439166	3.70385	-5.03093	2.81838	0.00108009	0.00261556
OS08G0119500	101.878	-5.03066	0.460816	1.31681e-28	2.66489e-27
OS01G0942200	50.0874	-5.02816	0.647178	1.55738e-15	1.32566e-14
OS02G0718100	1627.08	-5.0276	0.322997	8.28637e-56	6.08696e-54
OS07G0690200	126.456	-5.02752	0.428012	1.1507e-32	3.01656e-31
OS02G0453000	50.0079	-5.02679	0.646085	1.45454e-15	1.24118e-14
OS05G0114050	3.75087	-5.02451	2.8455	0.00120124	0.00288491
EPlOSAG00000010569	96.4012	-5.02445	0.816664	4.7982e-11	2.81062e-10
OS12G0242900	436.164	-5.02441	0.280466	9.42007e-73	1.38986e-70
OS04G0201500	23.8619	-5.02358	0.840074	8.07086e-10	4.2264e-09
OS12G0124700	229.057	-5.02154	0.420418	7.24624e-34	2.02572e-32
OS03G0694000	293.145	-5.0204	1.09238	2.08037e-07	8.39426e-07
OS08G0548600	3.67826	-5.02039	2.81541	0.00108882	0.00263542
OS05G0597000	19.2526	-5.01958	1.01913	2.20229e-07	8.85047e-07
OS01G0158400	273.713	-5.01812	0.463479	2.11015e-28	4.21847e-27
OS08G0356500	45.4504	-5.01793	0.724063	6.47313e-13	4.51029e-12
OS04G0310100	9.02751	-5.0172	1.51117	1.51252e-05	4.8347e-05
OS06G0233101	30.176	-5.01429	0.89484	3.413e-09	1.67215e-08
OS10G0379100	63.0139	-5.00988	0.908777	2.21339e-09	1.10814e-08
OS05G0142000	4.9597	-5.00834	3.36636	0.00341347	0.00755062
OS03G0693800	80.5791	-5.00748	1.6717	9.36335e-05	0.000267364
OS05G0424300	92.1945	-5.00674	0.614435	3.77901e-17	3.65156e-16
OS03G0620400	53.6567	-5.00602	0.574085	7.76739e-19	8.4224e-18
OS09G0561500	35.2963	-5.00146	0.861326	9.09423e-10	4.74001e-09
OS01G0891700	52.6013	-5.00143	0.795988	3.04003e-11	1.81179e-10
OS11G0457300	52.6153	-5.00046	0.816462	8.42251e-11	4.82474e-10
OS09G0499300	39.349	-4.99848	0.707021	3.00711e-13	2.14683e-12
OS09G0412700	15.0787	-4.9975	1.34753	3.07658e-05	9.39742e-05
EPlOSAG00000002341	4.03103	-4.99181	2.98872	0.00187886	0.00436759
OS01G0727840	3.74815	-4.98952	2.86948	0.00137125	0.00326027
OS02G0117200	1198.82	-4.98375	0.203685	2.04929e-133	2.52685e-130
OS07G0131725	24.0915	-4.98346	0.923872	1.45536e-08	6.6799e-08
OS08G0151300	8.77048	-4.98336	1.51394	1.81076e-05	5.72968e-05
OS12G0416800	43.3562	-4.98162	0.662377	1.2474e-14	9.90492e-14
OS08G0556300	8.51567	-4.98067	1.47299	1.20771e-05	3.91329e-05
OS11G0442380	140.558	-4.97988	0.529701	5.1247e-22	6.91134e-21
OS05G0182000	204.049	-4.97648	0.540998	2.7475e-21	3.53418e-20
OS01G0856000	408.814	-4.97479	0.435201	2.12468e-31	5.11181e-30
OS02G0128000	249.32	-4.97405	0.595877	4.81882e-18	4.95295e-17
OS02G0695200	24.2569	-4.97265	0.912502	9.44936e-09	4.41998e-08
OS04G0628300	3.73406	-4.97181	2.87333	0.00142228	0.0033744
OS05G0443400	127.858	-4.97138	0.468915	3.52535e-27	6.60405e-26
OS01G0895000	48.226	-4.97125	0.628626	5.31587e-16	4.69027e-15
OS03G0859900	44.9626	-4.96731	0.762651	8.7662e-12	5.50579e-11
OS02G0234700	34.1917	-4.96532	0.799856	8.40818e-11	4.81733e-10
OS05G0366200	18.6986	-4.96515	1.03094	3.59204e-07	1.40623e-06
OS11G0460800	5.29692	-4.95566	3.56181	0.00425127	0.00922128
OS11G0591800	66.8006	-4.95525	0.765694	8.10274e-12	5.10488e-11
OS10G0380800	23.6333	-4.95153	0.938274	2.68691e-08	1.19821e-07
OS10G0504900	3.68098	-4.95056	2.86661	0.00144214	0.00341823
OS03G0294600	266.855	-4.95003	0.414716	7.73392e-34	2.14641e-32
OS08G0442000	19.183	-4.94949	1.0865	9.33243e-07	3.46342e-06
OS07G0437000	284.178	-4.94812	0.337099	5.67735e-50	3.23984e-48
OS02G0607700	164.235	-4.94694	0.445777	1.52571e-29	3.28543e-28
OS08G0111800	8.57949	-4.93927	1.52226	2.24709e-05	7.00125e-05
OS05G0518300	2517.04	-4.93842	0.21033	4.94351e-123	4.26687e-120
OS12G0136100	9.00411	-4.9374	1.60487	4.63424e-05	0.000138119
OS12G0170800	410.394	-4.92996	0.516411	9.66798e-23	1.36184e-21
OS01G0510200	3720.15	-4.92836	0.42549	3.47392e-32	8.80595e-31
OS09G0467300	96.7887	-4.92716	0.762328	7.76618e-12	4.90178e-11
OS01G0928200	93.9859	-4.92277	0.606825	3.99334e-17	3.85327e-16
OS02G0709350	32.3985	-4.92253	0.729235	3.42301e-12	2.23233e-11
OS03G0141800	3.83654	-4.92093	2.95688	0.00191403	0.00444279
OS04G0515900	13.5804	-4.92055	1.21244	1.08605e-05	3.5417e-05
OS03G0196250	170.071	-4.92018	0.369056	1.98902e-41	8.03169e-40
OS06G0525200	4.81244	-4.91694	3.3906	0.00378697	0.00830709
OS07G0212200	4.81244	-4.91694	3.3906	0.00378697	0.00830709
OS10G0368200	3.76178	-4.91493	2.92682	0.00179058	0.00417504
OS05G0517500	976.365	-4.9125	0.269368	2.50265e-75	4.15404e-73
OS12G0175400	22.1625	-4.90333	0.851426	2.73603e-09	1.35681e-08
OS11G0482200	14.0671	-4.90172	1.31965	3.18941e-05	9.71882e-05
OS02G0786500	118.405	-4.90156	0.522762	7.20224e-22	9.61552e-21
OS07G0645500	197.77	-4.89988	0.383254	1.88836e-38	6.61215e-37
OS02G0731900	59.9813	-4.8998	0.544644	4.6088e-20	5.468e-19
OS06G0604000	191.781	-4.8997	0.351051	3.13404e-45	1.48426e-43
OS04G0129900	86.4906	-4.89969	0.596896	2.08683e-17	2.05381e-16
EPlOSAG00000052808	3.8438	-4.89931	2.98199	0.00209549	0.00483116
OS05G0376600	153.238	-4.8958	0.391389	9.23796e-37	2.98354e-35
OS07G0168300	1347.4	-4.8955	0.317931	1.13969e-54	7.96515e-53
OS07G0542600	260.885	-4.89523	0.298082	1.33967e-61	1.24669e-59
OS11G0155900	944.261	-4.89266	0.365817	6.11099e-42	2.52371e-40
OS04G0665666	27.026	-4.89126	0.81572	4.7266e-10	2.53276e-09
OS04G0678700	596.657	-4.88965	0.313259	4.62574e-56	3.41247e-54
OS09G0345400	46.8846	-4.88831	0.691349	2.02959e-13	1.4724e-12
OS07G0452600	13.7425	-4.88567	1.24693	1.57995e-05	5.03906e-05
OS04G0229100	210.786	-4.88049	0.404728	1.44118e-34	4.13951e-33
OS03G0297900	19.6866	-4.87656	1.26247	1.26858e-05	4.09593e-05
OS02G0179400	154.167	-4.87475	0.462927	5.72826e-27	1.06327e-25
OS02G0192700	143.021	-4.87274	0.480836	4.37958e-25	7.24162e-24
OS02G0235900	214.478	-4.87122	0.321742	1.20354e-52	7.76674e-51
OS01G0243100	497.289	-4.87073	0.349503	3.30196e-45	1.56164e-43
OS11G0666200	212.424	-4.86892	0.519903	6.0034e-22	8.05234e-21
OS06G0621600	26.5522	-4.86753	0.793735	2.18523e-10	1.20442e-09
OS09G0478300	318.522	-4.86659	0.34103	2.70593e-47	1.39021e-45
OS11G0137000	245.39	-4.86595	0.327681	9.45742e-51	5.62961e-49
OS05G0204600	183.407	-4.86436	0.4602	2.97981e-27	5.60642e-26
OS02G0525100	335.166	-4.85773	0.532482	5.00013e-21	6.30726e-20
OS04G0351800	3.84333	-4.85613	3.00983	0.00233658	0.00533924
OS11G0189600	148.743	-4.85606	0.378658	1.88469e-38	6.60598e-37
OS06G0285920	3.78833	-4.8553	2.98657	0.0022311	0.00511444
OS12G0242975	40.974	-4.85437	0.733888	5.4471e-12	3.48391e-11
OS03G0360800	7.90592	-4.85353	1.47548	1.86393e-05	5.88605e-05
OS05G0430700	209.499	-4.85102	0.386825	4.33723e-37	1.41267e-35
OS05G0338900	95.1619	-4.85028	0.469685	6.84913e-26	1.1847e-24
OS01G0355800	3.55341	-4.84867	2.88262	0.00175776	0.0041052
OS04G0474800	15491.2	-4.84824	0.154997	5.71205e-216	3.28681e-212
OS03G0209800	124.495	-4.84351	0.5456	6.20249e-20	7.28618e-19
OS11G0473832	4.72518	-4.84307	3.42411	0.00415337	0.00902651
OS12G0624100	17.5443	-4.84066	1.04216	7.21529e-07	2.71833e-06
OS04G0104900	234.983	-4.84049	0.426787	5.95715e-31	1.39249e-29
OS08G0490600	1014.94	-4.82855	0.254068	1.17675e-81	2.58774e-79
OS10G0531700	57.6452	-4.82654	0.548656	2.26888e-19	2.56661e-18
OS04G0624701	70.484	-4.82348	0.5347	3.14127e-20	3.76179e-19
OS11G0209900	12.6089	-4.82322	1.17266	9.62722e-06	3.1607e-05
OS02G0328300	358.036	-4.82191	0.316125	1.22021e-53	8.18013e-52
OS04G0441800	175.972	-4.82126	0.377193	3.1481e-38	1.08255e-36
OS05G0258400	4.76601	-4.82073	3.46281	0.00436106	0.00943925
OS02G0280500	12.3452	-4.8191	1.16475	9.52333e-06	3.12849e-05
OS04G0494800	30.1541	-4.81903	0.758709	4.87553e-11	2.85301e-10
OS03G0807500	133.455	-4.81833	0.468073	8.55063e-26	1.47384e-24
OS08G0469500	362.875	-4.81796	0.309188	9.6387e-56	7.03544e-54
OS07G0457200	12.7558	-4.81735	1.22938	1.85191e-05	5.85185e-05
OS01G0857200	93.4794	-4.81729	0.457833	7.81864e-27	1.43508e-25
EPlOSAG00000051183	4.94386	-4.81669	3.54916	0.00466166	0.0100314
OS04G0535600	7.99989	-4.81636	1.50889	2.71951e-05	8.37194e-05
OS11G0147800	9930.03	-4.81506	0.211412	5.81199e-116	4.09508e-113
OS05G0131500	3.9789	-4.81448	3.10766	0.00292694	0.00655716
OS02G0695600	219.709	-4.81415	0.329161	2.56568e-49	1.43333e-47
OS05G0475400	1174.2	-4.81056	0.387603	1.61652e-36	5.1724e-35
OS05G0548900	817.786	-4.81016	0.318616	1.10024e-52	7.11344e-51
OS04G0165700	6893.59	-4.80891	0.224959	1.18685e-102	5.122e-100
OS08G0269700	288.476	-4.80861	0.363383	4.94908e-41	1.955e-39
OS09G0547500	22.6569	-4.80726	1.05587	6.95295e-07	2.62637e-06
OS06G0198500	324.465	-4.8062	0.288483	2.67557e-63	2.74922e-61
OS01G0551800	445.87	-4.80359	0.310578	4.70814e-55	3.3654e-53
OS02G0732800	3.41336	-4.80335	2.84974	0.0017195	0.00402016
OS09G0381800	4.74486	-4.80211	3.47589	0.00447997	0.009676
OS01G0917900	24.271	-4.80076	1.21989	7.54745e-06	2.50916e-05
OS03G0746900	5.28778	-4.80028	3.73066	0.0052376	0.0111567
OS06G0214800	413.219	-4.79561	0.41458	5.06565e-32	1.27379e-30
OS08G0393600	22.5868	-4.79494	1.03377	4.50256e-07	1.74253e-06
OS08G0550700	46.6635	-4.79448	0.849428	1.43977e-09	7.35005e-09
OS02G0105300	85.864	-4.79218	0.66585	5.5048e-14	4.19081e-13
OS01G0136300	62.7964	-4.7919	0.715351	2.14145e-12	1.41717e-11
OS11G0242150	4.233	-4.79144	3.24688	0.00362973	0.00799416
OS04G0512250	8.43068	-4.78769	1.64134	8.81724e-05	0.00025269
OS05G0541750	215.363	-4.78565	0.422847	9.36317e-31	2.15941e-29
OS07G0250501	21.7473	-4.78462	0.972151	1.38482e-07	5.72106e-07
OS04G0179700	1274.13	-4.7842	0.343753	3.57999e-45	1.68162e-43
OS04G0570250	34.0346	-4.78342	1.00134	1.34863e-07	5.57955e-07
OS09G0555500	177.354	-4.78074	0.353578	1.27061e-42	5.42917e-41
OS05G0442700	47.025	-4.7799	0.591926	1.24577e-16	1.15836e-15
OS07G0406800	864.44	-4.77835	0.292642	5.3067e-61	4.80877e-59
OS12G0538700	34.7984	-4.77775	0.808147	4.75962e-10	2.54927e-09
OS01G0710700	109.628	-4.77554	1.85533	0.000273924	0.00072804
OS01G0734800	332.325	-4.77192	0.520889	3.6476e-21	4.65214e-20
OS11G0643100	15.3976	-4.77075	1.55175	0.000167777	0.000461886
OS02G0505500	308.362	-4.76939	0.592304	5.80282e-17	5.52821e-16
OS04G0682100	73.2238	-4.76862	0.517582	4.02019e-21	5.11599e-20
OS01G0829266	3.49338	-4.76551	2.91731	0.00215583	0.00495771
OS12G0560700	1178.34	-4.76546	0.304712	2.82561e-56	2.09794e-54
OS07G0185900	2356.91	-4.76215	0.321283	7.39926e-51	4.44277e-49
OS12G0167700	525.905	-4.75583	0.425409	3.93024e-30	8.7543e-29
EPlOSAG00000024256	4.79121	-4.75569	3.54059	0.00484289	0.0103839
EPlOSAG00000053115	12.28	-4.75388	1.21987	2.02942e-05	6.36742e-05
OS04G0359300	821.396	-4.75349	0.299675	8.18504e-58	6.46655e-56
OS11G0244100	12.0929	-4.75186	1.19096	1.54096e-05	4.92198e-05
OS01G0227500	30.7723	-4.74739	0.944936	5.74819e-08	2.4699e-07
OS08G0552000	75.652	-4.74713	0.519872	1.03684e-20	1.2812e-19
EPlOSAG00000051171	4.83747	-4.74672	3.57539	0.00499054	0.0106772
OS01G0972300	212.499	-4.74449	0.412727	1.34668e-31	3.29047e-30
OS02G0627100	706.934	-4.73754	0.902264	8.36635e-09	3.93098e-08
OS10G0453000	30.4118	-4.73748	0.874272	7.07791e-09	3.35666e-08
OS01G0878900	632.986	-4.73711	0.287177	3.08575e-62	2.96757e-60
OS04G0634700	543.687	-4.73689	0.218828	5.90907e-105	2.79466e-102
OS01G0849100	161.933	-4.73498	0.368236	1.21811e-38	4.32223e-37
OS12G0548501	50649.1	-4.73271	0.210365	3.20109e-113	1.93891e-110
OS10G0420400	552.228	-4.73198	0.404322	9.02727e-33	2.38825e-31
OS07G0162500	66.9998	-4.72871	0.57538	2.74232e-17	2.67681e-16
OS06G0214850	1050.76	-4.72816	0.283559	1.6404e-63	1.70587e-61
OS02G0783000	33.1488	-4.72641	0.743155	3.42081e-11	2.02718e-10
OS05G0209600	3293.33	-4.72629	0.283919	2.24712e-63	2.31588e-61
OS07G0132300	330.155	-4.72587	0.30629	9.19609e-55	6.47949e-53
OS10G0569400	32.9753	-4.72503	1.03612	3.87974e-07	1.51405e-06
OS09G0444800	20.7227	-4.72124	0.961417	1.54925e-07	6.35579e-07
OS07G0694300	872.89	-4.71999	0.320336	2.44903e-50	1.42106e-48
OS05G0574300	4504.76	-4.71972	0.288382	2.12387e-61	1.96061e-59
OS07G0557400	124.663	-4.71911	0.425381	1.59266e-29	3.42596e-28
OS07G0492100	258.526	-4.71555	0.36448	2.4665e-39	9.08815e-38
OS10G0394200	842.802	-4.71367	0.282054	9.36998e-64	9.86276e-62
OS02G0752200	904.889	-4.71338	0.289788	1.48164e-60	1.315e-58
OS10G0155100	29.1468	-4.71104	2.98168	0.00221057	0.00507278
OS04G0551200	64.0103	-4.70584	0.648511	3.67372e-14	2.82925e-13
OS02G0458100	37.1459	-4.70533	0.713116	6.17526e-12	3.93069e-11
OS01G0103100	94.1626	-4.70503	0.414058	9.25281e-31	2.13681e-29
OS09G0461500	900.749	-4.70355	0.256681	3.73632e-76	6.38596e-74
OS01G0900400	28.2889	-4.70341	0.74572	5.74141e-11	3.34327e-10
OS10G0434801	24.0509	-4.70292	0.801764	9.85417e-10	5.11602e-09
OS07G0556500	28.9403	-4.7029	0.832318	2.38352e-09	1.18952e-08
OS12G0114800	5655.99	-4.70124	0.220485	6.59662e-102	2.77742e-99
OS04G0494600	17.3704	-4.69586	1.22643	1.53684e-05	4.90972e-05
OS09G0306232	26.0443	-4.69342	0.995988	2.55962e-07	1.02033e-06
OS02G0749700	36.4192	-4.69244	1.0198	3.30176e-07	1.29937e-06
OS12G0596300	21.3545	-4.69169	1.06015	1.15982e-06	4.25488e-06
OS12G0434400	117.968	-4.68929	0.718321	4.86993e-12	3.13158e-11
OS05G0130400	11.3494	-4.68871	1.16396	1.50206e-05	4.8044e-05
OS06G0325602	15.8394	-4.68662	1.02814	1.1153e-06	4.10289e-06
OS04G0623500	4174.48	-4.6861	0.202433	1.91872e-120	1.54055e-117
OS05G0587000	552.984	-4.68328	0.250567	5.70092e-79	1.13117e-76
OS05G0594500	105.865	-4.6819	0.470498	2.83958e-24	4.4786e-23
OS09G0461700	332.285	-4.67899	0.411303	4.49365e-31	1.0554e-29
OS03G0805800	77.2962	-4.6743	0.541638	7.09762e-19	7.73096e-18
OS02G0189300	72.5026	-4.67139	0.50282	2.04295e-21	2.64962e-20
OS03G0841600	265.608	-4.66696	0.475343	6.9045e-24	1.06539e-22
EPlOSAG00000046480	3.38678	-4.66452	2.93983	0.00258263	0.00585574
OS12G0584700	11.4641	-4.66433	1.20213	2.33347e-05	7.25205e-05
OS01G0860400	60.6941	-4.66373	0.79808	3.93005e-10	2.11776e-09
OS04G0465600	2780.22	-4.66353	0.22226	6.65735e-99	2.52577e-96
OS03G0371800	7.44521	-4.66272	1.56892	7.47433e-05	0.000216214
OS07G0517433	3.41377	-4.65727	2.95447	0.00267387	0.00604396
OS03G0741050	11.8256	-4.65545	1.28273	4.87232e-05	0.000144877
OS02G0155700	30.7179	-4.65176	1.02906	5.22566e-07	2.00774e-06
OS03G0847900	220.985	-4.64995	0.31425	1.86622e-50	1.08837e-48
OS02G0162200	51.3843	-4.64971	0.59214	6.28906e-16	5.50811e-15
OS03G0850200	7.34663	-4.6472	1.53107	5.35794e-05	0.000158376
OS01G0695900	53.9688	-4.64421	1.55327	0.000111784	0.000315615
OS05G0177900	4.59593	-4.63698	3.58109	0.00542677	0.0115213
OS03G0306900	236.783	-4.63074	0.436403	2.0403e-27	3.86615e-26
OS01G0629600	197.335	-4.62968	0.538986	6.23579e-19	6.83463e-18
OS01G0916000	4.62367	-4.62855	3.60086	0.00550711	0.0116746
OS01G0327000	296.483	-4.6285	0.278932	7.6542e-63	7.57195e-61
OS11G0265200	617.213	-4.6283	0.344448	2.46276e-42	1.03818e-40
OS06G0107600	187.031	-4.62575	0.522393	5.32549e-20	6.2859e-19
OS01G0172800	35.0552	-4.62551	0.681487	1.85169e-12	1.23273e-11
OS10G0538200	24.6469	-4.62507	0.978003	2.52459e-07	1.00672e-06
OS02G0537000	40.5381	-4.62365	0.732699	2.81988e-11	1.68612e-10
OS01G0638000	557.325	-4.61846	0.454516	2.15441e-25	3.6248e-24
OS06G0139150	163.654	-4.61569	0.419432	3.7367e-29	7.81402e-28
OS05G0514701	7.74041	-4.61411	1.68373	0.000177767	0.000487716
OS03G0208700	16.2557	-4.60931	1.16871	1.0218e-05	3.34417e-05
OS02G0530500	16.216	-4.60804	1.1305	5.90294e-06	1.99256e-05
OS12G0245700	257.452	-4.6064	0.306637	5.58973e-52	3.49611e-50
OS04G0504000	107.049	-4.60517	0.402112	3.42478e-31	8.09867e-30
OS05G0568300	3.26466	-4.60475	2.91796	0.00265798	0.00601039
OS09G0530900	120.842	-4.60335	0.462313	2.26138e-24	3.58303e-23
OS07G0604400	57.9349	-4.60172	0.586591	5.65972e-16	4.98347e-15
OS03G0227400	54.5786	-4.60064	0.632184	3.98505e-14	3.0581e-13
OS12G0491800	15.0545	-4.6001	1.03522	1.82945e-06	6.5534e-06
OS03G0339400	7.60887	-4.59963	1.66207	0.000160112	0.000441769
OS08G0299300	77.8017	-4.59917	0.534044	7.69197e-19	8.34586e-18
OS10G0375400	11.3504	-4.59623	1.25232	4.39637e-05	0.000131472
OS02G0635800	408.453	-4.59498	0.247673	6.61678e-78	1.23483e-75
OS03G0376000	140.991	-4.59279	0.386882	2.04441e-33	5.55774e-32
OS02G0700100	3939.44	-4.59199	0.288217	2.72226e-58	2.18065e-56
OS12G0138800	514.334	-4.59074	0.209826	4.8326e-107	2.45361e-104
OS06G0107700	78.2264	-4.58919	0.578523	2.0538e-16	1.87338e-15
OS05G0567600	9.15819	-4.58702	1.96718	0.000579195	0.00146292
OS02G0720900	901.263	-4.5862	0.372856	6.56877e-36	2.0285e-34
OS10G0340600	4.75462	-4.58617	3.72038	0.00599317	0.0126113
OS10G0518000	14.8747	-4.58614	1.04397	2.33225e-06	8.2465e-06
OS03G0356498	3.39095	-4.58476	2.99962	0.00316708	0.00705382
OS01G0697100	476.242	-4.58475	0.27468	1.20488e-63	1.26056e-61
OS12G0451300	3.19837	-4.58291	2.89709	0.00261461	0.00592086
OS10G0109600	4.41726	-4.58225	3.54573	0.00552488	0.0117094
OS11G0461000	593.165	-4.5822	0.208066	2.22907e-108	1.20248e-105
OS09G0518266	4.39167	-4.58142	3.53452	0.00549739	0.0116576
OS04G0357700	8.18572	-4.58127	1.78894	0.000307568	0.000811337
OS11G0334938	26.365	-4.57651	0.786725	1.01132e-09	5.24183e-09
OS11G0211300	123.312	-4.57105	0.404869	2.11792e-30	4.78854e-29
OS01G0155300	11.538	-4.57076	1.30217	6.75101e-05	0.000196591
OS11G0448700	565.799	-4.57024	0.330444	1.20103e-44	5.56585e-43
OS06G0121700	3.81249	-4.56897	3.24152	0.00443427	0.0095845
OS04G0272200	240.026	-4.56579	0.353952	4.71784e-39	1.71096e-37
OS05G0496400	3.39018	-4.56372	3.01578	0.00333062	0.0073806
OS08G0414200	129.834	-4.56164	0.362685	4.27315e-37	1.39311e-35
OS03G0758700	131.239	-4.56158	0.558754	2.75599e-17	2.68939e-16
OS01G0214600	127.021	-4.5613	0.690418	2.65873e-12	1.7471e-11
OS03G0416200	46.4205	-4.55872	0.735836	6.00793e-11	3.49081e-10
OS10G0114300	52.612	-4.5575	0.628021	5.12468e-14	3.91091e-13
OS06G0347300	10.8575	-4.55543	1.23423	4.41024e-05	0.000131875
OS04G0379800	389.774	-4.55432	0.309541	5.33091e-50	3.04718e-48
OS04G0456300	15.4432	-4.54759	1.15301	1.08756e-05	3.54629e-05
OS03G0336400	341.13	-4.54504	0.264873	4.0871e-67	4.83244e-65
OS12G0151500	376.077	-4.53873	0.278635	1.02571e-60	9.17423e-59
OS11G0528400	62.8923	-4.53691	0.56252	9.34796e-17	8.77244e-16
OS08G0563400	41.9763	-4.53658	0.735546	7.25177e-11	4.17627e-10
OS06G0528700	31.9827	-4.53608	0.952168	1.69459e-07	6.91883e-07
OS04G0339400	2376.64	-4.5307	0.449196	4.57035e-25	7.54621e-24
OS06G0626466	29.4249	-4.53011	0.75732	3.38311e-10	1.83391e-09
OS07G0558400	23.895	-4.52503	1.03259	1.11888e-06	4.11518e-06
OS01G0863800	32.8747	-4.52435	0.721287	5.45793e-11	3.18195e-10
OS07G0646500	102.016	-4.52429	0.513831	1.03259e-19	1.19873e-18
OS06G0705500	158.992	-4.52387	0.512322	8.15275e-20	9.51567e-19
OS06G0522300	4.73331	-4.51813	3.79283	0.00642425	0.0134357
OS07G0231133	6.93614	-4.51788	1.56088	9.50223e-05	0.000271069
OS01G0813800	94.8295	-4.51454	1.48334	9.16092e-05	0.000261995
EPlOSAG00000048091	3.18228	-4.51433	2.94489	0.00313762	0.00699332
OS07G0235700	143.748	-4.51093	0.531385	1.55507e-18	1.65298e-17
OS06G0109200	106.203	-4.51086	0.458345	7.40121e-24	1.13973e-22
OS06G0184200	10.6446	-4.50991	1.2179	4.1581e-05	0.000124757
OS02G0779300	77.0281	-4.50846	0.511305	1.21143e-19	1.39835e-18
OS01G0826800	150.085	-4.50689	0.502359	2.2056e-20	2.66626e-19
OS07G0127700	12.369	-4.50667	1.49827	0.00025622	0.000684463
OS06G0123000	4.32893	-4.50544	3.58326	0.00594882	0.0125264
OS07G0206850	3.17159	-4.50317	2.94365	0.00316401	0.00704759
OS07G0474300	303.371	-4.50242	0.345555	7.6208e-40	2.90086e-38
OS03G0297800	476.611	-4.50171	0.262494	6.04328e-67	7.07268e-65
OS02G0711900	55.0371	-4.49993	0.636925	1.76795e-13	1.29128e-12
OS01G0284500	1994.68	-4.49927	0.352217	2.13798e-38	7.47101e-37
OS11G0698567	14.5946	-4.49912	1.05966	3.55261e-06	1.23085e-05
OS04G0407900	712.2	-4.49874	0.322396	2.27659e-45	1.08464e-43
OS06G0138900	148.163	-4.4986	0.437542	8.7236e-26	1.50216e-24
OS04G0511700	633.05	-4.49788	0.332218	7.53203e-43	3.25054e-41
OS06G0488050	14.4303	-4.49712	1.07546	5.00341e-06	1.70324e-05
OS07G0257200	224.314	-4.49693	0.459902	1.11883e-23	1.69866e-22
OS07G0205900	14.1718	-4.49627	1.02793	2.42906e-06	8.57324e-06
EPlOSAG00000051078	86.2007	-4.49492	0.465521	5.68191e-23	8.15668e-22
OS01G0152000	93.743	-4.4944	0.685286	3.79975e-12	2.46591e-11
OS06G0141100	11.3286	-4.49428	1.37104	0.000136374	0.000379734
OS12G0407000	18.0722	-4.48699	1.51186	0.000202431	0.000549878
OS06G0683950	196.228	-4.48558	0.392445	2.21731e-31	5.32354e-30
OS03G0772700	7.9802	-4.48403	1.83578	0.000444263	0.00114387
OS03G0772750	7.9802	-4.48403	1.83578	0.000444263	0.00114387
OS07G0643100	46.004	-4.4836	0.574669	9.69582e-16	8.38128e-15
OS04G0121100	4.57097	-4.48271	3.74616	0.0064651	0.0135122
OS01G0182600	1941.79	-4.48265	0.288218	8.85209e-56	6.48871e-54
OS03G0259551	3.3249	-4.48235	3.04976	0.00383547	0.00840119
OS05G0187500	44.1219	-4.48226	0.722651	5.8207e-11	3.38715e-10
OS03G0744700	93.4359	-4.48225	0.476809	5.60747e-22	7.53886e-21
OS01G0229000	430.739	-4.4808	0.391679	1.89262e-31	4.56943e-30
OS05G0516100	24.7952	-4.48021	0.809436	5.08452e-09	2.45035e-08
OS06G0642650	47.6379	-4.47715	0.659229	1.1058e-12	7.54202e-12
OS11G0186900	122.317	-4.47592	1.08515	1.96347e-06	6.99936e-06
OS05G0563600	4317.78	-4.47521	0.24279	5.63128e-77	9.91939e-75
OS01G0904400	1268.01	-4.47328	0.3041	4.56885e-50	2.61592e-48
OS02G0161800	135.738	-4.46931	0.520917	9.12995e-19	9.83806e-18
OS10G0560000	159.631	-4.46833	0.495698	1.60851e-20	1.96511e-19
OS01G0944700	260.873	-4.46822	1.3299	3.29768e-05	0.000100284
OS03G0122100	14.1137	-4.46758	1.09885	8.22005e-06	2.71967e-05
OS04G0461000	48.0329	-4.46728	0.68163	4.99587e-12	3.20957e-11
OS02G0617800	694.143	-4.46345	0.474267	3.73232e-22	5.07515e-21
EPlOSAG00000036337	4.02693	-4.45665	3.47085	0.00580973	0.0122582
OS03G0107300	10.2945	-4.45562	2.25122	0.0012059	0.00289504
OS10G0534900	15.4026	-4.4541	1.27917	5.20354e-05	0.000154089
OS03G0327800	37.8181	-4.44941	0.905747	7.66581e-08	3.24818e-07
OS02G0198400	544.879	-4.44887	0.228708	2.15599e-85	5.59667e-83
OS06G0289200	141.853	-4.4463	0.65183	6.46858e-13	4.50803e-12
OS05G0535200	38.1747	-4.4444	0.674567	6.47369e-12	4.11307e-11
OS08G0208200	18.7195	-4.44433	1.09204	5.0007e-06	1.70265e-05
OS07G0111700	300.696	-4.44412	0.475183	6.1233e-22	8.2036e-21
OS07G0240600	11.5255	-4.44344	1.4011	0.000164721	0.000453869
OS03G0808500	58.5377	-4.44271	0.703958	2.3766e-11	1.43122e-10
EPlOSAG00000040404	88.7598	-4.44169	0.519601	1.12855e-18	1.21003e-17
OS05G0210500	312.481	-4.44061	0.323902	7.73529e-44	3.46383e-42
OS03G0794000	17.7425	-4.43918	0.989195	1.01767e-06	3.75978e-06
OS06G0592400	252.299	-4.43777	0.843507	8.6334e-09	4.05204e-08
OS03G0180100	181.493	-4.43379	0.415876	1.35204e-27	2.58755e-26
OS07G0414000	18.1424	-4.43327	1.07006	4.1163e-06	1.4145e-05
OS01G0946550	3.24888	-4.43134	3.04506	0.00401798	0.00876372
OS01G0890300	36.3881	-4.43088	0.764705	6.36142e-10	3.36646e-09
OS03G0636700	30.8002	-4.43062	0.698846	3.7936e-11	2.24041e-10
OS01G0260100	203.503	-4.43047	0.330381	4.67517e-42	1.9447e-40
OS07G0616500	693.335	-4.42797	0.273378	4.35386e-60	3.75793e-58
EPlOSAG00000003249	8.65138	-4.4253	2.02439	0.000864677	0.00212916
OS04G0552300	230.703	-4.42417	0.33245	1.74873e-41	7.09458e-40
OS02G0797400	1619.19	-4.4238	0.231156	9.30254e-83	2.18483e-80
OS01G0285300	242.929	-4.42321	0.484964	5.88806e-21	7.40027e-20
OS03G0730600	13.926	-4.42309	1.12293	1.27727e-05	4.12206e-05
OS09G0240975	60.009	-4.4206	1.67572	0.000301666	0.000796926
OS12G0135500	4.3026	-4.4187	3.66637	0.00653286	0.0136422
OS06G0666500	4.26831	-4.41808	3.64966	0.0065001	0.0135796
OS06G0116500	202.239	-4.41793	0.343496	6.4704e-39	2.33184e-37
OS01G0179600	666.335	-4.41531	0.310168	4.56283e-47	2.31664e-45
OS07G0638000	622.948	-4.41472	0.307654	9.94659e-48	5.20312e-46
OS09G0448500	38.1035	-4.41321	0.701773	3.87692e-11	2.28765e-10
OS02G0804600	17.4945	-4.41227	1.01824	2.01588e-06	7.17803e-06
OS07G0129200	16.3599	-4.41172	1.4361	0.000166442	0.000458356
OS10G0418000	1970.01	-4.4104	0.265396	4.09172e-63	4.10659e-61
OS03G0194900	1033.17	-4.40869	0.789189	1.42746e-09	7.29581e-09
OS01G0514600	568.139	-4.40822	0.231614	8.98436e-82	1.98837e-79
OS09G0552500	8.42293	-4.40791	1.99853	0.000834262	0.00205838
OS01G0237750	4.2895	-4.4056	3.67479	0.00661137	0.0137937
OS05G0532500	207.917	-4.40442	0.354509	1.62398e-36	5.19146e-35
OS12G0255200	76.4098	-4.40128	0.655817	1.82804e-12	1.21746e-11
OS05G0171300	476.271	-4.40064	0.304639	1.9944e-48	1.07589e-46
OS02G0122600	78.3298	-4.39577	0.507498	4.86095e-19	5.36523e-18
OS01G0681100	14.216	-4.3928	1.17392	2.31483e-05	7.19802e-05
OS07G0250900	95.6125	-4.39255	0.529406	1.04117e-17	1.04708e-16
OS04G0497300	6.56122	-4.39224	1.60581	0.000181794	0.000497773
OS10G0543800	361.666	-4.39223	0.335669	3.2155e-40	1.23763e-38
OS02G0674233	10.3133	-4.39221	1.30142	0.000112774	0.00031815
OS08G0407600	303.124	-4.39031	0.319722	5.31443e-44	2.40158e-42
OS08G0535200	880.695	-4.38837	0.305446	6.85587e-48	3.61925e-46
OS08G0290700	14.0036	-4.38773	1.15279	1.89926e-05	5.9894e-05
OS06G0256900	1560.86	-4.38755	0.253243	2.24768e-68	2.82186e-66
EPlOSAG00000023247	28.5319	-4.38313	0.901762	1.13309e-07	4.7275e-07
OS12G0636100	184.618	-4.38292	0.37669	2.47597e-32	6.36981e-31
OS02G0740900	8.4153	-4.3807	2.02159	0.000918203	0.00225037
OS11G0599200	272.378	-4.38037	1.12439	4.92878e-06	1.67999e-05
OS03G0283200	44.835	-4.37913	1.71974	0.000389664	0.0010122
EPlOSAG00000051129	3.23228	-4.37885	3.0752	0.00439786	0.00951181
OS03G0762100	227.202	-4.37625	0.340529	7.12373e-39	2.55662e-37
OS12G0111000	67.4572	-4.37577	0.551005	2.1175e-16	1.92944e-15
OS11G0300700	45.3491	-4.37444	0.741977	3.47082e-10	1.87851e-09
EPlOSAG00000023757	47.7788	-4.37144	0.659672	3.51108e-12	2.2876e-11
OS01G0327400	481.153	-4.36921	0.298129	1.12887e-49	6.37877e-48
OS07G0500300	2310.4	-4.36373	0.159996	7.81081e-165	1.9262e-161
OS03G0856300	329.531	-4.3633	0.340652	1.13735e-38	4.05231e-37
OS12G0292301	4.29809	-4.35966	3.73988	0.00697308	0.0144905
OS08G0564700	416.972	-4.3586	0.262522	5.13468e-63	5.10878e-61
OS01G0233500	542.079	-4.35808	0.275214	1.73625e-57	1.34403e-55
OS02G0826300	65.1724	-4.35753	0.663271	4.44057e-12	2.86241e-11
OS02G0806000	126.5	-4.3524	0.4519	5.1408e-23	7.40142e-22
OS04G0532400	159.48	-4.35022	0.406908	9.0147e-28	1.7397e-26
OS01G0128200	280.086	-4.34864	0.3228	2.15805e-42	9.15316e-41
OS07G0117200	25.0562	-4.34725	0.963796	5.76585e-07	2.20084e-06
OS07G0509800	2211	-4.34581	0.737704	2.35044e-10	1.28992e-09
OS05G0120900	137.261	-4.34081	0.376177	7.5091e-32	1.86378e-30
OS11G0105350	6.17345	-4.33698	1.55778	0.000154407	0.000426746
OS05G0568600	41.4675	-4.3359	0.963706	4.61043e-07	1.78208e-06
OS07G0625600	368.106	-4.33515	0.272204	3.47958e-58	2.76803e-56
OS02G0572351	4.20223	-4.33057	3.71361	0.00703266	0.014602
OS04G0226600	19.5506	-4.32801	0.908842	2.83854e-07	1.12554e-06
OS01G0257100	62.9877	-4.3268	0.814162	8.29178e-09	3.897e-08
OS03G0283100	1278.04	-4.32229	0.713913	9.44504e-11	5.38369e-10
OS02G0751800	538.138	-4.32172	0.225154	3.62087e-83	8.6813e-81
OS05G0459400	902.163	-4.32145	0.292374	1.71747e-50	1.00501e-48
OS06G0609500	431.369	-4.32014	0.238842	2.87789e-74	4.59995e-72
OS06G0187500	83.1846	-4.31687	0.469289	4.32157e-21	5.47732e-20
OS05G0335500	43.8538	-4.31514	0.75591	1.04325e-09	5.3976e-09
OS09G0439500	7.36089	-4.31252	1.86556	0.000666681	0.00166936
OS08G0503000	5283.16	-4.31225	0.325043	3.30214e-41	1.32258e-39
OS04G0599800	1327.13	-4.31224	0.239822	1.93636e-73	2.95809e-71
OS12G0630600	14.3349	-4.3106	1.28213	7.63939e-05	0.000220545
OS02G0704000	73.2259	-4.30981	0.718709	1.45367e-10	8.15535e-10
OS10G0330000	33.3121	-4.30472	0.816472	1.36219e-08	6.27227e-08
OS03G0626500	44.1514	-4.30438	0.575338	1.11609e-14	8.89905e-14
OS11G0462100	157.391	-4.30386	0.333142	4.16268e-39	1.52081e-37
OS01G0323950	12.8642	-4.30036	1.08537	1.2028e-05	3.89958e-05
OS02G0563000	30.7754	-4.30014	0.911886	2.18146e-07	8.77695e-07
OS07G0510300	11.3211	-4.29833	1.58152	0.000566259	0.00143214
OS02G0590400	16.236	-4.29739	1.03261	4.35596e-06	1.49315e-05
OS09G0540350	60.1416	-4.29661	0.503574	1.77917e-18	1.88596e-17
OS08G0489300	15.8358	-4.29319	0.951171	1.05188e-06	3.87869e-06
OS01G0927000	396.699	-4.29216	0.280344	6.45252e-54	4.37669e-52
OS09G0442300	5584.6	-4.29152	0.161474	1.30011e-156	2.8054e-153
OS04G0350300	927.707	-4.29145	0.278884	1.62039e-54	1.12564e-52
OS02G0111800	110.098	-4.2913	0.395289	2.02816e-28	4.05927e-27
OS05G0501500	9.76419	-4.28752	1.30943	0.000153067	0.000423312
OS08G0161800	7.20545	-4.28667	1.87269	0.000739746	0.0018411
OS03G0638300	28.0067	-4.28596	0.704703	1.96878e-10	1.08916e-09
OS06G0147000	83.0454	-4.28401	0.39259	1.86823e-28	3.75004e-27
OS01G0724700	9.15976	-4.28391	1.21655	8.58711e-05	0.000246565
OS01G0507300	913.98	-4.28327	0.225544	1.79512e-81	3.92257e-79
OS04G0670900	15.6826	-4.28256	0.932722	7.50006e-07	2.81946e-06
OS07G0677300	249.185	-4.28174	0.944659	3.36069e-07	1.3206e-06
OS04G0444300	85.586	-4.27927	0.508597	3.94705e-18	4.07634e-17
OS12G0267100	3.48804	-4.27848	3.33004	0.00609445	0.0128018
OS04G0205200	4.14589	-4.27384	3.75394	0.00738964	0.0152716
OS11G0490600	1362.77	-4.2722	0.214709	3.22642e-89	9.52069e-87
OS07G0549900	1441.34	-4.27168	0.312277	1.04392e-43	4.6505e-42
OS04G0597600	55.2781	-4.27093	0.48642	2.64026e-19	2.97212e-18
OS09G0380300	34.7959	-4.2709	0.672202	2.54172e-11	1.52667e-10
OS06G0604400	1191.76	-4.26797	0.199436	1.08593e-102	4.74577e-100
OS04G0472300	599.165	-4.26736	0.274664	1.51283e-55	1.09728e-53
OS01G0940000	69.8248	-4.26598	0.561361	2.81281e-15	2.35538e-14
OS02G0723400	29.4858	-4.26536	0.792658	7.19083e-09	3.406e-08
OS06G0677000	126.631	-4.26418	0.399811	1.60316e-27	3.05965e-26
OS07G0638400	1518.58	-4.26405	0.327933	9.57258e-40	3.61195e-38
OS03G0223400	369.06	-4.2611	0.377386	1.23999e-30	2.83703e-29
OS12G0515300	9.02444	-4.26053	1.22177	9.64189e-05	0.000274772
OS04G0670100	98.5329	-4.26044	0.510016	5.49536e-18	5.62989e-17
OS09G0403000	46.4085	-4.25964	0.594817	1.03825e-13	7.72032e-13
OS11G0462600	22.2169	-4.25641	0.853323	7.64672e-08	3.24089e-07
OS06G0573500	4.65526	-4.24854	4.14802	0.00812267	0.016643
OS01G0853700	268.082	-4.24148	0.954774	5.08991e-07	1.95711e-06
OS05G0202300	22.3626	-4.2391	0.950894	9.21519e-07	3.42249e-06
OS07G0525900	3.42984	-4.23853	3.32782	0.00626578	0.0131338
OS03G0391400	23.6169	-4.23513	1.02936	3.38341e-06	1.17494e-05
OS02G0159400	61.7221	-4.23259	0.676939	3.14308e-11	1.86998e-10
OS07G0121100	44.6874	-4.23011	0.689014	7.29068e-11	4.19728e-10
OS07G0635900	1361.5	-4.22944	0.378948	4.79463e-30	1.06112e-28
OS10G0481300	133.694	-4.22627	1.57532	0.000259715	0.000692887
OS07G0558300	95.0376	-4.22578	0.451965	7.8151e-22	1.04056e-20
OS08G0158200	162.055	-4.22293	0.531076	1.3565e-16	1.25862e-15
EPlOSAG00000048998	12.1482	-4.22062	1.06198	1.20619e-05	3.90898e-05
OS01G0723100	54.5261	-4.21872	0.56616	1.08012e-14	8.6302e-14
OS02G0699000	24.6671	-4.21759	1.14633	1.72996e-05	5.49163e-05
OS05G0590000	448.688	-4.21692	0.241645	3.18127e-69	4.16035e-67
OS08G0496200	15.4235	-4.2164	1.01996	4.96602e-06	1.69151e-05
OS04G0439600	57.6299	-4.21628	0.541092	7.33372e-16	6.38901e-15
OS05G0414800	56.568	-4.21568	0.499649	4.66407e-18	4.79962e-17
OS08G0498600	13.0601	-4.21519	1.91851	0.00152113	0.00358918
OS01G0134900	72.7661	-4.2136	0.528226	1.5742e-16	1.45047e-15
OS01G0176000	163.224	-4.2133	0.664667	1.64848e-11	1.00536e-10
OS06G0497500	109.484	-4.21233	0.528737	1.53775e-16	1.41916e-15
OS07G0471900	29.5132	-4.21023	0.667721	4.89597e-11	2.864e-10
OS05G0578600	285.74	-4.20741	0.317858	4.86391e-41	1.92356e-39
OS07G0691200	460.155	-4.20687	0.325023	2.14631e-39	7.93375e-38
OS12G0169000	105.105	-4.20679	0.588806	6.51217e-14	4.92083e-13
OS12G0226900	15.9659	-4.20611	1.10724	1.62847e-05	5.18709e-05
OS03G0148300	20.4396	-4.20605	0.741841	2.93485e-09	1.45113e-08
OS02G0152900	70.8788	-4.20569	0.464649	1.96762e-20	2.38862e-19
OS12G0555500	248.019	-4.20519	0.411282	1.13816e-25	1.94915e-24
OS03G0294650	141.647	-4.20424	0.340771	6.77392e-36	2.08999e-34
OS07G0571700	638.867	-4.20393	0.236904	1.34347e-71	1.91666e-69
OS04G0572200	2.96118	-4.19854	3.0593	0.00517123	0.0110317
OS11G0592600	362.059	-4.19818	0.297887	3.40335e-46	1.67142e-44
OS06G0112300	88.6385	-4.19684	0.528331	1.66851e-16	1.53328e-15
OS07G0691300	233.849	-4.1968	0.468711	2.81438e-20	3.37735e-19
OS07G0129800	53.2274	-4.19651	0.668573	2.91297e-11	1.73907e-10
OS06G0229400	4.34171	-4.19631	3.99924	0.0081644	0.0167157
OS06G0149801	23.2716	-4.19266	0.716855	9.2897e-10	4.83532e-09
OS03G0305000	295.065	-4.19258	0.429119	1.15037e-23	1.74425e-22
OS11G0195600	555.27	-4.19216	0.404863	3.05698e-26	5.38207e-25
OS04G0559550	9.41639	-4.19137	1.31574	0.000192349	0.000524921
OS02G0192001	5.89789	-4.19072	1.59894	0.000266668	0.000710286
OS04G0293600	9.20729	-4.18734	1.31989	0.000216717	0.000586053
OS07G0118200	160.155	-4.18631	0.658287	1.45087e-11	8.90282e-11
OS01G0112400	5.92058	-4.18565	1.63924	0.000355884	0.000930543
OS03G0239000	498.168	-4.18473	0.271284	1.02308e-54	7.1647e-53
OS04G0490300	75.8238	-4.18265	0.47376	1.38301e-19	1.59056e-18
OS03G0719000	41.6267	-4.18193	1.00074	1.9535e-06	6.96524e-06
OS08G0511400	82.2449	-4.18139	0.454961	4.41251e-21	5.58848e-20
OS05G0501300	263.656	-4.18062	0.352619	1.84282e-33	5.02554e-32
OS06G0184900	40.8953	-4.18055	0.567956	2.67123e-14	2.07572e-13
OS11G0484300	2320.98	-4.17956	0.213099	8.95727e-87	2.39728e-84
OS08G0129600	350.063	-4.17844	0.274635	2.39233e-53	1.57624e-51
OS05G0447200	71.2339	-4.17714	0.66424	2.62641e-11	1.57452e-10
OS08G0530400	1365.29	-4.17664	0.209679	2.27129e-89	6.8188e-87
OS10G0580400	21.8199	-4.17553	0.951397	1.18567e-06	4.34605e-06
OS01G0763700	29.6983	-4.17462	0.725319	1.09036e-09	5.63545e-09
OS01G0105900	1636.57	-4.17336	0.339893	9.35295e-36	2.85761e-34
OS03G0196400	493.61	-4.17133	0.306543	2.96127e-43	1.29744e-41
OS07G0599900	3.08852	-4.17056	3.16632	0.00587649	0.0123885
OS11G0306300	5.80661	-4.17051	1.62825	0.000352472	0.00092232
OS06G0671600	6.32165	-4.16517	1.76766	0.000639405	0.00160595
OS12G0555000	23437.3	-4.16432	0.269957	8.74197e-55	6.17212e-53
OS05G0209683	18.3387	-4.16232	0.931806	9.1747e-07	3.40892e-06
OS04G0619800	3981.22	-4.1623	0.250234	3.08608e-63	3.14298e-61
OS03G0291500	2416.91	-4.16223	0.333873	1.09101e-36	3.51043e-35
OS09G0286300	283.558	-4.16179	0.526533	2.04327e-16	1.86427e-15
OS07G0127600	3.12425	-4.16003	3.19783	0.00607867	0.012771
OS04G0101400	480.783	-4.1594	0.315292	7.53008e-41	2.95763e-39
OS09G0280500	21.0089	-4.15703	0.916261	6.7977e-07	2.57224e-06
OS09G0298500	556.982	-4.15258	0.188473	1.22468e-108	6.71144e-106
OS02G0168250	9.6848	-4.15192	1.44354	0.00043565	0.00112295
OS06G0312900	173.68	-4.15184	0.371601	4.89731e-30	1.08315e-28
OS12G0133850	27.0418	-4.14989	0.832677	6.72871e-08	2.86695e-07
OS06G0655100	214.917	-4.14986	0.276385	7.96907e-52	4.96628e-50
OS01G0122200	38.6297	-4.14971	0.654298	2.30468e-11	1.38937e-10
OS04G0552700	12.7333	-4.14663	1.27252	0.000118379	0.000332876
OS01G0692000	538.865	-4.1462	0.275073	1.90837e-52	1.21786e-50
OS08G0546700	525.845	-4.14393	0.291653	6.38971e-47	3.22521e-45
OS02G0230250	3532.56	-4.14248	0.213268	3.73882e-85	9.49138e-83
OS02G0822100	527.046	-4.14244	0.296144	1.40653e-45	6.76329e-44
OS12G0109750	6.35184	-4.14174	1.7798	0.000675785	0.00169056
OS01G0936600	667.812	-4.14129	0.380773	1.28522e-28	2.60554e-27
OS04G0461300	72.1319	-4.13726	0.49599	7.51954e-18	7.6379e-17
OS06G0705600	17.4167	-4.13707	0.894888	5.46065e-07	2.09198e-06
OS04G0106400	14.7394	-4.13462	1.02783	7.75733e-06	2.57471e-05
OS05G0197200	6.28241	-4.13228	1.79105	0.000743086	0.00184861
OS04G0659200	14.5287	-4.13126	0.979506	3.64263e-06	1.26061e-05
OS09G0500900	142.313	-4.13016	0.477259	4.28711e-19	4.7516e-18
OS02G0261000	43.3934	-4.12931	0.607414	1.16548e-12	7.93026e-12
OS02G0472700	10.3826	-4.1288	1.61339	0.00086931	0.00213981
OS07G0204400	22.0801	-4.12518	1.06909	9.99567e-06	3.27513e-05
OS11G0650600	5.68118	-4.12431	1.62087	0.000364226	0.000950987
OS08G0239300	3.13175	-4.12286	3.23704	0.00645608	0.0134982
OS07G0208950	3.14023	-4.12204	3.2477	0.00652219	0.0136216
OS05G0399100	825.958	-4.12181	0.247868	3.49752e-63	3.54111e-61
OS03G0257500	24.5226	-4.12052	0.968139	1.93979e-06	6.92208e-06
OS01G0257300	18.1554	-4.11652	1.00621	4.54184e-06	1.55331e-05
OS05G0158500	131.103	-4.11266	0.425629	3.71464e-23	5.41358e-22
OS07G0205600	29.6985	-4.1123	0.850261	1.30617e-07	5.41234e-07
OS07G0104100	53.3233	-4.11148	0.497251	1.71951e-17	1.70201e-16
OS04G0140400	2.92494	-4.1087	3.11308	0.00594115	0.0125126
OS08G0501900	381.853	-4.10845	0.291942	4.30675e-46	2.1061e-44
OS05G0358101	36.5657	-4.10815	0.624243	6.18398e-12	3.9348e-11
OS04G0481500	36.4075	-4.10718	0.611638	2.59055e-12	1.70489e-11
OS07G0151100	11.6801	-4.10515	1.16691	5.96728e-05	0.000174994
OS07G0663000	20.2915	-4.10265	0.878519	3.63713e-07	1.42339e-06
OS01G0788200	162.106	-4.10217	0.452944	1.14526e-20	1.41063e-19
OS03G0418000	30.6147	-4.10029	0.646344	3.31316e-11	1.96575e-10
OS06G0218600	89.4981	-4.09884	0.553468	1.10496e-14	8.81644e-14
OS03G0279816	220.062	-4.09843	0.433106	2.57715e-22	3.55053e-21
OS09G0544000	26.2578	-4.09755	0.862994	2.17534e-07	8.75335e-07
OS01G0945200	24.7037	-4.09738	0.990546	3.04185e-06	1.06113e-05
OS11G0138700	47.9757	-4.09735	0.562347	3.49732e-14	2.69821e-13
OS10G0436850	33.9061	-4.09649	0.66084	6.84277e-11	3.94665e-10
OS01G0259400	1003.78	-4.09479	0.21422	2.49287e-82	5.8153e-80
OS07G0567700	55.3241	-4.09455	0.621841	3.90711e-12	2.53178e-11
OS01G0228901	362.181	-4.09368	0.202157	4.59058e-92	1.4675e-89
OS11G0220700	846.046	-4.09061	0.23696	8.30341e-68	1.01658e-65
OS10G0506200	70.6367	-4.08812	0.769889	7.94095e-09	3.74176e-08
OS09G0425400	85.227	-4.08668	0.448348	9.44647e-21	1.16938e-19
OS11G0134700	9.64004	-4.08426	1.48066	0.000558933	0.00141516
OS01G0372500	2.87323	-4.08378	3.09635	0.00597968	0.0125852
OS12G0556300	38.4083	-4.08199	0.599022	1.34413e-12	9.08497e-12
OS10G0473950	46.0588	-4.08098	0.494062	2.4885e-17	2.43524e-16
OS01G0778500	5.79718	-4.07943	1.69033	0.000544591	0.00138179
OS05G0123000	2.77882	-4.0777	3.03466	0.00566406	0.0119767
OS01G0233100	253.124	-4.0771	0.279662	3.68268e-49	2.04084e-47
OS07G0481100	104.589	-4.07572	0.462381	1.24382e-19	1.43478e-18
OS05G0525600	6.03444	-4.07555	1.7311	0.000607817	0.00153078
OS01G0826000	222.32	-4.07536	0.535592	2.18506e-15	1.84313e-14
OS04G0685000	123.4	-4.07221	0.44179	3.13855e-21	4.01923e-20
OS02G0532300	971.942	-4.072	0.46058	7.3692e-20	8.6157e-19
OS05G0114000	2060.98	-4.06979	0.260056	2.68383e-56	1.99696e-54
OS03G0857500	691.775	-4.06899	0.241441	8.01037e-65	8.80758e-63
OS09G0421800	20.6049	-4.06587	0.970152	2.76372e-06	9.69099e-06
OS06G0231600	35.7179	-4.06537	0.831105	8.31841e-08	3.51049e-07
OS03G0621650	15.012	-4.06204	1.10199	2.29963e-05	7.15525e-05
OS11G0591000	507.948	-4.06092	0.249772	1.37004e-60	1.21909e-58
OS04G0433800	639.167	-4.05959	0.270114	4.12413e-52	2.59355e-50
OS11G0460900	8.1735	-4.05511	1.27079	0.000236998	0.00063651
OS09G0283600	48.7818	-4.05295	0.554931	3.4894e-14	2.6927e-13
OS12G0126000	678.873	-4.04951	0.203464	3.3174e-89	9.7062e-87
OS07G0117350	4.09445	-4.04889	4.03946	0.00889886	0.0180587
OS09G0272900	4.11731	-4.04875	4.06102	0.00892996	0.0181159
OS09G0551000	35.9181	-4.04456	0.68411	3.6902e-10	1.99318e-09
OS04G0389100	98.3913	-4.04363	0.501957	7.39551e-17	6.99151e-16
OS08G0410350	8.32599	-4.04278	1.29332	0.000270085	0.00071861
OS10G0577500	8.35055	-4.04138	1.26853	0.000218807	0.000591197
OS03G0155300	28.147	-4.04098	0.825885	1.03079e-07	4.31735e-07
OS06G0315601	5.64688	-4.04026	1.70527	0.000649666	0.001629
OS03G0134900	2085.01	-4.0392	0.205944	1.02216e-86	2.69389e-84
OS09G0264400	18.727	-4.03865	1.1925	5.68735e-05	0.000167297
OS11G0699532	8.88035	-4.03831	1.41068	0.000485944	0.00124294
OS03G0584300	194.775	-4.03815	0.339448	1.19582e-33	3.28708e-32
OS08G0119700	41.4789	-4.03547	0.679617	2.92962e-10	1.59711e-09
OS03G0691050	29.0223	-4.03508	0.859709	2.3848e-07	9.54059e-07
OS06G0651100	125.133	-4.03431	0.365139	2.30391e-29	4.88291e-28
OS02G0321600	380.657	-4.03404	0.295002	1.24626e-43	5.53759e-42
OS08G0364900	36.5842	-4.03402	0.909819	6.8355e-07	2.58484e-06
OS02G0230875	8.48345	-4.03341	1.35923	0.000399574	0.00103638
OS05G0207400	14.2048	-4.03306	1.07084	1.96059e-05	6.16647e-05
OS03G0639400	10.8457	-4.03159	1.0898	3.50169e-05	0.000105984
OS02G0179500	156.167	-4.02983	0.42554	2.58018e-22	3.55327e-21
OS11G0616300	170.637	-4.02755	0.320268	3.38572e-37	1.11114e-35
OS01G0373700	104.685	-4.02265	1.5273	0.000330373	0.000867915
OS12G0284700	5.33077	-4.02133	1.61114	0.000435552	0.00112278
OS10G0550800	4.41992	-4.01884	4.37547	0.00931083	0.0188215
OS01G0830100	265.835	-4.01626	0.358806	3.7075e-30	8.27417e-29
OS12G0135200	44.0096	-4.01476	0.626433	1.34852e-11	8.30644e-11
OS01G0747500	1129.41	-4.01438	0.216586	8.7885e-78	1.63131e-75
OS07G0510800	77.5077	-4.01435	0.660533	1.03999e-10	5.90457e-10
OS10G0422600	26.8698	-4.01366	0.724974	3.85642e-09	1.88055e-08
OS08G0265500	1091.04	-4.01301	0.276498	8.04389e-49	4.4012e-47
OS05G0462900	5.47859	-4.01206	1.67965	0.000619557	0.00155837
OS11G0531700	289.762	-4.01178	0.412858	2.32598e-23	3.44211e-22
OS02G0526000	87.1173	-4.00971	0.4592	2.64213e-19	2.97326e-18
OS05G0217000	927.573	-4.00767	0.464767	5.16468e-19	5.68411e-18
OS10G0536700	407.834	-4.00759	0.373644	7.04308e-28	1.36608e-26
OS12G0468550	8.20892	-4.00682	1.30551	0.000315893	0.000832091
OS07G0564500	332.485	-4.00571	0.470793	1.41306e-18	1.5062e-17
OS02G0829500	573.334	-4.00549	0.339849	3.67129e-33	9.87158e-32
OS11G0508600	19.151	-4.00437	1.26651	0.00011276	0.000318137
OS02G0492900	7.9517	-4.004	1.24087	0.00021362	0.000578403
OS04G0604800	3.93067	-4.00332	3.97802	0.00905197	0.01835
OS02G0639550	2.80067	-4.00302	3.11243	0.00651674	0.0136119
OS05G0390800	11.2881	-4.00281	1.18659	9.04916e-05	0.000259057
OS06G0564700	42.0065	-4.00252	0.795613	4.27632e-08	1.86226e-07
OS02G0816200	775.924	-3.99886	0.368474	1.70366e-28	3.42368e-27
OS01G0178850	11.1411	-3.99688	1.17908	8.83778e-05	0.000253215
OS03G0852400	431.029	-3.99655	0.224401	6.16973e-72	8.98776e-70
OS11G0614500	5.52439	-3.99545	1.70002	0.000684527	0.00171095
OS01G0909300	5.19506	-3.99392	1.61008	0.000475319	0.00121784
OS04G0269600	1219.59	-3.99224	0.321788	1.94238e-36	6.15801e-35
OS11G0705200	74.5267	-3.99111	0.725202	2.75045e-09	1.36377e-08
[truncated: 17,041 more rows]

## Sheet: AG2_cold
	baseMean	log2FoldChange	lfcSE	pvalue	padj
OS10G0150400	1032.81	-14.9822	3.43653	6.66248e-36	5.29109e-34
OS10G0150700	611.074	-14.1603	3.37033	3.87352e-32	2.30447e-30
OS03G0787600	411.183	-13.3571	3.48637	4.7429e-16	7.70896e-15
OS10G0150600	365.123	-13.3386	3.30883	1.47555e-27	6.13748e-26
OS05G0217700	321.976	-13.0097	3.40701	3.39045e-17	6.13569e-16
OS04G0693400	272.293	-12.8596	3.25502	1.84925e-25	6.64736e-24
OS11G0566800	242.756	-12.6551	3.26031	1.10863e-22	3.23026e-21
OS09G0556300	240.031	-12.6522	3.2535	1.16211e-23	3.6475e-22
OS01G0225500	3540.03	-12.3296	0.78475	1.10683e-54	2.39222e-52
OS12G0291400	188.508	-12.2664	3.20729	7.40189e-23	2.19036e-21
OS05G0190500	159.522	-11.9959	3.1713	2.74575e-22	7.78775e-21
OS05G0153300	147.026	-11.8546	3.16773	5.99712e-21	1.52038e-19
OS01G0836800	143.647	-11.8194	3.15861	3.20333e-21	8.31868e-20
OS09G0275400	138.283	-11.7496	3.15872	2.12962e-20	5.14316e-19
OS10G0150800	134.577	-11.7084	3.12022	9.65455e-22	2.62913e-20
OS04G0636900	128.196	-11.6373	3.13389	6.26947e-21	1.58472e-19
OS02G0230300	128.896	-11.6266	3.1476	1.27239e-19	2.88327e-18
OS05G0399400	2089.3	-11.5159	0.967039	1.35905e-32	8.45361e-31
EPlOSAG00000008564	170.052	-11.3386	3.86585	1.6886e-06	8.65049e-06
OS10G0148100	104.9	-11.3004	3.09757	1.5212e-19	3.42661e-18
OS05G0215033	105.843	-11.2834	3.13439	2.46368e-17	4.5281e-16
OS07G0464700	102.823	-11.2622	3.10111	5.55403e-19	1.19587e-17
OS01G0263000	95.3675	-11.128	3.10058	8.5674e-18	1.66138e-16
OS10G0503250	93.3647	-11.0734	3.11218	1.1607e-16	2.00186e-15
OS11G0484700	85.9667	-10.9109	3.11955	4.35923e-15	6.4667e-14
OS12G0476200	82.1874	-10.8829	3.07067	3.04872e-17	5.54075e-16
OS05G0217800	9795.26	-10.8753	0.426431	2.62553e-143	8.96591e-140
OS10G0552600	2858.17	-10.8641	0.578651	1.50361e-78	7.33525e-76
OS02G0519700	74.0399	-10.7086	3.0422	6.25921e-17	1.10065e-15
OS05G0202800	640.255	-10.701	1.08938	1.05445e-22	3.08556e-21
OS08G0509400	71.0589	-10.6619	3.03362	1.71588e-17	3.21424e-16
OS01G0952000	70.2542	-10.6332	3.03016	4.02505e-17	7.22667e-16
OS01G0348800	6004.67	-10.5411	0.42521	7.01204e-137	1.84196e-133
OS04G0227500	66.3673	-10.4668	3.08122	1.21393e-13	1.5561e-12
OS11G0167800	60.9935	-10.354	3.04257	2.39587e-14	3.32048e-13
OS02G0829000	59.1294	-10.3319	3.01018	1.37862e-15	2.14188e-14
OS03G0593600	57.1471	-10.275	2.99527	1.18204e-15	1.85418e-14
OS06G0179400	54.2933	-10.2001	2.9804	8.9678e-16	1.42239e-14
OS07G0144500	49.9256	-10.0431	2.96882	7.47171e-15	1.08069e-13
OS03G0571700	49.2706	-10.0186	2.96976	1.04509e-14	1.48765e-13
OS08G0460000	368.924	-9.94269	1.00546	1.4991e-22	4.31644e-21
OS10G0150300	362.732	-9.9164	1.01132	3.11979e-22	8.80478e-21
OS03G0368000	523.043	-9.89199	0.876581	7.74891e-29	3.56148e-27
OS12G0227500	290.567	-9.58251	1.02776	2.41912e-20	5.83409e-19
OS05G0148900	37.4251	-9.55685	2.92024	1.74171e-13	2.20369e-12
OS02G0662100	1523.14	-9.54393	0.481152	1.09209e-87	7.61095e-85
OS01G0944700	38.2688	-9.43474	3.06011	1.66673e-09	1.33577e-08
OS02G0658100	235.413	-9.2354	1.08568	1.59477e-17	3.00717e-16
OS01G0692050	30.7282	-9.23533	2.87917	5.58816e-13	6.717e-12
OS05G0276500	31.2895	-9.23442	2.89977	3.94134e-12	4.3361e-11
OS05G0114700	419.985	-9.20994	0.770062	3.84124e-32	2.28926e-30
OS01G0208400	30.0242	-9.15784	2.90349	1.08187e-11	1.13119e-10
OS08G0170700	29.9064	-9.09786	2.94437	2.17842e-10	1.94588e-09
EPlOSAG00000020077	31.2654	-9.09572	3.01699	4.37423e-09	3.3077e-08
OS05G0178300	28.118	-9.05943	2.8765	7.06181e-12	7.55731e-11
OS04G0116600	26.9703	-8.99773	2.85873	4.35871e-12	4.76458e-11
OS03G0836800	7076.27	-8.99168	0.342628	3.05054e-152	1.30216e-148
OS05G0177900	28.9685	-8.98993	2.98474	3.07299e-09	2.37366e-08
OS01G0954900	24.4215	-8.81688	2.84991	2.58693e-11	2.58609e-10
OS04G0644400	3603.13	-8.78552	0.354234	6.96644e-137	1.84196e-133
OS12G0291733	23.4129	-8.72958	2.85313	8.73448e-11	8.19434e-10
OS10G0106600	23.2344	-8.72232	2.84781	6.87405e-11	6.50615e-10
OS03G0388900	3852	-8.69434	0.396461	1.62104e-107	2.30654e-104
OS01G0556700	22.0173	-8.60293	2.85537	3.79363e-10	3.28971e-09
OS01G0827300	22.5643	-8.53602	2.9502	2.57425e-08	1.74352e-07
OS07G0639400	22.218	-8.53233	2.92919	1.36356e-08	9.62267e-08
OS02G0308400	21.9934	-8.52862	2.91513	8.69269e-09	6.31186e-08
OS03G0128932	20.9619	-8.51438	2.84752	6.23975e-10	5.26256e-09
OS01G0545100	20.1249	-8.49003	2.805	8.51774e-11	8.00419e-10
OS06G0302000	79.3181	-8.45599	1.37497	2.18864e-14	3.04192e-13
OS03G0368300	311.782	-8.44743	0.759182	6.60013e-29	3.05403e-27
OS09G0540400	244.274	-8.41962	0.757969	5.89377e-28	2.5253e-26
OS05G0226900	20.3481	-8.4063	2.88839	8.66127e-09	6.29172e-08
OS06G0124300	19.0837	-8.35761	2.82566	1.03095e-09	8.45484e-09
OS03G0259100	412.016	-8.33519	0.959235	5.75354e-19	1.23649e-17
OS06G0299300	18.5096	-8.31696	2.81058	7.59154e-10	6.33383e-09
OS07G0508700	29.8907	-8.25961	3.62996	0.000142747	0.000509637
OS10G0108800	18.2275	-8.23756	2.84942	8.01439e-09	5.85294e-08
OS11G0439600	2651.39	-8.21947	0.297146	7.1719e-169	6.12283e-165
OS05G0161500	1923.59	-8.18473	0.297779	1.38112e-166	9.43279e-163
OS04G0570600	17.0976	-8.18253	2.78834	9.95777e-10	8.18407e-09
OS02G0217400	16.9907	-8.18104	2.78083	7.11709e-10	5.96421e-09
OS10G0165300	17.1181	-8.17979	2.79181	1.28861e-09	1.04549e-08
OS07G0413800	156.663	-8.12955	0.885841	1.03442e-19	2.36759e-18
OS03G0412800	16.9259	-8.11687	2.82315	7.98132e-09	5.83128e-08
EPlOSAG00000020489	17.4787	-8.09794	2.89024	7.93732e-08	5.00464e-07
OS11G0450400	17.6794	-8.07243	2.92746	2.36482e-07	1.38519e-06
EPlOSAG00000040040	16.3556	-8.07063	2.80975	7.09142e-09	5.2157e-08
OS11G0562100	590.119	-8.06896	0.572445	2.18529e-45	3.1224e-43
OS11G0258700	15.8609	-8.03841	2.78695	3.81554e-09	2.90841e-08
OS04G0319800	144.734	-8.00565	0.889415	4.88179e-19	1.05445e-17
EPlOSAG00000026651	15.5962	-7.98963	2.79799	8.89778e-09	6.45255e-08
OS11G0490600	560.927	-7.95267	0.806248	8.26446e-24	2.62778e-22
OS11G0126800	97.1952	-7.94958	1.04482	3.06745e-14	4.20177e-13
ENSRNA049471090	15.4653	-7.94681	2.81449	2.25413e-08	1.53829e-07
OS12G0263000	92.3796	-7.89103	1.00414	6.68746e-15	9.73444e-14
OS02G0106201	14.9146	-7.87756	2.80872	3.11411e-08	2.08886e-07
OS07G0599900	15.6992	-7.83839	2.92228	7.12888e-07	3.87922e-06
OS11G0485000	14.9058	-7.82939	2.84783	1.36836e-07	8.29503e-07
OS10G0392900	90.832	-7.82033	1.07701	2.7307e-13	3.38478e-12
OS07G0484800	13.598	-7.76367	2.75486	1.16155e-08	8.28615e-08
OS06G0317200	13.5569	-7.75436	2.75786	1.40441e-08	9.87625e-08
OS06G0553200	408.464	-7.73572	0.632333	4.57316e-35	3.46272e-33
OS07G0271500	80.0313	-7.66384	1.03975	1.81544e-13	2.29274e-12
OS11G0291450	13.0486	-7.62102	2.80203	1.51084e-07	9.11549e-07
OS06G0632400	12.2817	-7.58074	2.73553	2.58514e-08	1.7502e-07
OS03G0223200	12.5491	-7.57727	2.77168	8.55421e-08	5.36291e-07
OS04G0228400	1050.24	-7.57586	0.928484	1.90868e-17	3.54815e-16
OS05G0248200	465.734	-7.55289	0.921668	1.49345e-17	2.82079e-16
OS03G0339400	12.7105	-7.54901	2.81329	3.11775e-07	1.79058e-06
OS01G0326300	227.651	-7.54584	0.632714	1.20549e-32	7.52584e-31
OS09G0371650	42.6669	-7.54528	1.33325	1.49189e-12	1.71479e-11
OS01G0291500	1044.19	-7.53879	0.891001	9.59221e-19	2.02325e-17
OS10G0141200	12.2388	-7.53527	2.76163	8.46611e-08	5.31451e-07
OS11G0440200	1498.12	-7.526	0.375172	2.86287e-90	2.32772e-87
OS04G0457300	42.971	-7.51926	1.37979	1.52308e-11	1.56473e-10
OS01G0331100	12.1933	-7.50964	2.77744	1.58768e-07	9.5521e-07
OS02G0303500	41.4578	-7.50157	1.31909	1.10416e-12	1.28383e-11
OS01G0813800	101.832	-7.49036	0.880687	3.10897e-17	5.64724e-16
OS03G0314500	376.992	-7.47254	0.557156	4.22235e-42	4.68146e-40
OS09G0536300	11.74	-7.47152	2.74881	9.09702e-08	5.66783e-07
OS08G0550700	41.5515	-7.45607	1.40242	4.7573e-11	4.59308e-10
OS07G0630800	79.8804	-7.43919	2.73322	0.000107964	0.000394021
OS04G0140400	11.6069	-7.42547	2.7667	2.0629e-07	1.2209e-06
OS04G0326100	126.099	-7.42291	0.796524	1.35172e-20	3.32085e-19
OS02G0124650	11.4926	-7.39792	2.77261	2.82737e-07	1.63453e-06
OS04G0412500	122.328	-7.39109	0.744788	7.26554e-23	2.15187e-21
OS01G0710700	176.854	-7.38592	0.650683	1.11695e-29	5.4257e-28
OS11G0252400	11.5084	-7.37934	2.78582	4.33894e-07	2.44223e-06
ENSRNA049476447	308.395	-7.30333	0.637871	3.08984e-31	1.7129e-29
OS01G0155300	11.6001	-7.29272	2.86268	3.05657e-06	1.4954e-05
OS05G0227100	11.2733	-7.26651	2.83923	2.31689e-06	1.15875e-05
OS03G0368351	10.5345	-7.26494	2.73426	2.43007e-07	1.42024e-06
OS05G0382600	1321.65	-7.23884	0.264189	1.71606e-165	9.76698e-162
OS05G0556400	261.113	-7.23675	0.510938	9.20377e-46	1.35474e-43
OS03G0108300	36.1242	-7.21888	1.42951	4.36356e-10	3.76291e-09
OS02G0574000	10.2351	-7.21183	2.72812	2.88288e-07	1.66493e-06
OS01G0126100	284.274	-7.20646	0.558668	9.28391e-39	8.59177e-37
OS08G0503000	2525.33	-7.20645	0.365161	5.16283e-88	3.75118e-85
OS09G0307300	11.0257	-7.20146	2.85477	3.94532e-06	1.89705e-05
OS06G0140900	83.3348	-7.19707	0.871632	2.67942e-16	4.46776e-15
OS09G0412700	10.1555	-7.1963	2.73072	3.39766e-07	1.94057e-06
OS07G0679100	10.2441	-7.18435	2.75217	6.26532e-07	3.44421e-06
OS03G0129400	59.3443	-7.17615	1.07436	1.47906e-11	1.52317e-10
OS11G0679000	10.1286	-7.15049	2.76247	9.53004e-07	5.07155e-06
OS05G0515600	173.116	-7.14494	0.650829	4.8143e-28	2.07057e-26
OS05G0166900	10.7404	-7.12397	2.87212	7.02967e-06	3.22743e-05
OS05G0189300	104.374	-7.11683	0.860735	6.96189e-17	1.22107e-15
OS04G0463000	261.625	-7.10979	0.513941	8.12071e-44	1.0158e-41
OS11G0614500	9.70473	-7.09663	2.72878	5.95638e-07	3.28555e-06
OS08G0476300	276.481	-7.07957	0.518723	1.47742e-42	1.69873e-40
EPlOSAG00000036238	11.8772	-7.06798	3.06631	6.23079e-05	0.000238163
OS03G0297900	54.785	-7.06781	1.0906	5.39782e-11	5.17927e-10
OS12G0538600	9.97374	-7.05695	2.80074	3.09388e-06	1.51214e-05
OS07G0636800	31.3482	-7.05452	1.34094	5.25344e-11	5.04499e-10
OS02G0114100	9.96614	-7.04	2.81434	4.19645e-06	2.00847e-05
OS02G0574100	121.485	-7.0341	0.725278	1.17377e-22	3.41422e-21
OS07G0232900	9.74866	-7.03009	2.7907	2.96859e-06	1.45737e-05
OS08G0531000	1184.98	-7.02153	0.360685	4.08061e-85	2.58053e-82
OS03G0671800	52.2518	-6.99568	1.07344	4.59105e-11	4.44009e-10
OS01G0957600	9.85044	-6.99484	2.82627	6.07758e-06	2.82872e-05
OS06G0349750	9.31476	-6.98219	2.75249	1.85061e-06	9.42389e-06
OS06G0199000	349.774	-6.97766	0.497913	1.61724e-45	2.35008e-43
OS07G0565800	370.237	-6.97688	0.460002	6.98495e-53	1.36302e-50
OS04G0604900	10.5552	-6.97618	2.95103	2.95826e-05	0.000120522
OS05G0366000	10.2351	-6.95761	2.91497	2.15217e-05	9.0166e-05
OS02G0639500	794.153	-6.94373	0.372116	4.2322e-78	2.0073e-75
OS02G0594166	11.3582	-6.92449	3.10333	0.000111861	0.000407243
OS10G0392800	32.6659	-6.91576	1.55053	2.88327e-08	1.94279e-07
OS02G0745100	90.9691	-6.91002	0.919648	2.37256e-14	3.29085e-13
OS04G0188500	10.9075	-6.89651	3.06164	9.08471e-05	0.00033637
OS04G0447600	360.558	-6.88879	0.48835	1.30975e-45	1.91139e-43
OS04G0460400	9.05239	-6.88538	2.78115	4.83908e-06	2.2891e-05
OS04G0143566	9.06171	-6.88266	2.7806	4.85515e-06	2.29574e-05
OS07G0253000	8.54868	-6.86576	2.70421	1.29039e-06	6.73579e-06
OS02G0458100	8.60436	-6.85711	2.72304	1.98814e-06	1.00508e-05
OS07G0107100	9.52573	-6.81995	2.90493	2.99665e-05	0.000121941
OS02G0810000	183.355	-6.81814	1.04416	4.1757e-12	4.57185e-11
OS04G0551200	8.81896	-6.7955	2.80309	9.79316e-06	4.37388e-05
OS07G0556500	28.5301	-6.79459	1.47554	1.11131e-08	7.96601e-08
OS06G0591400	8.48337	-6.78815	2.75341	4.87678e-06	2.30533e-05
EPlOSAG00000008518	218.982	-6.78336	0.675188	1.0025e-24	3.43717e-23
OS02G0670100	8.60796	-6.77158	2.78452	8.29506e-06	3.75687e-05
OS09G0353400	8.40391	-6.76952	2.75985	5.39717e-06	2.53414e-05
OS12G0163700	80.3986	-6.76796	0.791392	1.42773e-17	2.70413e-16
OS03G0436600	26.5199	-6.76049	1.35944	5.1084e-10	4.36226e-09
OS11G0643800	2044.54	-6.72291	0.324957	1.83557e-96	1.84361e-93
OS04G0423800	134.416	-6.71411	0.748638	6.16687e-20	1.43946e-18
OS08G0280300	8.30293	-6.70599	2.75963	8.03462e-06	3.64665e-05
ENSRNA049476514	7.86669	-6.69393	2.70218	3.05366e-06	1.49462e-05
OS01G0963600	164.624	-6.67932	1.31141	1.7211e-08	1.19678e-07
OS01G0645000	42.0839	-6.66565	1.09184	5.45189e-10	4.63702e-09
OS03G0706500	9.83402	-6.65855	3.07522	0.000166194	0.000585452
OS05G0582000	76.8538	-6.65388	0.908333	8.96757e-14	1.16749e-12
OS07G0585200	8.43542	-6.64803	2.84583	2.80861e-05	0.000115029
OS06G0316800	8.19201	-6.59586	2.83318	2.88583e-05	0.000117965
OS11G0306400	247.033	-6.59362	1.16326	7.18871e-10	6.01685e-09
OS02G0308800	8.28737	-6.5781	2.86322	4.14741e-05	0.00016438
OS10G0105700	8.02714	-6.56976	2.82254	2.82293e-05	0.000115532
OS04G0384000	7.97814	-6.56066	2.81987	2.81017e-05	0.000115079
OS05G0161800	386.441	-6.55832	0.445369	6.64417e-50	1.18792e-47
OS06G0234600	7.60171	-6.55427	2.74823	1.18693e-05	5.23067e-05
OS10G0503300	146.395	-6.54549	0.608807	3.20601e-27	1.30336e-25
OS02G0107300	7.94107	-6.51042	2.84964	4.51469e-05	0.000177474
OS07G0418600	279.204	-6.50912	0.463123	2.33179e-45	3.30408e-43
OS09G0424200	7.31355	-6.48217	2.74275	1.46978e-05	6.34614e-05
EPlOSAG00000050982	7.15153	-6.4616	2.72408	1.23745e-05	5.43436e-05
OS12G0107733	7.09659	-6.4495	2.71783	1.18533e-05	5.2243e-05
OS02G0783000	7.3222	-6.44797	2.76827	2.26917e-05	9.47076e-05
OS05G0435800	94.2104	-6.44712	0.692657	7.569e-21	1.90474e-19
OS04G0574500	294.655	-6.44307	0.486422	1.42261e-40	1.46327e-38
OS07G0600200	7.65541	-6.44238	2.83744	4.87755e-05	0.000190315
OS07G0201800	23.2475	-6.43743	1.48461	5.65174e-08	3.64153e-07
OS06G0271000	7.05908	-6.43122	2.71993	1.31121e-05	5.71861e-05
OS04G0325300	50.5792	-6.42234	0.921449	2.19507e-12	2.48374e-11
OS10G0503800	6.98027	-6.42091	2.71115	1.21077e-05	5.32472e-05
OS01G0137125	7.8467	-6.4183	2.89203	8.39289e-05	0.000312802
OS01G0640200	6.97279	-6.4126	2.71589	1.33942e-05	5.82971e-05
OS09G0509050	6.99242	-6.41195	2.71858	1.38996e-05	6.03277e-05
OS03G0165300	77.1164	-6.40848	0.738212	3.25868e-18	6.56523e-17
OS09G0498500	135.904	-6.40693	1.3788	1.21903e-07	7.44834e-07
OS07G0175500	7.23322	-6.40468	2.77881	2.99454e-05	0.000121869
OS01G0813700	7.06645	-6.39049	2.75087	2.28826e-05	9.54578e-05
OS10G0439166	7.09037	-6.38042	2.76957	2.93675e-05	0.000119774
OS04G0526300	6.77282	-6.37563	2.71189	1.44356e-05	6.24316e-05
OS12G0194950	7.08332	-6.37442	2.77078	3.05487e-05	0.000124147
OS10G0114300	60.9958	-6.3529	0.814231	4.99004e-15	7.35137e-14
OS04G0554800	308.849	-6.33927	0.456346	6.78778e-45	9.30907e-43
OS01G0110200	32.9866	-6.31931	1.03766	8.36408e-10	6.94445e-09
OS01G0910900	170.026	-6.31061	0.563963	5.73426e-30	2.84621e-28
OS04G0470700	112.867	-6.30156	0.617892	6.98558e-25	2.42676e-23
OS03G0570800	8.90312	-6.2957	3.19333	0.000538419	0.00170957
OS04G0521100	8.77907	-6.28733	3.17683	0.000514824	0.00164045
OS09G0445500	6.69724	-6.28332	2.74893	3.29008e-05	0.000132883
OS09G0511200	6.59339	-6.28165	2.72064	2.36052e-05	9.81844e-05
OS01G0378100	46.3217	-6.27547	0.91198	3.39304e-12	3.75953e-11
OS04G0684300	33.9686	-6.27476	1.11305	5.67896e-09	4.22507e-08
OS06G0479400	6.63186	-6.27151	2.73951	3.0708e-05	0.000124735
OS09G0484200	43211.8	-6.26154	0.315463	1.28341e-88	9.73936e-86
OS05G0514350	6.6716	-6.25447	2.76024	4.08277e-05	0.000162006
OS08G0112900	44.5679	-6.24845	0.91229	6.12452e-12	6.57992e-11
OS02G0288100	120.779	-6.24692	1.13221	1.62336e-09	1.30346e-08
OS08G0496400	31.5443	-6.24572	1.04998	1.73072e-09	1.38478e-08
EPlOSAG00000034955	58.5899	-6.24547	0.901134	1.45867e-12	1.67831e-11
OS01G0974200	924.058	-6.2418	0.275165	7.86535e-115	1.57996e-111
OS02G0128000	248.532	-6.23829	0.550461	1.28346e-30	6.68123e-29
OS06G0202300	19.1386	-6.22836	1.41232	3.61607e-08	2.40337e-07
OS02G0143400	83.288	-6.22086	0.734451	6.13775e-18	1.20875e-16
OS03G0405525	6.29775	-6.20534	2.70362	2.61812e-05	0.000107887
OS03G0808500	46.8592	-6.18682	1.03109	3.48103e-10	3.03095e-09
OS01G0557100	523.333	-6.17962	0.327384	3.64665e-80	1.88681e-77
OS06G0552900	30.3466	-6.15502	1.10783	1.15318e-08	8.23502e-08
OS02G0653200	139.092	-6.15418	0.654154	9.48549e-22	2.58515e-20
OS11G0232100	33.2853	-6.14867	1.22268	8.47357e-08	5.31821e-07
OS07G0599700	19.6473	-6.14301	1.57707	9.89251e-07	5.24646e-06
OS04G0419700	65.7099	-6.14222	0.807812	1.15773e-14	1.64389e-13
OS12G0292400	6.26003	-6.13823	2.74364	5.04291e-05	0.000196341
OS07G0691700	112.773	-6.13526	0.615043	5.63896e-24	1.82181e-22
OS01G0296166	19.9052	-6.13321	1.61724	1.76506e-06	9.01645e-06
OS02G0554100	494.337	-6.1132	0.33068	2.16081e-77	9.97154e-75
OS12G0123500	112.813	-6.11319	0.686358	9.45135e-20	2.17196e-18
OS01G0737500	6.71522	-6.10941	2.87565	0.000162348	0.000573143
OS01G0232000	153.075	-6.09372	0.467804	5.13338e-39	4.8292e-37
OS09G0548700	85.925	-6.09022	0.624763	9.08634e-23	2.67031e-21
OS01G0191200	17.6511	-6.08091	1.41759	7.47879e-08	4.72863e-07
OS03G0339300	41.0814	-6.07251	0.95214	7.28529e-11	6.88394e-10
OS10G0463200	17.2462	-6.05973	1.41822	8.81819e-08	5.51423e-07
OS05G0215000	215.757	-6.05549	0.555609	2.46357e-28	1.08553e-26
OS08G0198000	6.06775	-6.04859	2.75854	7.7077e-05	0.000289528
OS01G0234433	28.5482	-6.0432	1.07063	7.14283e-09	5.25125e-08
OS10G0204400	547.422	-6.04098	0.533374	3.63889e-31	2.00426e-29
OS01G0238500	169.622	-6.03739	0.548436	9.54107e-29	4.34424e-27
OS02G0775300	118.421	-6.03536	0.619989	3.40635e-23	1.02578e-21
OS10G0110600	6.38904	-6.01889	2.85912	0.000180505	0.000631565
OS07G0142200	6.01042	-6.01502	2.76657	9.07326e-05	0.000336019
OS04G0337500	360.799	-6.01186	0.315011	5.75262e-82	3.2741e-79
OS02G0106100	1848.02	-6.00877	0.421545	3.39905e-47	5.34904e-45
OS01G0957500	6.3933	-6.00469	2.86432	0.00019341	0.000671761
OS03G0805766	177.459	-6.00342	0.497281	3.61239e-34	2.55933e-32
OS10G0463600	102.699	-6.00318	0.570195	2.37107e-26	9.04687e-25
OS06G0178700	7.74883	-6.00067	3.19048	0.00081873	0.00249855
OS08G0118800	16.5153	-5.99124	1.42154	1.27855e-07	7.77719e-07
OS09G0248100	899.924	-5.97799	0.429634	5.72063e-45	7.94121e-43
OS03G0281900	7.46601	-5.97369	3.14684	0.000742868	0.00229058
OS12G0169000	47.4894	-5.97323	0.805967	8.81947e-14	1.14865e-12
OS01G0556650	49.6099	-5.97297	0.911188	1.45032e-11	1.49629e-10
OS03G0661300	1060.4	-5.95843	0.280793	7.33974e-101	8.64293e-98
OS07G0241050	5.87249	-5.9539	2.77642	0.000117787	0.000426814
OS02G0816200	594.471	-5.92598	0.377895	7.30785e-57	1.73911e-54
OS06G0490400	5.79116	-5.90152	2.78958	0.000149036	0.000529928
OS01G0603200	7.7772	-5.89766	3.27782	0.00117033	0.00345125
OS02G0531600	36.1575	-5.89329	0.906115	3.82921e-11	3.74752e-10
OS05G0277000	60.3952	-5.89105	1.55516	8.63754e-06	3.89802e-05
OS04G0451200	1088.44	-5.88967	0.294451	6.41342e-90	5.0933e-87
OS10G0551700	146.471	-5.88582	0.538926	1.37937e-28	6.21424e-27
OS10G0394000	87.5146	-5.87556	0.64608	1.25223e-20	3.09425e-19
OS07G0664400	74.5047	-5.87412	0.674077	1.07318e-18	2.25111e-17
OS04G0392700	5.49957	-5.86339	2.73567	0.000107927	0.000393929
OS12G0189300	1951.84	-5.84314	0.460328	4.09326e-38	3.64013e-36
OS08G0137400	15.3215	-5.8414	1.40725	1.59926e-07	9.6167e-07
OS03G0338000	37.4158	-5.84061	1.18233	1.31259e-07	7.97715e-07
OS11G0591800	34.3632	-5.82443	0.962392	6.56125e-10	5.51736e-09
OS06G0317600	5.76866	-5.82293	2.83623	0.000245315	0.000833143
OS03G0245500	46.1438	-5.81174	0.929684	6.63131e-11	6.28861e-10
OS08G0115800	43.1418	-5.80827	0.854174	4.57012e-12	4.97315e-11
OS09G0533200	817.549	-5.78574	0.33112	1.44968e-69	5.32315e-67
OS07G0501100	84.365	-5.77829	0.76436	3.91507e-15	5.82298e-14
OS02G0629200	142.584	-5.74735	0.614646	1.24493e-21	3.36605e-20
OS10G0422800	41.7183	-5.74347	0.870393	1.46242e-11	1.50786e-10
OS11G0125900	59.4215	-5.7408	0.698024	7.25752e-17	1.26901e-15
OS11G0431700	401.261	-5.73893	0.334104	1.41475e-66	4.60117e-64
OS11G0141333	6.13742	-5.7369	3.00438	0.000657074	0.00204842
OS01G0638600	5.47061	-5.72646	2.8267	0.000290562	0.000971736
OS03G0738600	30829.9	-5.72627	0.403029	4.95047e-47	7.71935e-45
OS09G0509100	79.5196	-5.72282	0.709382	9.03858e-17	1.57479e-15
OS11G0470500	66.3744	-5.72084	0.632291	8.39637e-20	1.93866e-18
OS09G0411900	5.58003	-5.7207	2.8656	0.000366511	0.00120219
OS08G0101900	5.79829	-5.71901	2.92528	0.000489654	0.0015658
OS06G0681600	2102.96	-5.69568	0.272947	1.08013e-97	1.18985e-94
OS07G0558400	30.9795	-5.68587	0.915286	3.03111e-10	2.65954e-09
OS03G0197100	48.1034	-5.67385	0.741035	8.10776e-15	1.16922e-13
OS07G0553450	112.527	-5.67137	0.633563	3.35042e-20	8.00095e-19
OS05G0192100	1118.51	-5.66434	0.308494	1.47771e-76	6.63976e-74
OS05G0135000	6.60314	-5.63523	3.21069	0.00139326	0.00404132
OS01G0702700	47.14	-5.63	0.793803	4.07504e-13	4.96286e-12
OS02G0652000	46.3996	-5.62606	0.735134	8.78249e-15	1.25961e-13
OS05G0499300	584.499	-5.62316	0.369981	3.70685e-53	7.31706e-51
OS05G0103400	73.6869	-5.62173	0.778997	7.89054e-14	1.03318e-12
OS08G0286100	5.17506	-5.61558	2.81633	0.000348953	0.0011499
OS06G0118700	55.6549	-5.61339	0.751071	1.71568e-14	2.40019e-13
ENSRNA049472954	4.88674	-5.61228	2.73028	0.000205672	0.000710737
OS06G0694200	13.5541	-5.601	1.50397	2.29327e-06	1.14761e-05
OS01G0287400	29.6168	-5.59423	0.992753	6.63516e-09	4.897e-08
OS07G0656900	1437.98	-5.5921	0.301648	7.10817e-78	3.32516e-75
OS08G0549600	13.261	-5.57526	1.49299	2.1552e-06	1.08408e-05
OS07G0230600	12.8569	-5.57376	1.41814	6.49431e-07	3.5575e-06
OS03G0360300	62.293	-5.56436	0.664001	9.73573e-18	1.8741e-16
OS07G0418700	37.7577	-5.5615	0.932977	6.12489e-10	5.1708e-09
OS04G0129900	52.2717	-5.55468	0.712988	2.43767e-15	3.69973e-14
OS10G0141050	6.5019	-5.53682	3.25759	0.00170815	0.00484845
OS01G0971000	914.875	-5.52885	0.295	2.43423e-79	1.22245e-76
OS05G0576950	5.46489	-5.52727	2.96081	0.000784478	0.00240391
OS12G0247700	42.1428	-5.52004	1.16761	1.88274e-07	1.12127e-06
OS08G0457000	27.5784	-5.50882	0.941791	2.53182e-09	1.98256e-08
OS03G0697200	4.79873	-5.50698	2.7696	0.000338899	0.00111947
OS03G0223400	530.619	-5.5023	0.384773	3.08438e-47	4.87633e-45
OS12G0576600	97.8254	-5.50208	0.601505	9.41697e-21	2.35073e-19
OS06G0112100	968.465	-5.49648	0.287165	1.32587e-82	7.67409e-80
OS02G0557250	6.48268	-5.49051	3.29504	0.00192883	0.00540697
ENSRNA049476508	6.1533	-5.48929	3.20031	0.00161294	0.00460444
OS04G0574700	4.76153	-5.48452	2.77151	0.000359835	0.00118256
OS02G0662000	3997.33	-5.4683	0.468063	1.01717e-32	6.3852e-31
OS03G0234900	113.709	-5.46616	0.543199	5.6475e-25	1.97599e-23
OS04G0660000	12.2005	-5.46503	1.45988	1.99494e-06	1.00822e-05
OS09G0371625	41.501	-5.464	0.732212	4.08909e-14	5.53243e-13
OS03G0178400	182.76	-5.46124	0.432562	2.51897e-37	2.19439e-35
OS01G0913600	19.2816	-5.45646	1.1009	2.64434e-07	1.53731e-06
OS02G0570600	4.78406	-5.4546	2.79972	0.000447016	0.00143794
OS02G0285300	3846.36	-5.44418	0.316263	1.67403e-67	5.60454e-65
OS11G0152500	389.329	-5.44324	0.321042	1.14121e-65	3.57533e-63
OS05G0149400	555.074	-5.44247	0.463105	6.25512e-33	4.02272e-31
OS10G0516100	176.95	-5.4372	0.453554	3.06422e-34	2.18913e-32
OS01G0784700	19.639	-5.43465	1.11661	3.32044e-07	1.89901e-06
OS01G0361500	19.3894	-5.43124	1.07924	1.6906e-07	1.01391e-06
OS07G0206850	4.49012	-5.42824	2.72287	0.000308207	0.00102673
OS09G0535400	34.6892	-5.42367	0.919117	8.14225e-10	6.76356e-09
OS01G0223200	473.512	-5.4227	0.290639	1.16098e-78	5.74584e-76
OS01G0668100	1231.16	-5.42207	0.332763	1.0728e-60	3.00288e-58
OS05G0103300	26.7917	-5.42002	0.98622	1.2616e-08	8.93822e-08
OS04G0685000	97.186	-5.40426	0.510168	8.24429e-27	3.23231e-25
OS01G0281200	25.4795	-5.39859	0.925677	3.06e-09	2.36576e-08
OS01G0248850	4.63082	-5.38757	2.80103	0.000519637	0.00165409
OS03G0404800	6.32759	-5.3787	3.34878	0.00235586	0.00648009
[truncated: 15,867 more rows]

## Sheet: AG2_flooding
	baseMean	log2FoldChange	lfcSE	pvalue	padj
[truncated: 15,435 more rows]

[truncated: 1 more sheets: AG2_combined stress]
