# Supplementary material for: Comparative transcriptomic analysis of germinating rice seedlings to individual and combined anaerobic and cold stress
Source: BMC Genomics. 2023 Apr 6;24:185. doi: 10.1186/s12864-023-09262-z (PMC10080786; doi:10.1186/s12864-023-09262-z)
Supplement: Supplementary file 4 — Additional file 4: Supplementary Table 7. Differentially expressed genes (DEGs) identified by considering both genotype and treatment effects. [file 12864_2023_9262_MOESM4_ESM.xlsx]

## Sheet: Legend
Supplementary Table 7. Differentially expressed genes (DEGs) identified by considering both genotype and treatment effects

## Sheet: Interaction_flooding
	baseMean	log2FoldChange	lfcSE	stat	pvalue	padj
OS06G0152600	84.599	-30	4.28694	9.39173	0.00217966	0.0179454
OS01G0264600	928.729	-22.1474	2.58902	10.2449	0.00137066	0.0125387
OS06G0498000	138.602	-22.0797	2.48256	10.9769	0.00092254	0.00930892
OS06G0566500	215.421	-20.0718	2.23977	8.95215	0.00277144	0.0216198
EPlOSAG00000050482	305.751	-11.9473	1.57308	45.5574	1.48231e-11	1.4678e-09
OS01G0346250	58.1228	-11.7378	1.62964	45.7981	1.31092e-11	1.30978e-09
OS03G0309400	6.26386	-11.707	2.61846	17.3572	3.09717e-05	0.000581524
OS03G0427300	18.5467	-11.3928	2.54735	15.8426	6.88367e-05	0.00113604
OS05G0305300	218.751	-11.2756	0.947969	481.254	1.14014e-106	7.58671e-103
OS04G0121300	4.64342	-11.2323	2.38924	19.9984	7.75087e-06	0.000180588
OS10G0443800	21.6912	-10.9914	1.83137	34.6096	4.02916e-09	2.31527e-07
OS12G0211900	100.132	-10.7537	2.84546	10.4307	0.00123938	0.0116815
OS02G0801450	223.547	-10.5251	0.929117	616.278	4.82197e-136	8.02159e-132
OS07G0147550	32.9268	-10.424	1.9283	25.4366	4.57166e-07	1.57948e-05
OS01G0173600	74.6516	-10.3765	1.65836	35.3113	2.81002e-09	1.65766e-07
OS10G0461400	330.892	-10.2879	1.1673	90.1666	2.18924e-21	6.56201e-19
EPlOSAG00000023747	1341.8	-10.1109	0.83889	188.163	8.00613e-43	8.87906e-40
EPlOSAG00000037887	252.255	-10.0941	0.754174	318.176	3.61639e-71	1.09383e-67
OS06G0197550	221.624	-9.92553	1.01604	166.35	4.63954e-38	4.06216e-35
EPlOSAG00000008560	1071.66	-9.9008	1.36784	49.9752	1.557e-12	1.78631e-10
OS01G0819400	55.2314	-9.79214	0.976748	226.496	3.4643e-51	5.76304e-48
OS04G0449200	2.95372	-9.78977	3.01338	10.1591	0.00143594	0.0130569
OS01G0113150	26.5284	-9.74289	1.22723	69.9886	5.96486e-17	1.27216e-14
OS05G0399400	26646	-9.681	1.0141	64.5795	9.27146e-16	1.75268e-13
OS02G0590200	24.0576	-9.64877	2.35371	14.57	0.00013505	0.00198992
EPlOSAG00000003631	503.973	-9.60197	1.86746	20.3474	6.4581e-06	0.000154804
OS06G0522100	6.23704	-9.49034	2.83793	9.58937	0.00195707	0.0165431
OS08G0187900	5.09658	-9.43951	1.88787	26.4385	2.72062e-07	1.00799e-05
OS08G0237800	7.13002	-9.41606	1.93926	23.8958	1.01691e-06	3.16202e-05
EPlOSAG00000003880	263.021	-9.35746	0.721778	364.723	2.63767e-81	1.37917e-77
OS04G0219600	61.9777	-9.2834	2.93197	6.9613	0.00832913	0.0498146
OS04G0552200	8.23875	-9.23489	2.36678	13.4262	0.000248139	0.00325803
OS12G0553200	1173.37	-9.20626	0.933316	345.753	3.56391e-77	1.48218e-73
EPlOSAG00000038409	120.193	-9.17769	0.728232	335.209	7.05005e-75	2.60625e-71
OS07G0519600	194.094	-9.16434	1.01612	137.955	7.45432e-32	5.39158e-29
EPlOSAG00000020032	1027.78	-9.12382	1.28676	43.8701	3.509e-11	3.2162e-09
OS10G0174751	31.1831	-9.07139	2.38529	10.4153	0.00124972	0.0117425
OS01G0952000	968.245	-8.87448	0.929785	75.2253	4.19941e-18	1.01245e-15
OS10G0178800	173.286	-8.86288	1.73773	13.9892	0.000183868	0.00253942
EPlOSAG00000018418	170.741	-8.84344	0.662391	201.378	1.0449e-45	1.51152e-42
EPlOSAG00000005310	322.561	-8.74217	0.677762	572.547	1.56775e-126	1.73869e-122
EPlOSAG00000049636	147.099	-8.72949	1.07562	57.1389	4.06098e-14	6.16954e-12
OS07G0602050	4.24871	-8.72158	2.44118	12.3379	0.000443862	0.00519077
EPlOSAG00000019921	44227.3	-8.70844	1.16575	41.6618	1.08507e-10	9.07067e-09
OS11G0691280	40.001	-8.7065	1.8886	13.0393	0.000305028	0.00385877
OS12G0438300	6.7479	-8.67913	2.4678	11.1835	0.000825283	0.00852204
OS12G0100200	46.2869	-8.64796	1.01474	121.004	3.81397e-28	1.98273e-25
OS10G0439924	57.0858	-8.60109	1.51267	30.7858	2.88145e-08	1.39547e-06
OS01G0810866	44.4968	-8.57894	0.994233	136.289	1.72539e-31	1.14811e-28
EPlOSAG00000051128	102.078	-8.5313	0.777515	199.098	3.28683e-45	4.55651e-42
OS11G0100300	47.5169	-8.51235	1.0307	105.925	7.65856e-25	3.06997e-22
EPlOSAG00000011386	198.921	-8.46531	2.66708	7.86051	0.0050526	0.0342303
OS09G0530300	7.47143	-8.45631	2.46552	10.7446	0.00104586	0.0102434
OS06G0205100	4.14641	-8.43594	3.03818	7.23725	0.00714064	0.0443487
OS03G0134800	10.2386	-8.33067	1.7812	21.0315	4.51786e-06	0.00011353
OS11G0136400	2.80197	-8.32051	2.63586	9.96517	0.00159529	0.01412
OS07G0643000	3.15852	-8.29414	2.46388	11.3015	0.000774442	0.00810011
OS01G0611300	13.1856	-8.20794	2.18017	10.5343	0.00117178	0.0111805
EPlOSAG00000051222	86.7885	-8.13508	2.49946	9.64367	0.00190005	0.016139
OS12G0115150	6.11526	-8.12695	1.60367	25.9996	3.41482e-07	1.22694e-05
OS06G0507150	4.02754	-8.07554	2.46064	10.2026	0.00140246	0.012798
OS01G0901650	3.92047	-8.07069	1.52915	30.2803	3.7391e-08	1.7497e-06
OS01G0777500	51.5503	-7.92427	1.15332	55.2345	1.06977e-13	1.51456e-11
EPlOSAG00000024196	45.8477	-7.91102	0.823227	133.892	5.76887e-31	3.62143e-28
OS04G0178400	143.441	-7.83376	2.06612	11.974	0.000539494	0.00608458
OS05G0440632	3.8406	-7.80713	2.01052	14.8482	0.000116519	0.00175526
EPlOSAG00000002704	4.94412	-7.76507	2.09932	12.8551	0.000336556	0.0041642
OS09G0265225	11.1756	-7.75576	1.71217	20.4745	6.04315e-06	0.00014612
OS01G0201800	57.991	-7.72955	1.15937	51.4952	7.17737e-13	8.91039e-11
OS11G0691050	177.862	-7.69636	1.63892	11.15	0.000840324	0.00864248
OS11G0141333	64.6245	-7.63273	1.50953	24.8108	6.32427e-07	2.0792e-05
OS06G0723900	14.4508	-7.55947	1.09688	60.9543	5.84159e-15	1.00183e-12
EPlOSAG00000023669	129.746	-7.54995	0.713006	245.937	1.99591e-55	3.90623e-52
OS01G0216400	43.8792	-7.51811	1.39716	28.9406	7.46325e-08	3.25866e-06
OS06G0340301	19.4816	-7.50092	1.98974	13.4741	0.000241878	0.00319346
OS10G0518000	117.299	-7.45898	1.21257	41.4028	1.23879e-10	1.01517e-08
OS09G0121900	24.6846	-7.44586	1.21575	33.9826	5.56063e-09	3.08861e-07
OS02G0459001	5.70967	-7.42366	1.48551	25.4302	4.58687e-07	1.58309e-05
EPlOSAG00000012084	35.9198	-7.40027	1.09812	46.3206	1.00402e-11	1.01844e-09
OS02G0212500	9.52386	-7.39291	1.83032	15.6159	7.75981e-05	0.0012585
OS06G0289900	959.097	-7.37432	0.972023	47.76	4.81713e-12	5.22054e-10
OS07G0288700	44.9876	-7.34439	1.45597	26.3307	2.87674e-07	1.05526e-05
OS11G0170900	1526.2	-7.32139	1.84913	8.85812	0.00291789	0.0224776
OS05G0499100	32.2037	-7.31522	2.29457	10.0096	0.00155727	0.0138567
EPlOSAG00000030099	83.1223	-7.28828	1.0839	46.0798	1.13533e-11	1.1412e-09
OS07G0130200	3.05809	-7.2658	2.2311	10.6216	0.00111773	0.010782
OS07G0665300	10.9143	-7.25433	1.23485	36.875	1.25954e-09	7.9068e-08
EPlOSAG00000013417	98.6586	-7.23909	0.799949	120.531	4.84035e-28	2.47759e-25
EPlOSAG00000019345	9.92633	-7.19843	1.20797	52.4809	4.34462e-13	5.58108e-11
EPlOSAG00000004661	108.072	-7.18415	0.703825	241.284	2.06434e-54	3.61488e-51
OS09G0356000	4.67659	-7.17205	2.67155	7.46919	0.00627636	0.0403675
OS11G0129500	5.77043	-7.15821	1.82785	15.0059	0.000107174	0.00163419
OS06G0522300	35.2748	-7.1321	2.08993	10.3819	0.00127254	0.0118996
OS07G0594400	52.5849	-7.12264	1.25829	28.1161	1.14253e-07	4.74571e-06
EPlOSAG00000024167	16.5679	-7.10793	1.33818	28.4312	9.70873e-08	4.12541e-06
OS07G0653900	114.736	-7.09411	1.32817	31.6646	1.83231e-08	9.26566e-07
EPlOSAG00000051129	13.3837	-7.07673	2.01736	10.7133	0.0010637	0.0103743
EPlOSAG00000017145	29.4575	-7.0758	0.755036	95.7849	1.28068e-22	4.13685e-20
OS05G0226900	438.279	-7.03569	1.13477	38.2252	6.30333e-10	4.2975e-08
OS09G0260000	2.71087	-6.99633	2.57279	7.58593	0.00588255	0.0384515
OS05G0116150	5.0923	-6.99474	1.33775	29.0722	6.97299e-08	3.06471e-06
EPlOSAG00000037865	85.2666	-6.98786	1.02733	49.2477	2.25598e-12	2.56173e-10
OS04G0314100	10.8323	-6.96385	2.31097	8.71269	0.00316003	0.0238786
ENSRNA049472768	2.7303	-6.94857	2.16665	10.37	0.00128081	0.0119591
OS02G0571300	11.8202	-6.87539	1.60917	17.9176	2.30675e-05	0.000456562
OS04G0693200	22.8084	-6.83549	1.02815	62.3037	2.94372e-15	5.29409e-13
OS09G0344400	13.7971	-6.83532	1.7166	14.1894	0.000165297	0.00232837
OS11G0579000	14.9187	-6.82968	1.33131	29.2294	6.42971e-08	2.84472e-06
OS01G0595600	92.9203	-6.79254	2.27746	8.71799	0.00315086	0.0238442
OS08G0185701	68.6735	-6.76801	2.01356	11.021	0.000900841	0.0091322
OS10G0413700	30.6833	-6.74556	1.11931	43.1046	5.18896e-11	4.64091e-09
OS06G0176750	9.77054	-6.7313	1.15271	39.4436	3.37676e-10	2.42652e-08
EPlOSAG00000039531	6.23431	-6.71927	2.41653	7.03849	0.0079776	0.0482587
OS05G0400200	3.82246	-6.71897	1.55422	19.2388	1.15348e-05	0.000253483
OS04G0382900	283.384	-6.69117	1.31515	29.1979	6.53512e-08	2.88751e-06
OS05G0575101	4.81618	-6.68309	2.12008	10.0011	0.00156444	0.0138839
OS04G0220400	39.0127	-6.65559	1.78629	8.4034	0.00374519	0.0272661
OS03G0789433	397.864	-6.6414	1.12474	51.2512	8.12694e-13	9.8683e-11
OS12G0484100	4.43109	-6.62586	1.99313	11.037	0.000893134	0.00907897
OS10G0503300	136.268	-6.61812	1.57385	17.0207	3.69741e-05	0.00067815
OS01G0150900	23.0812	-6.61247	2.02685	7.06322	0.00786825	0.0477622
EPlOSAG00000014565	9.69082	-6.57799	1.5564	17.4069	3.01733e-05	0.000569747
OS06G0301400	39.8162	-6.56951	1.57495	17.1737	3.41127e-05	0.000631939
OS12G0181533	10.4386	-6.53564	1.40599	20.59	5.68933e-06	0.000138775
OS04G0184500	33.3084	-6.51471	2.38646	7.42283	0.00644016	0.0410935
OS12G0247700	4296.03	-6.50719	1.66993	12.6664	0.000372285	0.00452054
OS05G0479025	9.88256	-6.47891	1.80823	11.6569	0.000639647	0.00696162
OS05G0525701	11.6059	-6.46906	1.4901	19.5357	9.87359e-06	0.000222715
OS07G0670800	28.4943	-6.45642	1.36151	23.1363	1.50913e-06	4.41216e-05
OS04G0630300	77.4869	-6.44199	1.37778	22.3314	2.29419e-06	6.32918e-05
EPlOSAG00000024491	65.4024	-6.40106	0.700431	189.313	4.49067e-43	5.15204e-40
OS03G0729000	8.76789	-6.38177	1.64278	15.0765	0.000103242	0.00158806
EPlOSAG00000017051	17.0489	-6.33082	0.988569	46.823	7.76948e-12	8.07807e-10
OS04G0498101	11.3239	-6.29598	1.21349	29.3332	6.09424e-08	2.72895e-06
OS01G0357200	36.8904	-6.29002	1.39345	20.7198	5.31623e-06	0.000130826
EPlOSAG00000017174	59.6752	-6.2887	0.77175	87.5131	8.37239e-21	2.42224e-18
OS08G0473600	74.0001	-6.28308	1.49448	15.6944	7.44432e-05	0.00121531
EPlOSAG00000016030	58.0613	-6.27184	0.760672	111.289	5.11365e-26	2.23864e-23
EPlOSAG00000023018	51.0424	-6.26614	1.21961	25.9725	3.46308e-07	1.23893e-05
EPlOSAG00000041464	15.7165	-6.26327	0.978285	48.1708	3.90663e-12	4.34708e-10
OS03G0800300	3.49372	-6.25464	1.86223	11.4596	0.000711261	0.0075726
EPlOSAG00000013243	38.5141	-6.2444	0.945567	50.9567	9.44238e-13	1.12601e-10
OS07G0534350	6.46694	-6.24371	2.07625	9.31977	0.00226694	0.018476
OS11G0173550	36.6661	-6.23766	1.52481	16.8429	4.06059e-05	0.000732248
EPlOSAG00000052775	69.4091	-6.20146	1.62567	13.2488	0.000272756	0.00351739
OS10G0196000	9.20503	-6.18078	1.46581	18.1166	2.0778e-05	0.0004167
OS10G0570800	5.80189	-6.17182	2.05273	9.19666	0.00242457	0.0195086
OS10G0514500	7.51532	-6.16813	1.99855	9.65729	0.00188602	0.0160485
OS09G0103300	11.1237	-6.15404	2.36373	7.07362	0.0078227	0.0475551
OS04G0105900	6.53026	-6.14569	2.01248	9.53834	0.00201223	0.0169021
EPlOSAG00000008669	13.2829	-6.1316	1.44339	17.8503	2.38979e-05	0.00047152
EPlOSAG00000018038	47.1252	-6.13133	0.754056	110.525	7.52027e-26	3.24944e-23
OS12G0184300	5.09733	-6.12221	1.90898	9.89724	0.00165527	0.0145428
OS10G0115500	21.6471	-6.11545	1.3287	18.4872	1.7105e-05	0.000352602
OS08G0276000	2361.3	-6.08471	1.08091	50.7215	1.06446e-12	1.26485e-10
OS11G0659200	31.8967	-6.08315	2.07472	7.15042	0.00749466	0.0460404
OS04G0555700	7.09455	-6.0795	1.73569	12.4067	0.000427792	0.00505436
EPlOSAG00000004907	16.2941	-6.04946	1.63733	7.82084	0.00516472	0.03473
OS02G0826016	26.5183	-6.04776	1.61115	7.17829	0.0073791	0.0455552
OS07G0625600	96.1712	-6.04489	1.18982	22.2837	2.352e-06	6.46189e-05
EPlOSAG00000016806	13.1725	-6.04283	1.20661	24.3423	8.06489e-07	2.57759e-05
OS04G0175400	17.6072	-6.02825	1.74283	11.928	0.000552964	0.00620285
EPlOSAG00000026107	28.3917	-5.99979	1.55894	10.408	0.0012547	0.011764
EPlOSAG00000021621	29.4769	-5.99179	0.905543	53.2115	2.99496e-13	3.95418e-11
OS11G0598800	291.896	-5.98953	0.695899	118.733	1.1982e-27	5.95006e-25
OS07G0249800	25.2967	-5.98631	1.11157	26.2939	2.93214e-07	1.07204e-05
OS04G0273900	29.7493	-5.96437	1.35195	20.0356	7.60155e-06	0.000177731
OS10G0521400	32.7738	-5.95873	1.43553	17.5296	2.82863e-05	0.000540249
OS03G0180600	48.9581	-5.95861	1.55678	15.7786	7.12017e-05	0.00117275
OS05G0248200	16573.3	-5.94923	1.81	10.9281	0.000947172	0.00948878
OS01G0871800	6.91091	-5.94897	1.76662	11.5483	0.000678116	0.00727794
EPlOSAG00000002392	29.2877	-5.9464	0.942021	46.4255	9.51669e-12	9.69143e-10
EPlOSAG00000051078	159.374	-5.94534	0.602933	87.4249	8.75425e-21	2.51089e-18
OS09G0407250	3.68054	-5.93351	1.84282	10.7255	0.00105667	0.010328
EPlOSAG00000021470	39.5567	-5.92625	0.718746	132.398	1.22422e-30	7.5428e-28
EPlOSAG00000000346	26.6856	-5.91122	1.058	33.3427	7.72657e-09	4.1564e-07
EPlOSAG00000038365	30.596	-5.90531	1.73205	10.6091	0.00112534	0.0108337
EPlOSAG00000034609	47.874	-5.89745	0.756413	99.6479	1.82046e-23	6.44345e-21
EPlOSAG00000018683	30.9253	-5.87783	0.873684	57.1904	3.95588e-14	6.03744e-12
OS01G0795900	6.57193	-5.86805	1.52764	15.2068	9.63543e-05	0.00150437
OS04G0248050	4.8045	-5.86586	1.81754	10.6418	0.00110558	0.0106899
EPlOSAG00000020443	46.8768	-5.85611	0.710212	138.122	6.85344e-32	5.06713e-29
OS05G0579700	53.1335	-5.82653	1.17601	22.1971	2.46042e-06	6.6989e-05
OS10G0439650	317.019	-5.76762	0.644552	70.7142	4.12918e-17	8.97921e-15
OS12G0630600	234.47	-5.76432	1.25869	19.1384	1.21574e-05	0.000265064
EPlOSAG00000027780	18.6572	-5.74923	1.50774	14.1379	0.000169884	0.00238088
EPlOSAG00000012313	6.02984	-5.73856	1.35288	19.9836	7.81073e-06	0.000181855
OS02G0489700	3.82964	-5.73651	2.15477	7.52522	0.00608413	0.0394821
OS02G0574100	188.117	-5.72059	1.10735	30.8017	2.85792e-08	1.39014e-06
EPlOSAG00000029836	10.3255	-5.70666	1.07985	33.0895	8.80144e-09	4.67038e-07
OS08G0138900	14.7818	-5.68367	1.45893	15.5673	7.96187e-05	0.00128295
OS03G0155000	9.05399	-5.66966	1.3543	18.2145	1.97368e-05	0.000398728
OS06G0716200	12.824	-5.65632	1.39887	16.8455	4.055e-05	0.000731637
EPlOSAG00000018440	74.092	-5.64965	0.739542	72.7279	1.48815e-17	3.34543e-15
OS01G0294500	14.188	-5.64842	1.65934	11.8581	0.000574123	0.00637572
OS01G0943400	14.6621	-5.606	1.12441	28.2464	1.06811e-07	4.45885e-06
OS05G0218981	63.8793	-5.59379	1.20367	25.3093	4.88347e-07	1.66815e-05
EPlOSAG00000027189	9.82467	-5.56523	1.64821	10.7175	0.00106124	0.0103605
EPlOSAG00000019241	6.85963	-5.54418	1.28253	19.2044	1.1744e-05	0.000257401
EPlOSAG00000005676	11.4698	-5.53754	1.28991	18.4054	1.78552e-05	0.000365126
OS08G0131300	196.695	-5.52723	0.512809	106.378	6.09355e-25	2.47242e-22
OS01G0371400	9.72339	-5.51505	1.34895	17.271	3.24098e-05	0.000604771
EPlOSAG00000017176	34.3483	-5.50685	0.702393	82.7604	9.26267e-20	2.44586e-17
OS05G0514500	6.6284	-5.48427	1.71208	10.7193	0.00106024	0.0103555
OS03G0369600	161.379	-5.47089	1.51315	12.9796	0.000314907	0.00395683
EPlOSAG00000009082	108.141	-5.46688	0.859197	51.4291	7.42314e-13	9.14723e-11
EPlOSAG00000021057	10.9595	-5.46312	1.20756	23.1565	1.49336e-06	4.37373e-05
OS05G0365600	14.4104	-5.44437	1.75553	10.0048	0.00156137	0.0138751
OS04G0586400	6.26987	-5.43915	1.56223	12.5651	0.000393019	0.00472233
EPlOSAG00000012511	63.1858	-5.43907	0.873696	39.4297	3.40093e-10	2.43863e-08
EPlOSAG00000011563	5.57782	-5.42975	1.47542	14.363	0.000150737	0.00215706
EPlOSAG00000008246	19.7794	-5.42913	0.756614	83.484	6.42334e-20	1.73749e-17
EPlOSAG00000023924	43.3693	-5.42788	1.44877	12.7546	0.000355138	0.00434564
EPlOSAG00000047332	9.99645	-5.41911	1.66991	10.1503	0.00144279	0.0130934
OS08G0136750	312.433	-5.41801	1.92032	8.30833	0.00394636	0.0284505
OS02G0323000	12.2818	-5.38746	1.37259	16.0222	6.2603e-05	0.00104457
OS09G0483200	179.475	-5.3606	1.57771	10.3464	0.00129726	0.0120562
OS01G0909150	5.39295	-5.35487	1.70983	10.2596	0.00135973	0.0124627
OS03G0744700	385.169	-5.34757	1.07867	32.178	1.40676e-08	7.30176e-07
OS11G0519500	26.5656	-5.32997	1.31297	21.1159	4.32336e-06	0.000109386
OS05G0440300	34.5428	-5.32401	1.01149	25.3149	4.86925e-07	1.665e-05
OS12G0254700	93.8732	-5.29916	0.888031	50.2606	1.34623e-12	1.57712e-10
OS01G0871900	18.0629	-5.28906	1.49009	13.0521	0.000302941	0.00383968
OS09G0471550	6.93732	-5.27849	1.67753	10.2877	0.00133921	0.0123051
EPlOSAG00000013210	41.6439	-5.2734	0.934097	37.2586	1.03459e-09	6.61956e-08
OS01G0276900	41.3321	-5.26325	1.36007	15.5996	7.82729e-05	0.00126664
OS01G0201700	16.5394	-5.2566	1.69947	9.97948	0.00158295	0.0140293
OS08G0537002	58.2413	-5.25592	1.11501	29.2763	6.27575e-08	2.79894e-06
OS07G0489300	34.9551	-5.25122	1.24438	18.5946	1.61678e-05	0.000336619
OS10G0424400	3.88168	-5.25041	1.6412	10.6686	0.00108968	0.0105699
OS07G0222200	60.3603	-5.25008	1.15335	22.7854	1.81138e-06	5.16864e-05
OS04G0609300	77.2121	-5.2328	1.81348	8.74304	0.00310786	0.02357
OS07G0134650	11.471	-5.22235	1.29031	16.4738	4.93282e-05	0.000865612
EPlOSAG00000051233	27.7245	-5.22086	1.43889	12.899	0.00032875	0.00409044
EPlOSAG00000014188	15.4792	-5.21735	1.13029	22.4236	2.18665e-06	6.09313e-05
EPlOSAG00000053143	4.4104	-5.21447	1.72928	8.47748	0.0035957	0.0264498
OS08G0536150	3.15404	-5.20186	1.66463	9.80297	0.0017423	0.0151155
OS02G0177666	9.62687	-5.20077	1.64445	9.34392	0.00223726	0.0182979
OS07G0459000	20.6999	-5.20071	1.20538	17.7905	2.46613e-05	0.000484932
EPlOSAG00000052490	39.648	-5.19776	1.25588	17.0425	3.65518e-05	0.000671144
OS10G0534900	62.0418	-5.19193	1.26787	17.6725	2.62392e-05	0.000511075
OS02G0116400	30.5271	-5.19131	0.771493	54.8313	1.31329e-13	1.82823e-11
EPlOSAG00000050109	13.5189	-5.18868	1.57995	10.4268	0.00124197	0.0116992
OS08G0537001	32.4419	-5.17031	1.25377	19.0181	1.29482e-05	0.000278294
OS04G0657000	3.94714	-5.1576	1.46078	13.0278	0.0003069	0.00387509
EPlOSAG00000052702	25.8106	-5.14958	0.874181	43.2952	4.70731e-11	4.24436e-09
OS09G0543900	20.627	-5.1442	1.86897	8.02415	0.00461576	0.032014
OS03G0603500	65.663	-5.14405	1.18417	22.348	2.27451e-06	6.29577e-05
OS08G0516550	22.2412	-5.13664	0.98876	26.2226	3.04235e-07	1.10625e-05
EPlOSAG00000023704	3.95839	-5.12459	1.66654	9.43154	0.00213285	0.0176386
OS02G0138100	11.2149	-5.12275	1.4148	13.8401	0.00019904	0.00271369
OS10G0563350	3.81718	-5.12174	1.51046	12.0753	0.000510948	0.00580791
OS06G0121600	9.30281	-5.11982	1.74575	8.97016	0.00274425	0.021458
EPlOSAG00000051235	16.1523	-5.11102	1.15676	20.2523	6.78708e-06	0.000160607
OS10G0132400	23.3339	-5.09913	1.01602	25.7109	3.96581e-07	1.39478e-05
OS12G0598000	3.46089	-5.09855	1.86978	7.858	0.00505963	0.034252
EPlOSAG00000019515	8.40539	-5.09531	1.71516	9.22922	0.00238183	0.0192209
OS06G0589700	30.4657	-5.08927	1.24678	18.752	1.48864e-05	0.000313472
OS12G0278401	90.7	-5.07647	1.04316	21.9684	2.77175e-06	7.443e-05
OS10G0113000	1329.52	-5.07614	0.576531	69.327	8.34218e-17	1.7347e-14
OS01G0304500	586.097	-5.06963	0.736019	77.0401	1.67523e-18	4.15943e-16
OS11G0567800	68.2284	-5.06172	0.992229	28.8963	7.63581e-08	3.31659e-06
OS06G0178601	26.6459	-5.05953	1.48416	11.648	0.000642706	0.00698806
OS06G0730150	25.1413	-5.05557	1.0428	27.7149	1.40572e-07	5.6579e-06
EPlOSAG00000026266	11.04	-5.03598	1.12831	21.1523	4.242e-06	0.000107985
OS08G0565900	15.9784	-5.01448	1.28026	16.0596	6.13785e-05	0.00102987
OS06G0490400	34.1357	-5.012	1.08817	20.0555	7.5225e-06	0.000176378
EPlOSAG00000026046	10.9271	-5.00821	0.854787	44.8326	2.14621e-11	2.07577e-09
OS08G0450200	60.657	-4.99619	1.42968	12.8743	0.000333126	0.00413392
OS08G0476600	34.8868	-4.99457	0.797752	37.9439	7.28085e-10	4.88389e-08
OS06G0583600	20.957	-4.9938	0.979105	32.2588	1.34941e-08	7.04052e-07
EPlOSAG00000051081	391.956	-4.99068	0.507353	87.801	7.23816e-21	2.11246e-18
OS11G0187500	16.1779	-4.98992	1.29565	16.1954	5.71318e-05	0.000972292
OS04G0619600	1622.57	-4.98008	0.786711	35.7974	2.18942e-09	1.31014e-07
OS09G0491238	36.981	-4.97986	1.01392	22.9278	1.68202e-06	4.84944e-05
OS03G0838400	202.303	-4.97796	1.2559	14.1429	0.000169431	0.00237754
OS01G0945200	17.1152	-4.96637	1.28131	15.5696	7.95241e-05	0.00128252
OS07G0475000	73.4083	-4.94844	1.30067	15.19	9.7217e-05	0.00151499
EPlOSAG00000022700	7.88011	-4.94258	0.966798	30.6726	3.05455e-08	1.46438e-06
EPlOSAG00000018281	8.84342	-4.92322	1.51187	10.6636	0.00109266	0.0105957
OS10G0196400	69.2859	-4.90463	1.50385	11.1126	0.000857431	0.00879125
OS01G0199950	4.94138	-4.90283	1.73786	7.87027	0.00502541	0.0341156
OS08G0462000	34.4239	-4.89325	1.31941	14.3735	0.000149893	0.00215054
EPlOSAG00000008565	4535.57	-4.89065	1.50714	9.43341	0.00213068	0.0176331
OS05G0469600	34253	-4.88597	1.52184	9.78006	0.00176414	0.0152335
OS08G0548500	51.2837	-4.88526	0.758713	44.6343	2.375e-11	2.27065e-09
OS07G0153000	45.4741	-4.88422	1.31019	15.0391	0.000105304	0.00160865
OS11G0226900	10.1738	-4.88071	1.27993	17.103	3.5407e-05	0.000652646
EPlOSAG00000023182	24.4537	-4.8792	1.34474	12.9795	0.000314919	0.00395683
OS01G0814150	83.638	-4.8787	0.953749	23.7585	1.09212e-06	3.34419e-05
OS07G0575900	189.14	-4.87519	1.37921	11.2511	0.000795738	0.00826652
OS11G0201400	9.32677	-4.86146	1.53847	9.55039	0.00199907	0.0168255
OS11G0466300	41.2051	-4.85439	1.64198	9.24008	0.00236774	0.0191486
OS12G0552550	4.88644	-4.84574	1.63812	9.44288	0.0021197	0.0175794
OS01G0872300	31.2627	-4.83583	1.25477	13.694	0.000215146	0.00288751
EPlOSAG00000015917	24.8299	-4.81547	1.17	22.1223	2.55821e-06	6.9255e-05
OS09G0540150	12.2345	-4.81384	1.51754	10.5872	0.00113872	0.0109372
EPlOSAG00000008921	23.8311	-4.8069	0.875372	37.2911	1.01747e-09	6.53517e-08
OS05G0380850	29.8081	-4.80226	1.05903	23.7061	1.12229e-06	3.42565e-05
OS08G0138100	35.8837	-4.79125	1.65679	7.7259	0.00544343	0.0360867
OS10G0560400	16.8292	-4.75796	1.63652	7.83076	0.00513645	0.0346151
OS01G0172100	463.455	-4.75743	0.808197	31.2805	2.23317e-08	1.11394e-06
OS10G0196100	49.7433	-4.75592	1.38769	12.3187	0.000448433	0.00523686
EPlOSAG00000019249	9.13561	-4.75421	1.45255	10.5969	0.00113276	0.0108925
EPlOSAG00000036693	8.98701	-4.74314	1.37389	11.8385	0.000580193	0.00643239
OS07G0249900	339.256	-4.73721	0.497348	83.3003	7.04885e-20	1.87618e-17
EPlOSAG00000011016	5.05798	-4.71104	1.50549	9.73496	0.00180796	0.0155398
OS01G0883000	21.631	-4.70886	1.16932	17.5478	2.80178e-05	0.00053728
EPlOSAG00000009065	15.0169	-4.69656	1.29345	13.2125	0.000278089	0.00357785
EPlOSAG00000007479	23.285	-4.6893	0.848313	39.0967	4.03331e-10	2.8251e-08
OS06G0176801	27.2567	-4.68289	1.49856	9.73184	0.00181103	0.0155617
EPlOSAG00000003972	15.9483	-4.67833	0.872374	35.8339	2.14878e-09	1.28994e-07
OS12G0183250	6.39467	-4.67322	1.54645	9.64015	0.0019037	0.0161589
EPlOSAG00000024596	18.6592	-4.65957	0.959969	26.9052	2.13683e-07	8.14368e-06
OS10G0392800	80.9325	-4.65796	1.64802	8.55891	0.00343835	0.0255123
OS05G0245300	134.493	-4.65068	1.37299	12.0429	0.00051989	0.00589345
OS07G0605200	12.9979	-4.6367	1.50809	10.0015	0.00156409	0.0138839
OS10G0343500	283.124	-4.63166	0.659934	54.4879	1.56406e-13	2.15032e-11
EPlOSAG00000023067	2.78039	-4.62414	1.66836	8.01282	0.00464473	0.0321612
OS03G0808500	25.6571	-4.60951	0.973906	20.9789	4.64371e-06	0.000116341
OS01G0882100	95.7814	-4.60215	0.639284	51.865	5.94523e-13	7.40837e-11
OS10G0162300	20.6767	-4.59968	1.16287	18.4396	1.75372e-05	0.000359285
OS01G0266200	635.57	-4.59556	1.1268	19.9043	8.14185e-06	0.000188247
EPlOSAG00000026899	14.8853	-4.58409	1.1233	17.5118	2.8553e-05	0.000544093
OS07G0664400	559.935	-4.58368	1.1927	15.0962	0.000102166	0.00157588
OS07G0112100	135.114	-4.58258	1.42199	10.9835	0.000919285	0.00927959
EPlOSAG00000050990	21.9982	-4.57805	1.00973	22.6623	1.9312e-06	5.45904e-05
OS05G0324650	110.833	-4.57509	1.30055	11.0934	0.000866343	0.00885805
OS01G0780900	15.1263	-4.5645	1.30386	11.4468	0.000716164	0.00759805
OS03G0828701	15.7064	-4.56064	1.16461	15.6423	7.65245e-05	0.00124434
OS01G0613500	27.3943	-4.53571	1.08825	18.4598	1.73528e-05	0.000356606
OS02G0503500	6.6491	-4.5197	1.32976	12.6565	0.00037427	0.00453472
EPlOSAG00000020904	15.957	-4.51474	0.78413	47.3262	6.01026e-12	6.36839e-10
EPlOSAG00000043619	18.7209	-4.51022	0.849065	35.9403	2.0346e-09	1.23303e-07
OS07G0144500	51.7205	-4.50919	0.945348	25.9369	3.5277e-07	1.2553e-05
OS02G0218600	14.7199	-4.50628	1.49986	9.58454	0.00196223	0.0165615
EPlOSAG00000004083	3.99545	-4.49335	1.52232	9.05224	0.00262373	0.0207546
OS02G0765400	178.841	-4.49134	1.5026	8.14696	0.00431334	0.0303145
OS03G0146800	96.1975	-4.47389	0.94737	20.81	5.07176e-06	0.00012574
EPlOSAG00000016034	48.4669	-4.46769	1.51691	8.07457	0.00448907	0.0313061
OS08G0104900	440.083	-4.46722	0.513574	69.3736	8.14705e-17	1.70478e-14
OS01G0227500	28.7325	-4.46449	0.915236	24.6061	7.03299e-07	2.27843e-05
OS06G0726100	356.567	-4.45903	0.632588	46.6435	8.51493e-12	8.74384e-10
OS05G0264200	19.0355	-4.45675	1.4987	9.22224	0.00239093	0.0192752
OS08G0191650	194.624	-4.44708	1.39328	9.30603	0.00228401	0.0185707
OS08G0518300	31.8429	-4.43944	1.34726	11.2989	0.000775512	0.00810132
OS01G0740300	162.469	-4.437	0.865712	28.0628	1.1744e-07	4.84784e-06
OS08G0550000	11.0677	-4.42832	1.64959	7.69402	0.0055404	0.036559
OS06G0314600	12.0905	-4.42424	1.61693	8.09095	0.00444867	0.031108
EPlOSAG00000009291	21.3797	-4.41981	1.39228	9.57218	0.00197548	0.0166522
EPlOSAG00000024451	6.48346	-4.41053	1.32187	11.2697	0.000787821	0.00820651
OS06G0695200	19.9956	-4.40486	1.48647	8.69729	0.00318683	0.024032
OS04G0354200	364.236	-4.40367	0.875183	27.9859	1.22204e-07	4.99492e-06
EPlOSAG00000005238	6.24951	-4.39871	1.24796	12.6945	0.000366733	0.00446944
OS07G0643100	60.6452	-4.39599	0.502229	75.3734	3.89609e-18	9.4618e-16
OS04G0573000	1041.32	-4.39396	1.11981	14.2727	0.000158142	0.00224564
EPlOSAG00000017031	7.62134	-4.38613	1.03143	19.9655	7.88517e-06	0.000182948
OS10G0460000	20.4466	-4.38318	1.43918	9.87759	0.00167303	0.0146676
OS03G0808950	13.3944	-4.38016	1.5958	7.10277	0.00769649	0.0469939
OS01G0516200	24.632	-4.37375	1.51284	8.70621	0.00317127	0.0239418
EPlOSAG00000039059	14.356	-4.3692	0.90328	27.9973	1.21484e-07	4.97771e-06
EPlOSAG00000018829	6.26829	-4.35457	1.13087	16.6716	4.44413e-05	0.000791122
OS06G0498800	88.2821	-4.33857	1.30776	11.1603	0.000835671	0.00860527
OS06G0113500	21.4225	-4.33162	0.884974	24.3656	7.96805e-07	2.55154e-05
OS09G0116600	569.355	-4.3278	1.12227	17.554	2.7926e-05	0.000535828
OS04G0227000	39.6986	-4.32306	1.13843	15.3906	8.74236e-05	0.00138706
OS10G0458300	7.97545	-4.31347	1.47777	8.19813	0.00419337	0.029685
EPlOSAG00000032623	33.3318	-4.303	1.59889	7.01586	0.00807907	0.0487219
OS03G0843000	11.9809	-4.29638	1.28285	11.8682	0.000570997	0.00635562
EPlOSAG00000020489	10.3216	-4.2862	1.10372	16.0996	6.00979e-05	0.00101383
OS01G0315600	54.1319	-4.28257	1.09434	19.2705	1.13446e-05	0.000249799
OS03G0624600	56.2687	-4.26389	1.39516	9.97009	0.00159104	0.0140901
OS02G0131850	8.15951	-4.26031	1.14602	13.6223	0.000223518	0.00298063
OS03G0312100	151.866	-4.25781	0.681416	36.3146	1.67905e-09	1.03451e-07
OS03G0283100	972.962	-4.2575	0.848211	23.1908	1.46701e-06	4.30413e-05
OS01G0364900	67.1073	-4.23118	0.687736	36.9603	1.20561e-09	7.61134e-08
OS01G0729600	2638.95	-4.23088	1.46895	8.85856	0.00291717	0.0224776
OS02G0457250	6.59909	-4.22677	1.5258	8.28636	0.00399439	0.0287139
OS05G0512050	17.9964	-4.22586	1.45396	8.98641	0.00271995	0.0213131
OS09G0483350	18.9018	-4.22403	1.42566	9.43655	0.00212703	0.0176178
OS12G0637300	325.489	-4.22046	1.12967	15.5891	7.87053e-05	0.00127302
EPlOSAG00000000793	15.245	-4.21199	0.853183	30.2125	3.87204e-08	1.80682e-06
EPlOSAG00000015344	8.57086	-4.2092	1.55487	7.16054	0.00745247	0.0458744
OS11G0176250	3.60179	-4.20325	1.3729	9.86285	0.0016865	0.0147546
EPlOSAG00000050977	34.5086	-4.18862	0.665145	45.6255	1.43169e-11	1.42483e-09
OS02G0710201	6.44125	-4.18817	1.50296	8.31766	0.00392614	0.0283478
EPlOSAG00000047850	3.86934	-4.18638	1.35881	9.80331	0.00174198	0.0151155
OS11G0603100	22.1316	-4.18506	1.50335	8.28086	0.00400652	0.0287721
EPlOSAG00000011215	3.69784	-4.18138	1.257	12.0323	0.000522852	0.00591896
OS01G0963000	253.88	-4.16654	1.32862	9.09252	0.00256657	0.0203751
OS01G0269950	7.35205	-4.16062	1.28641	10.3644	0.0012847	0.0119767
OS02G0557250	6.74952	-4.15824	1.42874	8.6161	0.00333205	0.0248837
OS07G0568800	11.7825	-4.15511	1.03179	21.9478	2.80172e-06	7.50532e-05
OS08G0473200	4.86639	-4.15196	1.48359	8.48035	0.00359003	0.0264256
EPlOSAG00000004323	7.58873	-4.14404	1.06653	16.0867	6.05065e-05	0.00101878
OS04G0688300	8181.68	-4.14277	0.664198	35.8839	2.09435e-09	1.26234e-07
OS03G0702000	124.276	-4.13725	0.833591	23.375	1.33298e-06	3.95273e-05
OS05G0594300	4.92351	-4.13402	1.49953	8.46242	0.0036256	0.0266109
OS06G0725250	96.7251	-4.11749	1.27446	9.6857	0.00185708	0.0158631
OS01G0602400	210.132	-4.1039	1.29883	9.23	0.00238081	0.0192209
EPlOSAG00000043113	2.86494	-4.08773	1.58427	7.10326	0.0076944	0.0469898
EPlOSAG00000042883	2.86494	-4.08773	1.58427	7.10326	0.0076944	0.0469898
OS07G0556500	214.501	-4.08156	0.535947	54.9588	1.23083e-13	1.72788e-11
EPlOSAG00000009180	5.62145	-4.08009	1.12509	13.9499	0.00018775	0.00257699
EPlOSAG00000008055	10.1878	-4.0792	1.39889	8.2714	0.00402745	0.0288539
EPlOSAG00000036519	3.18441	-4.07637	1.53568	7.321	0.00681534	0.0428078
EPlOSAG00000016799	14.8579	-4.07329	0.827302	31.3118	2.19736e-08	1.09865e-06
OS06G0204700	8.83492	-4.07096	1.10868	13.6181	0.000224011	0.00298482
OS03G0120800	25.9637	-4.06369	1.1073	14.706	0.000125645	0.0018704
OS07G0558350	15.6185	-4.06251	1.4505	7.45591	0.00632285	0.0406036
OS05G0278500	108.34	-4.05292	1.19158	11.2488	0.000796765	0.00827377
OS01G0315700	224.376	-4.05277	0.778149	26.5097	2.62224e-07	9.80276e-06
OS03G0368900	125.833	-4.03936	1.43782	7.32231	0.00681038	0.042788
EPlOSAG00000044077	10.2196	-4.03922	1.31242	9.5596	0.00198907	0.0167497
OS06G0614100	11.9886	-4.03417	1.40211	8.74607	0.0031027	0.0235416
OS06G0238600	9.25235	-4.03355	1.29085	10.4556	0.00122277	0.0115477
EPlOSAG00000018197	10.2501	-4.03335	0.905887	23.5447	1.22048e-06	3.67157e-05
OS03G0379500	156.133	-4.02933	0.768094	26.3081	2.91062e-07	1.06534e-05
OS12G0556701	5.1739	-4.02723	1.3538	9.59031	0.00195607	0.0165388
OS07G0190000	716.834	-4.02176	1.05008	13.6065	0.000225406	0.00299859
EPlOSAG00000018833	5.00988	-4.02121	1.38087	9.16714	0.00246399	0.0197379
OS02G0180900	9.52955	-4.02003	1.23938	11.5025	0.000695015	0.00743901
OS02G0727100	56.5274	-4.00736	1.29609	9.01756	0.00267398	0.0210321
OS01G0116100	31.692	-3.99678	1.21799	11.1593	0.000836117	0.00860719
OS07G0245100	4081.03	-3.98444	0.547188	49.1525	2.36811e-12	2.67991e-10
OS05G0552100	84.8182	-3.9756	0.997686	14.851	0.000116345	0.00175526
OS01G0901600	257.539	-3.97124	0.295014	173.581	1.22222e-39	1.19602e-36
OS06G0583501	12.8259	-3.96905	1.31382	9.36573	0.0022108	0.0181439
EPlOSAG00000010047	22.9622	-3.96902	0.876268	24.7882	6.39863e-07	2.0995e-05
EPlOSAG00000034987	10.1222	-3.95533	1.23136	10.4819	0.00120551	0.0114237
OS02G0644900	17.2393	-3.94871	1.27002	10.781	0.00102549	0.0100914
EPlOSAG00000024206	12.4278	-3.93596	0.935473	20.4162	6.23017e-06	0.000150097
EPlOSAG00000014370	3.40416	-3.93116	1.28209	10.025	0.00154428	0.0137821
OS06G0656300	1291.15	-3.91968	0.377868	100.472	1.20053e-23	4.38932e-21
OS06G0538400	166.933	-3.91941	0.869102	19.1265	1.22332e-05	0.000266194
OS03G0248300	30.4597	-3.90213	0.97778	15.1772	9.78798e-05	0.00152318
OS08G0367300	1601.66	-3.88158	0.729262	26.847	2.20214e-07	8.3543e-06
OS11G0546401	10.6363	-3.87466	1.22168	10.0231	0.0015459	0.0137928
EPlOSAG00000003940	6.49707	-3.86804	0.887457	21.0977	4.3646e-06	0.000110262
OS10G0337600	431.58	-3.86446	0.72079	28.0934	1.156e-07	4.78968e-06
OS03G0441050	7.12891	-3.86434	1.21286	10.0087	0.00155805	0.0138567
EPlOSAG00000010195	27.0138	-3.85454	0.963463	18.0119	2.19523e-05	0.000437089
EPlOSAG00000031212	19.8928	-3.85222	1.0594	14.1996	0.000164404	0.00231775
OS04G0464300	75.031	-3.84086	0.907016	16.9746	3.7883e-05	0.000693293
OS01G0891000	39.0135	-3.83928	1.03065	15.9681	6.44188e-05	0.00107003
OS01G0112800	49.226	-3.82914	0.726675	26.4624	2.68722e-07	1.00007e-05
EPlOSAG00000012309	6.61262	-3.82706	1.10811	12.7137	0.000362978	0.00442855
OS05G0480700	9.15473	-3.82305	1.33034	8.09631	0.00443554	0.0310292
OS11G0549675	1005.1	-3.7909	1.09822	13.7582	0.000207914	0.00280856
OS06G0725550	15.109	-3.79088	1.44143	7.55011	0.00600064	0.0390852
OS04G0176300	17.3762	-3.77737	0.957542	15.1239	0.000100681	0.00155948
EPlOSAG00000017144	10.9243	-3.7752	0.894749	20.9164	4.79775e-06	0.000120019
OS12G0101901	5.25694	-3.77299	1.30449	9.38646	0.00218593	0.0179885
EPlOSAG00000003175	5.25468	-3.77088	1.21154	10.1076	0.00147663	0.0133243
EPlOSAG00000043709	6.78488	-3.75799	1.07444	13.1548	0.000286786	0.0036727
OS07G0418700	1001.48	-3.75514	1.35543	8.12881	0.00435673	0.0305678
EPlOSAG00000016267	5.31591	-3.74158	1.16745	10.8671	0.000978886	0.00972775
OS11G0514800	1730.31	-3.73171	0.300368	145.016	2.12991e-33	1.61055e-30
OS08G0489300	431.706	-3.72582	1.42197	7.49744	0.00617867	0.0398779
EPlOSAG00000009966	7.04324	-3.72398	1.02692	14.4381	0.00014484	0.0020952
OS11G0701400	10360.4	-3.71401	0.866859	18.095	2.1015e-05	0.000420691
EPlOSAG00000019338	6.61579	-3.70736	1.241	9.17032	0.00245971	0.019715
EPlOSAG00000037367	3.57437	-3.70665	1.37055	7.51008	0.00613547	0.0397069
OS08G0110600	47.6943	-3.69861	1.3652	6.96191	0.00832633	0.0498068
EPlOSAG00000000457	7.12124	-3.69573	1.31829	7.9776	0.00473597	0.0325963
EPlOSAG00000015578	4.68419	-3.69373	1.08552	12.5523	0.000395714	0.00474785
OS11G0539901	283.315	-3.68887	1.1885	9.45838	0.00210186	0.0174753
EPlOSAG00000019429	7.38536	-3.68817	1.01485	14.3697	0.000150198	0.00215305
OS04G0500900	19.7236	-3.68539	1.25694	9.25668	0.00234638	0.0189897
EPlOSAG00000051172	5.21457	-3.68444	1.12857	11.3794	0.000742629	0.00782394
OS02G0824800	592.062	-3.68217	1.02395	13.954	0.000187341	0.00257457
EPlOSAG00000021633	12.3007	-3.67364	0.879738	20.8283	5.0235e-06	0.00012482
EPlOSAG00000004439	11.9866	-3.67273	1.00025	14.8494	0.000116444	0.00175526
EPlOSAG00000004728	20.5207	-3.66785	0.970255	15.9873	6.37672e-05	0.00106133
EPlOSAG00000005632	7.38911	-3.65822	1.06062	12.8483	0.000337781	0.0041746
OS07G0553700	84.5299	-3.65791	1.28853	7.66628	0.00562624	0.0369723
OS05G0142200	44.1982	-3.65515	1.13324	12.3557	0.000439632	0.00515217
OS03G0609000	170.636	-3.65414	1.20901	9.83858	0.0017089	0.0148956
OS06G0104050	10.8672	-3.65162	1.16589	9.69891	0.00184378	0.0157738
OS05G0120800	81.5017	-3.64873	0.833959	18.5842	1.62559e-05	0.000338031
OS01G0284500	2262.7	-3.63808	0.354128	99.1239	2.37194e-23	8.22051e-21
OS05G0525600	21.3051	-3.62068	1.34461	7.11309	0.00765231	0.0468101
EPlOSAG00000018108	3.82035	-3.61767	1.28359	8.27937	0.0040098	0.0287832
EPlOSAG00000014538	9.17045	-3.60394	0.916599	17.9525	2.26483e-05	0.000448797
OS05G0104750	10.3848	-3.60011	1.35278	7.6808	0.00558114	0.0367418
OS12G0132800	60.6896	-3.59354	1.12273	9.78977	0.00175486	0.0151888
OS06G0614550	457.056	-3.5906	1.1311	11.3617	0.000749745	0.00788643
OS06G0664200	406.562	-3.58626	0.712171	23.8902	1.01989e-06	3.16833e-05
OS07G0115300	29.3595	-3.57331	1.11731	9.81949	0.00172672	0.0150195
EPlOSAG00000000402	11.9515	-3.57323	0.870624	20.2746	6.70847e-06	0.000159199
OS01G0553600	701.462	-3.57225	1.20807	8.92688	0.00281004	0.0218423
EPlOSAG00000013411	30.6016	-3.56805	0.806628	20.0027	7.73344e-06	0.000180434
EPlOSAG00000044831	7.39254	-3.56588	1.04897	12.5064	0.000405552	0.00484145
EPlOSAG00000018663	10.9928	-3.56361	0.875028	19.9075	8.12818e-06	0.000188062
OS07G0235700	82.8921	-3.5598	0.860009	17.6207	2.69639e-05	0.000520068
OS01G0660900	61.7838	-3.55901	0.830637	17.7368	2.53669e-05	0.000495877
EPlOSAG00000021866	13.8404	-3.55191	0.84748	21.5924	3.37183e-06	8.81951e-05
OS03G0101250	22.3154	-3.55173	1.15698	9.05679	0.00261721	0.0207129
OS10G0579250	8.75503	-3.55167	1.16379	9.26133	0.00234043	0.0189554
EPlOSAG00000049458	8.68645	-3.51357	0.779684	21.2383	4.05587e-06	0.000103933
EPlOSAG00000019233	10.7925	-3.50293	0.885316	17.4968	2.87785e-05	0.000547669
EPlOSAG00000023654	13.4797	-3.49725	0.682871	27.4705	1.5951e-07	6.32547e-06
EPlOSAG00000024068	16.4704	-3.49521	0.870819	19.2875	1.12439e-05	0.000248501
OS01G0225500	4650.69	-3.47722	0.769173	19.2925	1.12146e-05	0.000248251
OS10G0439700	31.444	-3.47537	1.22216	7.77092	0.00530941	0.0354201
EPlOSAG00000013619	5.55773	-3.46987	1.10675	10.5162	0.00118333	0.0112561
EPlOSAG00000016785	17.9494	-3.46781	0.844492	20.6614	5.481e-06	0.000134343
OS11G0597500	20.7762	-3.46755	1.27176	7.38757	0.00656763	0.0417033
EPlOSAG00000018078	3.36507	-3.46752	1.29318	7.49255	0.00619547	0.0399476
OS03G0560050	48.5743	-3.4604	0.845562	16.1532	5.84186e-05	0.000990141
EPlOSAG00000003259	10.6013	-3.45551	0.867876	16.6599	4.47162e-05	0.00079474
OS03G0661600	638.04	-3.44135	1.16765	8.21207	0.00416126	0.0295453
OS02G0237000	180.273	-3.44046	0.533639	39.8105	2.79839e-10	2.08289e-08
OS02G0532800	74.363	-3.43111	0.912035	13.5047	0.000237966	0.00314931
OS08G0112000	75.8797	-3.4304	1.14408	9.89797	0.00165461	0.0145428
OS08G0150200	401.416	-3.4249	0.684236	25.9504	3.50305e-07	1.2492e-05
EPlOSAG00000052681	9.70195	-3.41639	0.866564	18.6468	1.57314e-05	0.000327944
OS04G0269600	1916.57	-3.40862	0.468334	50.4153	1.24421e-12	1.46795e-10
OS05G0181300	59.4066	-3.40841	0.902601	13.6843	0.000216256	0.00290123
EPlOSAG00000029167	16.1803	-3.40694	0.942767	14.1056	0.000172827	0.00241501
OS01G0946700	442.642	-3.40375	0.874287	14.4015	0.000147686	0.00212805
OS11G0600600	63.4207	-3.39984	0.987835	11.3057	0.000772694	0.00808689
OS05G0475550	360.466	-3.3955	1.15233	9.31198	0.0022766	0.0185292
EPlOSAG00000051174	6.57725	-3.39252	1.07916	10.2971	0.00133243	0.01226
OS03G0333700	144.671	-3.38987	0.932657	16.353	5.25734e-05	0.000912927
EPlOSAG00000011131	19.3578	-3.38802	0.876439	17.7166	2.56386e-05	0.000500306
EPlOSAG00000013199	26.1598	-3.38482	1.10382	9.91351	0.0016407	0.014445
OS05G0136800	22.6374	-3.38238	1.19832	7.62203	0.00576596	0.037792
OS09G0491100	21535.6	-3.36912	0.294268	124.035	8.27586e-29	4.51387e-26
OS01G0172800	318.796	-3.36374	0.54825	35.9003	2.07679e-09	1.25403e-07
EPlOSAG00000015992	9.16864	-3.35722	0.910763	15.3738	8.82031e-05	0.00139677
OS02G0129800	741.213	-3.35222	0.882837	13.6547	0.00021969	0.00293428
OS08G0369400	221.916	-3.33263	1.15411	8.83139	0.00296093	0.022746
EPlOSAG00000036932	45.2022	-3.32081	1.15225	11.5797	0.000666765	0.0071793
OS02G0629600	11.0038	-3.31772	1.23589	7.38679	0.00657047	0.0417108
OS02G0131400	1401.34	-3.31388	0.605952	28.4037	9.84772e-08	4.16849e-06
OS11G0582801	18.9344	-3.30833	1.06963	10.6547	0.00109791	0.0106297
OS04G0469300	62.1149	-3.30358	0.954645	11.6216	0.00065192	0.00706746
EPlOSAG00000023854	3.40692	-3.30117	1.2575	7.31374	0.00684294	0.0429407
OS08G0280100	113.818	-3.29861	0.530995	39.9232	2.64141e-10	1.9838e-08
EPlOSAG00000002429	6.01114	-3.29631	0.981552	12.5284	0.000400809	0.00478998
OS06G0217700	77.3154	-3.28708	1.26522	7.56882	0.00593867	0.0387651
OS02G0527500	14.8815	-3.28092	0.812315	16.5553	4.72529e-05	0.000834033
EPlOSAG00000051640	19.251	-3.28035	1.12012	8.99148	0.00271241	0.0212791
OS10G0529500	56.478	-3.27804	1.03563	9.65234	0.0018911	0.0160794
OS06G0612550	16.7377	-3.2732	0.692207	22.7762	1.82011e-06	5.18909e-05
OS03G0804500	47.7247	-3.26521	0.985583	10.5356	0.00117098	0.0111793
EPlOSAG00000047214	6.37438	-3.26509	1.00371	11.6303	0.000648875	0.00704363
EPlOSAG00000009439	9.90367	-3.25832	1.06183	10.0842	0.00149543	0.0134544
OS05G0591550	55.7638	-3.25645	0.731243	21.8932	2.88255e-06	7.68473e-05
EPlOSAG00000022977	5.36759	-3.25036	1.16175	8.21007	0.00416586	0.0295685
OS08G0293000	3.17654	-3.2458	1.2466	7.0419	0.00796246	0.0482106
EPlOSAG00000027216	5.97948	-3.24537	1.07186	9.84408	0.00170379	0.0148649
OS10G0578200	37.121	-3.23742	1.27177	7.20902	0.00725383	0.0449343
OS02G0131800	628.62	-3.22912	0.737487	18.25	1.93727e-05	0.0003923
OS02G0828200	161.454	-3.22767	0.694681	20.7247	5.30288e-06	0.000130594
OS10G0112700	244.236	-3.22507	0.616782	27.1287	1.90348e-07	7.38982e-06
OS03G0356596	78.0023	-3.21812	0.769764	16.9249	3.8889e-05	0.000708585
OS01G0606200	14.1139	-3.21271	1.18429	7.75121	0.00536767	0.0357021
OS07G0598000	477.306	-3.21096	0.962187	10.872	0.000976273	0.0097163
OS04G0513100	61.4865	-3.20755	1.123	8.81541	0.00298697	0.0229091
OS08G0136500	8053.31	-3.20519	0.902677	12.6888	0.000367859	0.00447988
OS02G0216700	292.05	-3.19532	1.20333	7.41682	0.00646169	0.0411993
OS12G0125550	21.8762	-3.19018	1.04796	8.95874	0.00276145	0.0215722
OS09G0462850	55.5527	-3.1857	1.19113	7.4815	0.00623362	0.0401435
EPlOSAG00000048998	86.212	-3.18356	0.842271	14.5882	0.000133748	0.00197161
OS06G0363000	33.0255	-3.18328	1.20116	7.47825	0.00624488	0.0401805
OS02G0204400	226.423	-3.17176	0.703615	19.9351	8.01168e-06	0.000185754
EPlOSAG00000016026	8.17066	-3.16096	0.991606	11.145	0.000842564	0.00866284
EPlOSAG00000008567	709.112	-3.16023	1.11418	7.67676	0.00559365	0.036809
OS01G0770700	898.188	-3.15883	0.595598	27.3272	1.71776e-07	6.75552e-06
EPlOSAG00000039202	18.6513	-3.155	0.934251	11.2775	0.000784525	0.00817986
OS03G0691050	48.2768	-3.14827	0.823509	14.1027	0.000173096	0.00241748
OS04G0523200	22.6002	-3.14376	1.16447	7.78162	0.00527804	0.0352603
OS01G0128100	487.416	-3.13498	0.320858	91.9453	8.91075e-22	2.74509e-19
OS03G0571900	1022.27	-3.13086	0.365412	70.1223	5.57386e-17	1.19644e-14
EPlOSAG00000002278	5.64164	-3.12542	1.1188	8.21617	0.00415187	0.0294975
OS04G0680800	356.551	-3.12315	0.457163	44.7093	2.28574e-11	2.19161e-09
OS01G0212500	23.9895	-3.1164	1.195	7.66246	0.00563817	0.037036
EPlOSAG00000016232	8.30325	-3.10754	0.985846	10.5167	0.00118298	0.0112561
OS03G0575200	106.228	-3.10276	1.06662	8.14979	0.00430662	0.0302737
EPlOSAG00000017623	6.54019	-3.09887	1.08806	8.63861	0.00329113	0.0246509
OS04G0510600	1185.93	-3.09798	0.319917	89.8425	2.579e-21	7.66123e-19
EPlOSAG00000020776	10.3512	-3.09398	0.961085	11.5516	0.000676906	0.0072677
OS01G0747500	2061.34	-3.0846	0.250217	145.589	1.5969e-33	1.23559e-30
EPlOSAG00000038842	4.19093	-3.08179	1.0596	9.15321	0.00248282	0.0198619
OS12G0501400	66.5593	-3.07885	0.596016	25.8877	3.61877e-07	1.28415e-05
EPlOSAG00000051028	20.5983	-3.07462	0.817851	17.5796	2.75534e-05	0.000530207
OS06G0627500	52.3572	-3.06883	0.799324	14.5557	0.000136075	0.00200236
OS05G0105550	7.25731	-3.05576	1.07903	7.99356	0.00469441	0.0323839
OS03G0109900	157.274	-3.05247	0.960979	13.2234	0.000276483	0.00355993
OS02G0621100	13.7057	-3.04979	1.00214	9.39133	0.00218014	0.0179454
OS01G0273200	8.62877	-3.04864	1.11151	7.73832	0.0054061	0.0358822
OS01G0362400	400.345	-3.04759	1.13972	7.68275	0.00557511	0.036716
OS11G0173600	304.254	-3.03371	1.12858	7.03719	0.00798344	0.0482764
EPlOSAG00000020853	7.00003	-3.03175	1.01744	9.62667	0.00191772	0.0162642
OS07G0685500	35.7446	-3.02547	0.8625	11.9256	0.00055368	0.00620879
OS11G0530600	1216.56	-3.02313	0.862352	11.7573	0.000606036	0.00665021
OS04G0272200	375.491	-3.01034	0.47085	39.2461	3.73608e-10	2.62798e-08
EPlOSAG00000008580	21.593	-3.0099	1.09379	7.62097	0.00576935	0.037792
OS10G0544600	1005.27	-3.00851	0.622571	22.3676	2.25142e-06	6.25267e-05
OS10G0560200	95.8898	-3.00523	0.461761	41.2156	1.36332e-10	1.10095e-08
OS06G0177600	480.824	-3.00034	0.604265	23.6276	1.16897e-06	3.53174e-05
OS10G0536100	1050.3	-2.99858	1.07026	8.90627	0.00284194	0.0220149
OS01G0124550	84.5974	-2.99618	0.858756	11.6979	0.000625701	0.006828
ENSRNA049465687	23.9659	-2.99276	0.812599	13.2569	0.000271577	0.0035049
EPlOSAG00000018188	9.18814	-2.99126	1.12199	7.03525	0.00799205	0.0483022
OS06G0697300	11.1652	-2.98547	1.11288	7.69713	0.00553087	0.036511
EPlOSAG00000010564	19.144	-2.98196	0.623721	24.8673	6.1414e-07	2.029e-05
OS01G0937300	197.366	-2.97153	1.16142	7.30833	0.00686355	0.0430132
OS03G0222600	1904.21	-2.9696	0.318381	83.3926	6.72726e-20	1.80502e-17
EPlOSAG00000045454	21.4683	-2.96409	1.13797	7.08149	0.0077884	0.0474159
EPlOSAG00000014375	10.7891	-2.95877	0.893729	12.6515	0.000375273	0.00454357
OS01G0850900	842.706	-2.95355	0.710296	16.836	4.07538e-05	0.000733325
EPlOSAG00000023245	6.38373	-2.95046	1.06987	8.12329	0.00437002	0.0306482
OS03G0244950	45.0445	-2.94751	0.925602	9.79318	0.00175161	0.0151725
EPlOSAG00000012264	17.8382	-2.93937	0.752143	16.2527	5.54319e-05	0.000950658
OS03G0137050	33.5264	-2.934	0.865125	11.2251	0.000806973	0.00835631
OS02G0287900	13.571	-2.93145	1.02669	8.08071	0.00447389	0.0312318
OS02G0475400	236.43	-2.9279	0.550613	27.2649	1.77402e-07	6.9521e-06
OS09G0475800	146.452	-2.92761	0.611021	22.2011	2.45531e-06	6.69047e-05
OS02G0280850	87.2998	-2.92321	0.521846	30.5822	3.20017e-08	1.52611e-06
OS01G0872100	41.0236	-2.91273	1.02254	7.87466	0.00501322	0.0340606
OS11G0242300	49.7442	-2.90863	0.929411	9.49629	0.00205888	0.017194
OS03G0138700	1430.12	-2.90099	0.397258	51.2259	8.23236e-13	9.92387e-11
OS06G0729400	5579.49	-2.89962	0.386017	54.1329	1.87379e-13	2.5446e-11
EPlOSAG00000049508	9.0982	-2.8934	0.841191	12.2227	0.000472122	0.00544093
OS01G0360333	88.0025	-2.89129	0.525664	29.3919	5.91228e-08	2.66181e-06
OS10G0163340	12.1166	-2.88368	1.05613	7.38267	0.00658553	0.0417904
OS01G0200600	68.7271	-2.87646	0.787532	12.9023	0.000328178	0.00408792
OS12G0566700	1364.57	-2.8751	0.259556	118.356	1.44913e-27	6.98752e-25
EPlOSAG00000008085	7.89594	-2.87501	0.992413	9.1678	0.0024631	0.0197374
OS02G0773450	16.4185	-2.8733	0.738963	15.097	0.000102126	0.00157588
OS02G0242900	24.6489	-2.86811	0.98908	8.31107	0.00394042	0.0284201
OS12G0125000	200.649	-2.86733	0.891866	10.0715	0.00150583	0.0135151
OS12G0209800	200.547	-2.8578	0.594397	22.545	2.05283e-06	5.76912e-05
EPlOSAG00000016783	14.329	-2.84914	1.01014	8.01097	0.00464948	0.0321875
OS05G0366000	243.787	-2.8452	0.889911	10.0333	0.00153737	0.0137352
OS03G0781750	43.8439	-2.84035	0.709614	15.75	7.22891e-05	0.00118655
OS06G0102100	895.974	-2.83683	0.592186	22.065	2.63572e-06	7.1295e-05
OS12G0571300	252.524	-2.8251	0.550724	25.5327	4.34955e-07	1.51216e-05
EPlOSAG00000049872	16.8655	-2.81953	0.929485	9.22238	0.00239075	0.0192752
OS05G0403300	11533.3	-2.816	0.500794	30.4698	3.39098e-08	1.60485e-06
EPlOSAG00000008502	601.32	-2.8033	0.975691	7.94064	0.00483369	0.0330909
OS07G0621400	350.383	-2.79809	0.423384	42.4454	7.26822e-11	6.26479e-09
OS03G0679700	427.021	-2.79123	0.699527	15.4319	8.55344e-05	0.0013649
OS01G0184050	475.764	-2.79062	0.989049	7.89254	0.00496392	0.0337956
OS02G0245800	50.898	-2.77551	1.00705	7.58121	0.00589799	0.0385449
EPlOSAG00000020441	8.16918	-2.77415	0.88775	10.7602	0.00103709	0.0101754
EPlOSAG00000003944	7.11899	-2.77295	0.862768	10.8312	0.000998062	0.00989173
OS02G0726700	550.01	-2.75469	0.463952	34.0227	5.44739e-09	3.03585e-07
OS06G0505900	25.2854	-2.73925	0.905781	8.96113	0.00275785	0.0215492
OS12G0114900	1077.32	-2.73908	0.979233	7.56572	0.00594887	0.038824
EPlOSAG00000003367	12.7614	-2.73718	0.929082	9.71927	0.00182346	0.0156321
OS02G0665250	21.7328	-2.72118	0.724691	15.2307	9.51432e-05	0.00148895
EPlOSAG00000023363	5.46393	-2.71899	1.03473	7.42326	0.0064386	0.0410935
OS02G0140400	144.286	-2.71149	0.80678	12.4455	0.000419011	0.0049789
OS09G0465500	188.298	-2.70692	0.516085	26.6636	2.42139e-07	9.1444e-06
EPlOSAG00000015602	7.37691	-2.70613	1.00957	7.77065	0.00531019	0.0354201
OS02G0188000	338.386	-2.68918	0.345449	58.823	1.72515e-14	2.75949e-12
OS03G0633500	612.616	-2.67695	0.602908	19.0492	1.27394e-05	0.000274338
OS02G0280700	1097.48	-2.67263	0.338746	60.251	8.35018e-15	1.39607e-12
OS02G0719600	43.4634	-2.67016	0.895766	9.05177	0.0026244	0.020755
OS02G0548900	11.9021	-2.66799	0.961699	7.83918	0.00511258	0.0344919
OS12G0636700	7.39714	-2.66658	0.981305	7.45804	0.00631538	0.0405714
OS06G0143100	563.931	-2.63767	0.822761	9.93186	0.00162442	0.0143397
OS02G0688800	21.326	-2.6365	0.648047	16.4864	4.90004e-05	0.000860313
OS03G0836900	46.671	-2.62729	0.479869	30.7597	2.92039e-08	1.40818e-06
OS01G0710100	157.462	-2.62515	0.567443	20.7696	5.17976e-06	0.000128131
OS03G0183850	27.7994	-2.62178	0.809102	10.3049	0.00132677	0.0122214
OS12G0465600	69.5149	-2.60658	0.949553	10.0946	0.00148703	0.0133897
OS12G0621100	10561.4	-2.60591	0.405972	39.8324	2.76714e-10	2.06425e-08
OS03G0561283	138.758	-2.59762	0.866511	8.78501	0.00303716	0.0231658
OS06G0160200	130.248	-2.59084	0.714056	12.8433	0.000338696	0.00418021
OS08G0433600	919.734	-2.58899	0.525334	23.5978	1.18726e-06	3.58126e-05
OS01G0557500	3682.48	-2.58748	0.453108	31.5454	1.94831e-08	9.80668e-07
OS03G0305400	2204.11	-2.58679	0.706664	12.9634	0.000317635	0.00398644
OS01G0265100	2675.41	-2.58362	0.431675	34.7147	3.81735e-09	2.20499e-07
OS04G0175000	125.9	-2.57995	0.575511	20.0005	7.74218e-06	0.000180512
OS12G0555000	2463.28	-2.57815	0.955821	7.03745	0.00798224	0.0482764
OS06G0151900	1333	-2.57769	0.396249	40.997	1.52463e-10	1.21354e-08
OS02G0272300	51.4005	-2.57201	0.908873	7.82075	0.00516498	0.03473
EPlOSAG00000003941	4.9635	-2.57093	0.91409	8.19835	0.00419286	0.029685
OS06G0176300	548.439	-2.56611	0.580465	18.938	1.35035e-05	0.000288736
OS11G0600900	971.247	-2.55848	0.378807	44.2204	2.93412e-11	2.72685e-09
OS05G0305000	50.5136	-2.55718	0.73717	11.7599	0.000605195	0.00664317
OS09G0464033	588.319	-2.55329	0.550761	20.8363	5.00269e-06	0.000124398
OS07G0194300	826.14	-2.54925	0.362554	47.9502	4.3718e-12	4.81637e-10
OS04G0404900	471.495	-2.53992	0.463761	29.092	6.90202e-08	3.03753e-06
OS05G0501600	170.903	-2.53515	0.529851	22.2743	2.36354e-06	6.48822e-05
OS02G0532401	22.6524	-2.52895	0.743952	11.5651	0.000672015	0.00722878
OS09G0511700	215.166	-2.52586	0.67388	13.6598	0.000219095	0.00292829
OS01G0225000	120.85	-2.52365	0.51162	23.839	1.04739e-06	3.23262e-05
OS01G0610050	19.8388	-2.51898	0.817626	9.36041	0.00221723	0.0181861
OS09G0400000	502.503	-2.49942	0.516158	23.7351	1.10548e-06	3.37744e-05
OS06G0561050	8.75976	-2.48945	0.917161	7.30533	0.00687505	0.0430691
OS09G0483400	8113.04	-2.48217	0.893185	7.48868	0.00620882	0.0400104
OS06G0731300	320.463	-2.4803	0.484491	25.4772	4.47636e-07	1.54977e-05
OS05G0155200	1177.21	-2.47785	0.3412	51.2514	8.12643e-13	9.8683e-11
OS12G0120400	278.213	-2.45153	0.554151	19.1089	1.23466e-05	0.000268135
OS11G0640800	100.125	-2.44749	0.480117	25.6922	4.00452e-07	1.40691e-05
OS12G0148400	119.532	-2.44345	0.700282	11.8662	0.000571624	0.00635858
OS01G0243200	1341.01	-2.41177	0.301018	62.4602	2.71878e-15	4.94299e-13
OS09G0426050	53.5444	-2.40763	0.634305	14.1412	0.000169592	0.00237779
OS05G0363200	23797.2	-2.40704	0.354493	44.7817	2.20274e-11	2.12427e-09
OS02G0726833	131.019	-2.40451	0.452992	27.5913	1.4985e-07	5.98517e-06
OS05G0565701	93.7957	-2.4025	0.744644	10.1683	0.00142879	0.0130061
OS09G0426000	852.582	-2.39038	0.459254	26.353	2.84374e-07	1.04662e-05
OS01G0370200	1717.73	-2.38835	0.444901	28.0166	1.20277e-07	4.94654e-06
OS07G0634000	33.5728	-2.385	0.882104	7.1614	0.0074489	0.0458694
OS06G0149801	27.9946	-2.38262	0.741235	11.4451	0.000716809	0.00760005
OS01G0795200	36.1412	-2.3728	0.629198	14.0207	0.000180813	0.00250451
OS09G0389201	63.0427	-2.37275	0.687663	11.689	0.000628706	0.00685376
OS01G0857925	79.4439	-2.37226	0.856551	7.5593	0.00597011	0.0389321
OS07G0191250	44.4756	-2.37099	0.732264	10.3162	0.00131865	0.0121768
OS02G0506600	218.279	-2.3676	0.518205	20.4342	6.1718e-06	0.000149015
EPlOSAG00000024283	24.3492	-2.36493	0.933514	7.03597	0.00798888	0.0482993
OS03G0163150	16.0932	-2.35848	0.758756	9.58607	0.00196059	0.0165524
OS04G0350100	2482.03	-2.3553	0.436878	28.2734	1.05335e-07	4.40276e-06
OS11G0513700	281.614	-2.35214	0.739337	9.96445	0.00159592	0.0141218
OS01G0649900	369.848	-2.33809	0.532974	19.111	1.23333e-05	0.000268022
OS03G0831400	32.0441	-2.33424	0.652224	12.8713	0.000333653	0.00413729
OS11G0302750	46.9146	-2.33366	0.791812	8.51167	0.00352876	0.0260669
OS02G0117700	56.1188	-2.32454	0.714914	10.3659	0.00128364	0.0119764
OS03G0691400	1032.35	-2.32001	0.271262	71.3625	2.97274e-17	6.50698e-15
OS09G0382400	489.373	-2.31713	0.62032	13.6101	0.000224969	0.00299398
OS10G0519650	12.524	-2.31609	0.858505	7.24178	0.00712263	0.0442699
EPlOSAG00000018035	12.6669	-2.31155	0.839221	8.79781	0.00301593	0.0230515
OS01G0641000	299.807	-2.31109	0.467247	24.0175	9.54659e-07	2.98239e-05
OS03G0829100	495.94	-2.31098	0.394412	33.5493	6.94803e-09	3.76495e-07
OS04G0107300	95.0226	-2.30476	0.657516	12.0929	0.000506129	0.00576298
OS10G0537100	39.9382	-2.30167	0.62348	13.4267	0.000248066	0.00325803
OS05G0517500	3685.95	-2.29993	0.313275	52.5341	4.22852e-13	5.4742e-11
OS11G0607200	1799.12	-2.29236	0.458618	24.3431	8.06136e-07	2.57759e-05
OS08G0544250	56.4838	-2.29086	0.670769	11.4573	0.00071212	0.0075769
OS06G0320000	440.05	-2.28937	0.321612	51.8856	5.88303e-13	7.35843e-11
OS06G0351500	2436.09	-2.28445	0.424036	28.2983	1.03987e-07	4.35737e-06
OS01G0973000	1125.35	-2.28393	0.379932	35.2363	2.92033e-09	1.71061e-07
OS01G0505600	397.714	-2.26518	0.609626	13.471	0.000242283	0.00319753
OS12G0639200	181.377	-2.26412	0.403558	34.5065	4.24836e-09	2.42864e-07
OS04G0618200	5853.47	-2.26012	0.360679	38.275	6.14452e-10	4.19783e-08
OS05G0579500	71.9233	-2.25849	0.678319	11.3858	0.000740087	0.00780705
OS10G0473200	48.9443	-2.25527	0.66367	11.3737	0.000744914	0.00784057
OS04G0474700	1516.48	-2.25209	0.268968	68.4529	1.29944e-16	2.63871e-14
OS09G0129500	65.9575	-2.24333	0.715375	9.80861	0.00173697	0.0150965
EPlOSAG00000050982	49.8545	-2.24118	0.822797	7.76206	0.00533551	0.0355401
OS01G0106750	147.84	-2.22842	0.669577	11.7215	0.00061783	0.00676029
OS03G0725601	33.7983	-2.22552	0.790676	7.78772	0.00526025	0.0351645
OS02G0528300	127.242	-2.22379	0.543727	16.8476	4.05041e-05	0.000731206
OS07G0475900	2033.74	-2.22237	0.438247	25.1021	5.43736e-07	1.83289e-05
OS12G0140300	128.483	-2.22125	0.415578	28.0593	1.17657e-07	4.85078e-06
OS07G0578200	835.157	-2.21877	0.356592	37.8315	7.71265e-10	5.14243e-08
OS02G0215400	163.862	-2.21314	0.519976	17.7515	2.51722e-05	0.00049294
OS01G0210900	96.8998	-2.20461	0.529466	17.0474	3.64588e-05	0.000670178
OS04G0320700	2763.34	-2.20383	0.531211	16.7969	4.16003e-05	0.000746138
OS02G0640100	33.7085	-2.20122	0.776947	7.91188	0.00491111	0.0335381
OS01G0226666	206.064	-2.19132	0.491178	19.501	1.00547e-05	0.000226186
OS11G0587550	47.6033	-2.18929	0.501893	19.0748	1.25694e-05	0.000271908
OS09G0450700	683.212	-2.18755	0.91759	7.80472	0.005211	0.0349406
EPlOSAG00000019056	40.3204	-2.18727	0.703429	10.3899	0.00126704	0.0118548
EPlOSAG00000015317	7.15507	-2.18596	0.778586	8.07928	0.00447743	0.03125
OS01G0857400	495.638	-2.1855	0.565519	14.5943	0.000133321	0.00196618
OS05G0556300	349.264	-2.16825	0.465964	21.1875	4.16471e-06	0.000106261
OS05G0527900	72.6642	-2.16034	0.611993	12.2554	0.000463916	0.00537803
OS12G0622850	249.3	-2.15958	0.559049	14.5964	0.00013317	0.00196483
OS05G0106650	66.0712	-2.15753	0.525589	16.611	4.58844e-05	0.0008116
OS02G0452000	61.2618	-2.15232	0.798131	7.90904	0.00491884	0.0335771
OS01G0681400	321.119	-2.15156	0.260587	67.262	2.37721e-16	4.70787e-14
OS02G0538400	76.0835	-2.14981	0.766924	7.86074	0.00505198	0.0342303
OS02G0156633	29.2954	-2.1471	0.71929	8.79797	0.00301566	0.0230515
EPlOSAG00000002311	18.6677	-2.1454	0.695277	9.51736	0.00203537	0.0170583
OS05G0410100	40.0766	-2.13822	0.771221	7.57899	0.00590525	0.0385772
OS11G0216900	1226.78	-2.13342	0.550238	14.7279	0.000124197	0.00184967
OS06G0570000	427.677	-2.13032	0.75951	8.89269	0.00286314	0.0221225
OS06G0472000	644.72	-2.12806	0.552818	14.5201	0.00013867	0.00203068
OS05G0407200	608.918	-2.12644	0.382108	30.3328	3.63912e-08	1.71013e-06
OS07G0191200	8031.54	-2.12175	0.39972	27.5432	1.53623e-07	6.12121e-06
OS03G0227700	131.617	-2.12127	0.649746	10.4465	0.00122883	0.0115951
OS03G0856000	188.264	-2.11832	0.718365	8.51908	0.00351442	0.025981
OS06G0669100	67.1445	-2.11613	0.568191	13.7286	0.000211219	0.00284628
OS11G0517200	63.4685	-2.11493	0.525653	16.167	5.7997e-05	0.000984499
OS07G0694300	2060.8	-2.11401	0.31451	44.201	2.96332e-11	2.74632e-09
OS01G0740150	30.1105	-2.10977	0.563924	15.8388	6.8974e-05	0.00113775
OS03G0656201	500.123	-2.10805	0.394608	27.9633	1.23637e-07	5.0411e-06
OS09G0495500	108.449	-2.10063	0.600576	12.065	0.000513768	0.00582801
OS06G0643700	1107.43	-2.09924	0.4396	22.335	2.28992e-06	6.3279e-05
OS01G0728100	2714.77	-2.09741	0.524915	15.617	7.75551e-05	0.0012585
OS11G0135300	106.665	-2.094	0.69098	9.01408	0.00267907	0.0210473
OS07G0687100	324.766	-2.08828	0.773752	7.1431	0.0075253	0.046186
OS03G0836800	32633.8	-2.08034	0.499193	16.995	3.74789e-05	0.000686652
OS02G0187100	469.513	-2.06421	0.209018	96.145	1.06771e-22	3.48273e-20
OS10G0375000	115.506	-2.05991	0.626995	10.6034	0.0011288	0.0108638
OS05G0567700	1982.6	-2.05926	0.437313	21.7117	3.16849e-06	8.38654e-05
OS09G0545999	960.209	-2.05722	0.402501	25.6171	4.16342e-07	1.45658e-05
OS07G0667300	367.618	-2.04797	0.554088	13.3998	0.000251653	0.00329766
EPlOSAG00000007186	65	-2.04392	0.376036	29.4538	5.72657e-08	2.59223e-06
OS12G0139300	2857.43	-2.04366	0.201959	100.379	1.25852e-23	4.55131e-21
OS05G0104650	720.382	-2.02619	0.324727	38.2211	6.3167e-10	4.29781e-08
OS03G0399466	60.233	-2.02583	0.416786	23.7933	1.07257e-06	3.28899e-05
OS12G0174700	83.8853	-2.0226	0.690474	8.51655	0.00351932	0.0260029
OS07G0511100	1380.28	-2.02064	0.720848	7.72579	0.00544375	0.0360867
OS06G0554700	1182.35	-2.01953	0.315673	40.1809	2.315e-10	1.77881e-08
OS08G0442000	107.024	-2.0193	0.755052	7.04533	0.00794721	0.0481536
OS01G0276700	9633.37	-2.01639	0.407093	24.0342	9.464e-07	2.96404e-05
OS01G0279400	281.383	-1.99871	0.65219	9.22491	0.00238745	0.0192564
OS07G0678300	1859.86	-1.99643	0.408004	23.4776	1.26377e-06	3.7846e-05
OS02G0575200	375.087	-1.99617	0.683805	8.38606	0.00378111	0.0274689
OS11G0213000	8318.33	-1.97573	0.560791	12.1708	0.000485432	0.00556349
OS02G0574500	789.636	-1.97297	0.47067	17.2408	3.29287e-05	0.000612047
OS11G0703600	508.543	-1.96857	0.723374	7.26625	0.00702622	0.0438098
OS04G0539000	228.511	-1.96274	0.734703	7.00386	0.00813343	0.048961
OS12G0101800	10916.3	-1.95655	0.374472	26.7738	2.28713e-07	8.66687e-06
OS03G0835950	55.7545	-1.9546	0.684633	8.04281	0.00456845	0.031752
OS03G0182800	10843	-1.95445	0.486295	15.8694	6.78672e-05	0.00112283
OS01G0901550	31.3701	-1.95201	0.701237	7.768	0.005318	0.0354579
OS12G0140200	106.231	-1.95052	0.416164	21.8363	2.96927e-06	7.89061e-05
OS02G0830200	261.583	-1.94623	0.44135	19.1343	1.21836e-05	0.000265461
OS03G0390200	502.925	-1.94498	0.619683	9.66935	0.00187368	0.0159658
OS03G0821100	2617.62	-1.9429	0.582672	10.9218	0.000950385	0.00951271
OS04G0635100	3538.55	-1.93928	0.56776	11.4475	0.000715905	0.00759805
OS05G0572700	1000.12	-1.93857	0.621391	9.57367	0.00197388	0.0166471
OS01G0846400	218.607	-1.93727	0.623886	9.62205	0.00192255	0.0162927
OS01G0337700	38.2294	-1.93687	0.625254	9.50806	0.00204571	0.0171227
OS03G0572900	613.86	-1.93576	0.478647	16.0595	6.13817e-05	0.00102987
OS12G0139350	105.854	-1.92876	0.404383	22.503	2.09818e-06	5.88109e-05
OS03G0861000	62.6838	-1.92816	0.644697	8.88004	0.00288305	0.0222557
OS02G0601750	19.2754	-1.92787	0.668325	8.2861	0.00399497	0.0287139
OS12G0507500	142.456	-1.92368	0.604771	9.94719	0.00161095	0.0142396
OS02G0683500	255.783	-1.92339	0.243537	61.8399	3.72555e-15	6.59322e-13
OS01G0104400	12770.8	-1.91448	0.312242	36.9028	1.24168e-09	7.82423e-08
OS01G0750900	592.52	-1.91434	0.414991	20.917	4.79615e-06	0.000120019
OS05G0582350	623.319	-1.90907	0.355988	28.28	1.04974e-07	4.3932e-06
OS09G0400200	163.994	-1.90891	0.713027	7.07729	0.00780668	0.0474837
OS11G0456000	1203.42	-1.90794	0.376298	25.2534	5.02705e-07	1.71368e-05
OS10G0410900	276.147	-1.90754	0.324395	35.1559	3.04344e-09	1.77646e-07
OS03G0253200	1311.89	-1.90705	0.382812	24.3785	7.91454e-07	2.53929e-05
OS03G0360700	1850.95	-1.90638	0.29426	41.2386	1.34735e-10	1.0907e-08
OS06G0220900	144.983	-1.90171	0.705825	7.14583	0.00751385	0.0461242
OS11G0161200	83.6848	-1.89072	0.494904	14.5335	0.000137691	0.00201901
OS03G0559700	265.953	-1.88921	0.566746	10.9295	0.000946461	0.00948878
OS03G0626400	93.4753	-1.8867	0.509375	13.5581	0.000231288	0.0030665
OS02G0802301	730.649	-1.88557	0.298157	39.3621	3.5206e-10	2.50822e-08
OS01G0562400	162.23	-1.88235	0.610874	9.43308	0.00213107	0.0176331
OS04G0389800	1253.69	-1.8818	0.521749	12.7959	0.00034738	0.00426483
OS11G0102200	11432	-1.88072	0.378005	24.3136	8.18598e-07	2.60877e-05
OS08G0424500	6494.58	-1.87778	0.176044	111.815	3.92348e-26	1.74051e-23
OS02G0489525	411.441	-1.87533	0.281535	43.7421	3.74635e-11	3.42431e-09
OS07G0650600	72.7031	-1.87051	0.467815	16.0441	6.18835e-05	0.00103516
OS12G0119000	289.372	-1.86493	0.573181	10.412	0.00125199	0.0117504
OS08G0550200	1482.36	-1.86053	0.325452	32.146	1.43009e-08	7.38826e-07
OS01G0504950	1359.11	-1.8589	0.559867	10.8353	0.00099583	0.00987801
OS05G0196200	973.432	-1.85793	0.530332	12.069	0.000512676	0.0058235
OS01G0953600	1634.91	-1.84085	0.632058	8.33997	0.00387822	0.0280444
OS09G0567300	3813.95	-1.8387	0.297535	37.569	8.82369e-10	5.77899e-08
OS03G0100020	136.098	-1.8358	0.567786	10.3007	0.0013298	0.0122458
OS05G0114000	2744.23	-1.83231	0.453185	16.0751	6.0878e-05	0.00102452
OS05G0584200	3350.55	-1.82921	0.642944	7.95804	0.00478742	0.0328417
OS10G0171500	577.814	-1.82271	0.666679	7.37305	0.00662085	0.0419506
OS12G0209901	94.311	-1.8204	0.599424	9.11432	0.00253617	0.0201772
OS02G0555700	1051.99	-1.81673	0.299673	36.1832	1.7961e-09	1.10052e-07
OS04G0514900	32.444	-1.81377	0.629185	8.26322	0.00404563	0.0289591
OS04G0420900	961.701	-1.81252	0.406578	19.6018	9.53786e-06	0.000216315
OS12G0157000	1773.76	-1.81251	0.528068	11.5882	0.000663716	0.00715802
OS10G0139700	818.653	-1.8112	0.583968	9.47924	0.0020781	0.0173165
OS02G0568100	166.775	-1.80407	0.611621	8.57313	0.00341159	0.0253534
EPlOSAG00000049354	822.779	-1.80375	0.64606	7.66934	0.00561671	0.0369242
OS08G0531000	7209.88	-1.80286	0.558189	10.2681	0.00135351	0.0124172
OS07G0468100	554.282	-1.80245	0.539059	11.0095	0.000906469	0.00917227
OS05G0148700	2034.87	-1.79858	0.405024	19.4019	1.05903e-05	0.00023616
OS01G0382450	31.1055	-1.79803	0.59829	9.44494	0.00211732	0.0175739
OS11G0143200	1656.14	-1.79468	0.278459	40.9101	1.59394e-10	1.26568e-08
OS05G0397300	5281.67	-1.79385	0.355996	24.9864	5.77361e-07	1.92479e-05
OS01G0574550	42.4254	-1.79316	0.517831	12.1107	0.000501326	0.00571611
OS01G0645900	348.234	-1.79313	0.587564	9.17543	0.00245286	0.0196696
EPlOSAG00000049343	2345.61	-1.79308	0.594279	8.95763	0.00276314	0.0215803
OS11G0601700	704.544	-1.79059	0.407222	19.0394	1.2805e-05	0.000275518
OS04G0458300	481.648	-1.79016	0.341896	27.043	1.98985e-07	7.65366e-06
OS01G0842600	566.79	-1.78421	0.388826	20.7501	5.23293e-06	0.000129254
OS02G0108800	526.904	-1.77753	0.3997	19.4895	1.01154e-05	0.000227245
OS08G0118800	231.596	-1.77271	0.597668	8.68132	0.00321487	0.0241941
OS02G0329450	124.942	-1.77097	0.388746	20.6141	5.61804e-06	0.000137137
OS03G0122300	7635.73	-1.7708	0.327085	28.8709	7.73671e-08	3.35167e-06
OS12G0606600	100.847	-1.77066	0.382518	21.2373	4.05784e-06	0.000103933
OS05G0361700	1862.38	-1.76702	0.421816	17.2786	3.22801e-05	0.000602689
OS04G0670200	16153	-1.76452	0.364197	23.1045	1.53435e-06	4.47896e-05
OS06G0731200	773.681	-1.75393	0.420003	17.2482	3.28008e-05	0.000610015
OS03G0794300	89.8942	-1.75184	0.44458	15.3759	8.81034e-05	0.00139585
OS01G0305900	917.157	-1.75098	0.316435	30.197	3.90315e-08	1.81879e-06
OS05G0292800	1040.24	-1.74736	0.523077	10.9912	0.00091545	0.0092493
OS08G0136001	70.2613	-1.74552	0.584785	8.87198	0.00289581	0.0223335
OS01G0686000	182.563	-1.74145	0.48756	12.5941	0.000386956	0.00465789
OS03G0640000	356.922	-1.73931	0.60765	8.07483	0.00448844	0.0313061
OS06G0318600	375.176	-1.73692	0.291101	35.173	3.01677e-09	1.76399e-07
OS03G0760800	5718.54	-1.73471	0.438785	15.393	8.73104e-05	0.00138659
OS01G0825800	1842.1	-1.73467	0.326517	27.8093	1.33884e-07	5.41247e-06
EPlOSAG00000010303	67.4435	-1.7307	0.411201	17.6179	2.70034e-05	0.000520527
OS11G0118000	27.3128	-1.72828	0.632767	7.42825	0.00642078	0.0410345
OS01G0650000	131.81	-1.72804	0.564489	9.28707	0.00230777	0.0187227
OS05G0358101	41.5014	-1.72644	0.528473	10.5933	0.00113498	0.0109107
OS01G0149800	5102.67	-1.72485	0.541036	10.0111	0.00155603	0.0138535
OS09G0546100	807.338	-1.72431	0.596172	8.24362	0.00408955	0.0291829
OS05G0410900	252.344	-1.72416	0.563679	9.23138	0.00237902	0.0192164
OS10G0517800	35.9991	-1.72076	0.612397	7.82661	0.00514826	0.0346633
OS07G0644200	360.964	-1.70162	0.225012	56.6514	5.20333e-14	7.76323e-12
OS03G0668500	97.8089	-1.69828	0.400262	17.8368	2.40687e-05	0.000474002
OS02G0756600	2516.72	-1.69413	0.546741	9.47913	0.00207823	0.0173165
OS03G0438100	7085.11	-1.69166	0.326198	26.5074	2.62533e-07	9.80331e-06
OS01G0110700	319.308	-1.68749	0.440077	14.5548	0.00013614	0.00200243
OS01G0266600	1147.41	-1.68629	0.393562	18.1252	2.06846e-05	0.000415327
OS08G0546600	88.4953	-1.68068	0.423969	15.578	7.91717e-05	0.0012787
OS08G0503700	167.307	-1.67832	0.518061	10.3691	0.00128143	0.0119591
OS11G0307300	1108.47	-1.67815	0.60881	7.49666	0.00618136	0.0398875
OS04G0564500	208.274	-1.67567	0.265444	39.5521	3.19421e-10	2.32626e-08
OS02G0580500	131.315	-1.66857	0.595953	7.84569	0.00509419	0.034407
OS11G0169200	1047.26	-1.66138	0.395718	17.3897	3.04466e-05	0.000574582
OS10G0542266	35.0858	-1.65772	0.488947	11.4547	0.000713131	0.00757796
OS08G0546900	614.453	-1.65643	0.343609	22.9549	1.65846e-06	4.78982e-05
OS05G0372833	2387.33	-1.65085	0.501833	10.674	0.00108654	0.0105517
OS10G0372100	243.38	-1.64831	0.357643	21.0117	4.56493e-06	0.00011454
OS12G0102300	83.964	-1.64796	0.596968	7.53945	0.00603625	0.0392327
OS03G0255100	4486.24	-1.64634	0.490905	11.0942	0.000865979	0.00885705
OS07G0176401	48.1495	-1.64618	0.493036	11.0888	0.000868513	0.00887206
OS04G0617050	46.902	-1.64159	0.615055	7.06152	0.00787571	0.0477988
OS02G0686700	418.233	-1.64057	0.568693	8.21932	0.00414468	0.029459
OS01G0238200	3293.08	-1.63722	0.374182	18.8879	1.38632e-05	0.0002951
OS04G0598000	10252.1	-1.63496	0.321396	25.5283	4.35931e-07	1.51347e-05
OS12G0503000	2682.22	-1.63115	0.486691	11.0817	0.000871826	0.00890044
OS04G0449450	132.82	-1.62384	0.57269	7.96191	0.00477721	0.0327919
OS05G0526400	2041.46	-1.61971	0.224672	51.318	7.8552e-13	9.60847e-11
OS01G0880800	9013.53	-1.61751	0.489444	10.7831	0.00102431	0.0100858
OS01G0117025	114.451	-1.61585	0.350676	21.1543	4.23741e-06	0.000107985
OS03G0143200	133.989	-1.60932	0.579697	7.6214	0.00576796	0.037792
OS12G0143800	67.8175	-1.609	0.519539	9.53255	0.00201859	0.0169512
OS08G0392100	132.904	-1.6077	0.527502	9.19428	0.00242773	0.0195132
OS10G0469700	1022.55	-1.60766	0.437054	13.3612	0.000256885	0.00335432
OS05G0468700	178.864	-1.60677	0.495768	10.4019	0.00125888	0.0117984
OS01G0630300	608.614	-1.60431	0.503721	10.0159	0.00155195	0.013832
OS04G0682600	78.6959	-1.59938	0.502233	10.1038	0.00147966	0.0133414
OS03G0399532	500.472	-1.59482	0.417492	14.4198	0.000146259	0.00210931
OS04G0457200	429.616	-1.59295	0.263906	36.0777	1.89601e-09	1.15747e-07
OS05G0587000	2154.04	-1.59286	0.300113	27.816	1.3342e-07	5.40024e-06
OS04G0103400	98.6404	-1.58889	0.33742	22.0239	2.69278e-06	7.26614e-05
OS04G0474432	195.813	-1.58625	0.363575	18.8668	1.40168e-05	0.000297609
OS05G0467600	284.114	-1.58499	0.29095	29.4178	5.83402e-08	2.6337e-06
OS02G0101000	8491.19	-1.58386	0.276484	32.4007	1.25439e-08	6.6036e-07
EPlOSAG00000013105	98.9403	-1.57518	0.521672	9.0344	0.00264946	0.0208787
OS04G0176400	859.301	-1.57441	0.420676	13.8368	0.00019939	0.00271548
OS03G0442800	145.288	-1.57439	0.516464	9.19306	0.00242935	0.019514
OS02G0536100	196.265	-1.57415	0.27175	33.3411	7.7329e-09	4.1564e-07
OS08G0154200	73.2041	-1.567	0.421684	13.7974	0.000203618	0.00276175
OS01G0777650	33.6248	-1.56243	0.453567	11.8677	0.000571168	0.00635562
OS01G0777450	33.9571	-1.56178	0.479564	10.5914	0.00113616	0.0109189
OS05G0226300	210.447	-1.5614	0.385811	16.2831	5.4547e-05	0.000938869
OS11G0302800	502.651	-1.5514	0.486729	10.0441	0.00152838	0.0136696
OS08G0535800	978.412	-1.55127	0.397369	15.0666	0.000103783	0.00159417
OS01G0926700	2866.16	-1.54745	0.400644	14.7389	0.00012347	0.00184213
OS03G0370000	1044.5	-1.54723	0.354833	18.7956	1.45504e-05	0.000307175
OS01G0202500	535.336	-1.54704	0.456439	11.358	0.000751241	0.00789966
OS12G0133000	112.937	-1.54448	0.368665	17.4263	2.98669e-05	0.000565567
OS08G0129900	70.2419	-1.54061	0.43858	12.2761	0.000458785	0.00532606
OS02G0303500	1459.51	-1.54007	0.540915	8.01699	0.00463404	0.0321073
OS04G0613300	244.217	-1.53807	0.437018	12.2622	0.000462216	0.0053602
OS02G0642300	320.865	-1.53661	0.419941	13.2472	0.000272993	0.00351772
OS08G0429225	110.468	-1.53454	0.444962	11.8131	0.000588157	0.00649903
OS06G0581300	271.38	-1.52669	0.390891	15.1117	0.000101332	0.00156737
OS08G0458200	230.198	-1.51631	0.499951	9.11566	0.00253431	0.0201672
OS01G0869600	1311.67	-1.51537	0.314959	22.889	1.71627e-06	4.92259e-05
OS05G0149500	403.363	-1.51505	0.404221	13.9036	0.000192426	0.00263357
OS03G0247600	360.489	-1.51335	0.507517	8.8081	0.00299896	0.0229481
OS01G0518550	38.0962	-1.51095	0.512524	8.65456	0.00326244	0.0244745
OS02G0704900	4794.08	-1.51014	0.331146	20.5574	5.78689e-06	0.000140949
OS02G0787600	119.661	-1.50697	0.524824	8.20111	0.00418647	0.0296666
OS01G0858350	955.404	-1.5068	0.397957	14.1788	0.000166235	0.00233959
OS04G0626000	457.624	-1.49585	0.325704	20.8816	4.88562e-06	0.000121851
OS11G0143233	59.8449	-1.49563	0.48401	9.51201	0.00204132	0.0170955
OS05G0449750	51.1311	-1.49418	0.348156	18.4536	1.74089e-05	0.000356877
OS03G0595800	495.72	-1.491	0.274434	29.2736	6.28476e-08	2.7992e-06
OS06G0149300	1315.73	-1.48768	0.234447	39.8466	2.74717e-10	2.05859e-08
OS01G0260000	116.377	-1.48635	0.472965	9.79778	0.00174723	0.0151425
OS01G0735500	415.994	-1.47583	0.490335	8.97603	0.00273544	0.0213998
OS05G0582300	632.772	-1.47403	0.363624	16.267	5.5014e-05	0.000944951
OS01G0746700	3083.77	-1.4588	0.362039	16.0639	6.12398e-05	0.00102853
OS05G0495300	8392.41	-1.45804	0.505302	8.2358	0.00410721	0.0292736
OS11G0226201	356.71	-1.45156	0.532765	7.51243	0.00612748	0.0396706
OS03G0335401	84.0001	-1.4511	0.294986	24.2482	8.4686e-07	2.69111e-05
OS07G0546000	8790.71	-1.44716	0.370205	15.1183	0.000100982	0.00156268
OS05G0449200	1818.15	-1.44597	0.379516	14.3644	0.000150627	0.00215641
OS12G0159700	146.655	-1.44253	0.44864	10.2506	0.00136643	0.0125144
OS01G0621900	7331.6	-1.43856	0.269905	28.11	1.14612e-07	4.75469e-06
OS02G0483500	929.854	-1.43174	0.425462	11.2119	0.000812761	0.00840394
OS06G0532101	622.371	-1.43062	0.401191	12.5986	0.00038603	0.00465011
OS09G0546950	1390.7	-1.43001	0.452334	9.89423	0.00165797	0.0145587
OS04G0599650	212.916	-1.42521	0.213571	44.4063	2.66828e-11	2.50074e-09
OS03G0133400	2462.99	-1.4245	0.473064	8.97598	0.00273552	0.0213998
OS07G0571700	998.669	-1.41911	0.385123	13.4526	0.00024467	0.00322049
OS05G0367400	653.772	-1.41885	0.307785	21.0629	4.44458e-06	0.000112027
OS11G0537300	884.106	-1.41662	0.373457	14.2517	0.000159913	0.00226499
OS03G0837800	296.455	-1.41654	0.334134	17.8473	2.3936e-05	0.000471785
OS09G0360500	2513.55	-1.41216	0.426211	10.8672	0.000978811	0.00972775
OS03G0229600	900.918	-1.40936	0.290259	23.3785	1.33057e-06	3.95263e-05
OS04G0474800	51048.7	-1.40933	0.407569	11.8357	0.000581073	0.00643734
OS03G0733000	1228.89	-1.39722	0.343929	16.346	5.27672e-05	0.000914861
OS09G0415750	27.3739	-1.39392	0.510759	7.44586	0.00635827	0.0407917
OS02G0822500	3407.33	-1.38601	0.258762	28.4164	9.78351e-08	4.15188e-06
OS10G0197000	159.948	-1.38527	0.414632	11.0792	0.000873007	0.00890976
OS02G0775050	244.872	-1.38376	0.348326	15.6752	7.52051e-05	0.00122654
OS11G0118300	2260.33	-1.3828	0.505362	7.41556	0.00646621	0.041214
OS09G0530900	175.524	-1.38117	0.373817	13.5706	0.000229761	0.00305165
OS01G0711600	1969.73	-1.38022	0.423486	10.5215	0.00117993	0.0112357
OS11G0210000	376.602	-1.37819	0.269217	26.0226	3.37451e-07	1.2164e-05
OS12G0238900	591.094	-1.37646	0.331416	17.1051	3.53678e-05	0.000652285
OS03G0773800	1449.79	-1.37551	0.408339	11.2393	0.000800817	0.00830183
OS02G0205100	399.587	-1.37452	0.383872	12.7266	0.00036049	0.0043998
OS11G0513500	167.025	-1.37134	0.351027	15.3262	9.0452e-05	0.00142695
OS08G0410500	494.013	-1.36996	0.484904	7.91042	0.00491509	0.0335584
OS08G0558900	2026.43	-1.36032	0.334681	16.3683	5.21502e-05	0.000907948
OS03G0724100	1144.41	-1.3602	0.428463	9.98689	0.00157658	0.0139841
OS11G0141550	314.596	-1.35944	0.369328	14.0058	0.00018225	0.00252127
OS01G0740600	530.394	-1.35528	0.198762	46.1983	1.0687e-11	1.07748e-09
OS04G0439400	101.359	-1.35141	0.361753	13.9806	0.000184704	0.0025452
OS03G0683900	50.8926	-1.3505	0.510854	6.96505	0.00831173	0.0497374
OS06G0328900	83.443	-1.34915	0.490136	7.53477	0.00605196	0.039304
OS02G0719700	88.9896	-1.34877	0.493628	7.42256	0.00644112	0.0410935
OS01G0144380	52.1583	-1.3474	0.398691	11.4829	0.000702387	0.00750332
OS06G0609900	88.972	-1.34419	0.388225	11.9494	0.000546636	0.00614845
OS06G0114500	8297.62	-1.34228	0.295703	20.4167	6.22855e-06	0.000150097
OS07G0625800	1377.17	-1.34198	0.499731	7.14633	0.00751177	0.04612
OS04G0685151	719.567	-1.34194	0.411878	10.523	0.00117899	0.0112299
OS01G0683500	242.89	-1.32792	0.41818	10.007	0.0015595	0.0138636
OS11G0518900	3528.16	-1.32557	0.342408	14.8555	0.000116071	0.00175378
OS10G0419500	606.706	-1.32542	0.258473	26.0889	3.26048e-07	1.17912e-05
OS01G0607100	57.268	-1.32524	0.352522	14.0966	0.000173657	0.00242152
OS12G0157200	1894.58	-1.32369	0.311718	17.8746	2.35946e-05	0.000466162
OS07G0571300	1884.03	-1.32245	0.341043	14.9093	0.000112804	0.00170906
OS03G0118500	350.05	-1.31143	0.313986	17.3193	3.15957e-05	0.000592571
OS06G0149500	890.014	-1.30951	0.357266	13.3243	0.000261983	0.00340353
OS05G0182000	154.099	-1.308	0.460984	7.99541	0.00468962	0.0323777
OS05G0423400	312.989	-1.30661	0.377485	11.9392	0.000549637	0.00617386
OS08G0475400	1274.75	-1.30087	0.36868	12.3468	0.000441739	0.00516958
OS05G0584300	357.144	-1.29966	0.389126	11.0768	0.000874144	0.00891589
OS06G0477400	98.0552	-1.2976	0.355809	13.3256	0.000261803	0.00340268
OS05G0510800	4910.26	-1.29581	0.41873	9.49497	0.00206036	0.0172021
OS06G0634300	1014.84	-1.29363	0.320055	16.205	5.68437e-05	0.000969599
OS03G0761900	1064.14	-1.29193	0.200936	41.0372	1.49361e-10	1.1917e-08
OS11G0146800	174.956	-1.29105	0.415293	9.62441	0.00192008	0.0162767
OS07G0240400	302.497	-1.28927	0.418361	9.4234	0.00214234	0.0177025
OS01G0835600	7953.95	-1.28907	0.337159	14.4941	0.000140596	0.00205255
OS03G0356400	474.903	-1.28527	0.365033	12.301	0.000452727	0.00527775
OS05G0169200	104.48	-1.28527	0.410538	9.76779	0.00177596	0.0153117
OS02G0705000	460.634	-1.28166	0.406362	9.86983	0.00168011	0.0147215
OS05G0424800	2290.53	-1.27853	0.201474	39.9551	2.5987e-10	1.95614e-08
OS03G0418700	6594.74	-1.27304	0.350716	13.0673	0.000300501	0.00382331
OS06G0656500	3202.7	-1.27301	0.33807	14.0636	0.000176727	0.00245672
OS02G0744650	835.655	-1.273	0.357821	12.5599	0.000394111	0.00473203
OS11G0182200	9412.52	-1.27261	0.342411	13.699	0.000214572	0.00288342
OS10G0575950	645.391	-1.26963	0.223716	31.9876	1.55162e-08	7.95436e-07
OS08G0268000	239.358	-1.26754	0.333258	14.3771	0.000149612	0.00214835
OS12G0273300	91.4909	-1.26607	0.325042	15.1316	0.000100271	0.00155483
OS09G0541900	3705.87	-1.26399	0.168074	56.1211	6.81406e-14	1.00314e-11
OS07G0141100	537.679	-1.26174	0.360617	12.1561	0.000489288	0.00559996
OS12G0107500	235.147	-1.26097	0.354443	12.5826	0.000389355	0.00468169
OS01G0887700	3238.52	-1.26038	0.275087	20.8258	5.03019e-06	0.00012482
OS11G0592300	701.945	-1.25796	0.284928	19.3512	1.08751e-05	0.000241701
OS04G0542900	3178.58	-1.25622	0.264463	22.3846	2.2316e-06	6.20282e-05
OS10G0502600	6731.73	-1.2531	0.293251	18.114	2.08067e-05	0.000417024
OS07G0463500	144.403	-1.24717	0.374253	11.0403	0.000891505	0.00907146
OS10G0480350	62.5251	-1.24276	0.445322	7.78838	0.00525833	0.0351587
OS12G0285100	7967.03	-1.23951	0.246976	24.9919	5.7573e-07	1.92127e-05
OS03G0703100	7672.9	-1.23618	0.329394	13.9746	0.000185295	0.00254855
OS01G0192600	1838.54	-1.23529	0.272647	20.3759	6.3625e-06	0.000153063
OS01G0742200	302.823	-1.23453	0.34087	13.0311	0.000306353	0.00387113
OS06G0656201	125.924	-1.23419	0.346262	13.0332	0.00030601	0.00386973
OS07G0570600	78.9552	-1.23051	0.455104	7.28261	0.00696252	0.043486
OS10G0390600	193.789	-1.22634	0.428535	8.13586	0.00433982	0.0304685
OS08G0359100	1064.6	-1.21909	0.300987	16.289	5.43793e-05	0.000936466
OS06G0484600	363.981	-1.21243	0.31254	14.9653	0.000109504	0.00166437
OS04G0498725	38.3454	-1.2118	0.442526	7.51757	0.00611001	0.0395988
OS01G0525350	562.436	-1.21004	0.396237	9.26293	0.00233839	0.0189434
OS01G0683550	119.062	-1.20593	0.454053	7.02003	0.00806029	0.0486175
OS01G0627500	2125.33	-1.20546	0.417941	8.25876	0.00405559	0.0290179
OS12G0626400	1883.82	-1.20522	0.390107	9.4753	0.00208257	0.0173483
OS01G0624000	5303.33	-1.2041	0.235249	26.007	3.40189e-07	1.22361e-05
OS05G0567800	1606.69	-1.20368	0.441208	7.38915	0.00656185	0.0416799
OS06G0233800	1144.48	-1.20327	0.454331	6.9636	0.00831846	0.0497687
OS05G0519800	543.837	-1.20319	0.328126	13.3536	0.000257933	0.00336669
OS05G0272900	730.321	-1.2	0.251492	22.621	1.97317e-06	5.5635e-05
OS03G0731900	3084.6	-1.19888	0.430356	7.70407	0.00550964	0.0364411
OS02G0744682	69.4594	-1.19822	0.430728	7.71615	0.00547288	0.036239
OS03G0242200	1145.99	-1.19805	0.218407	29.8979	4.55416e-08	2.10739e-06
OS01G0675100	8798.65	-1.19683	0.193302	38.0626	6.85106e-10	4.6424e-08
OS05G0539800	1398.8	-1.19492	0.243795	23.8619	1.03502e-06	3.2123e-05
OS04G0479200	1841.97	-1.19275	0.325291	13.3503	0.000258388	0.0033713
OS04G0528800	263.841	-1.19032	0.386327	9.43648	0.00212712	0.0176178
OS05G0383150	22.1615	-1.18984	0.451432	6.97307	0.00827455	0.0495856
OS01G0937100	6699.18	-1.18937	0.374467	10.0172	0.00155088	0.0138262
OS02G0143100	3253.22	-1.18906	0.228476	26.8939	2.14939e-07	8.18221e-06
OS03G0215000	5625.92	-1.18876	0.393029	9.08257	0.00258057	0.0204619
OS04G0683900	3112.72	-1.18834	0.341312	12.0355	0.000521957	0.00591284
OS05G0118800	869.285	-1.18817	0.283727	17.4181	2.99949e-05	0.000567023
OS03G0692700	11494.8	-1.1861	0.22722	27.0545	1.97798e-07	7.62773e-06
OS01G0255000	832.448	-1.1846	0.301303	15.3704	8.8363e-05	0.00139863
OS03G0582000	6682.68	-1.18101	0.360132	10.678	0.00108416	0.0105378
OS12G0125200	58.2765	-1.1787	0.422827	7.75582	0.00535397	0.0356264
OS08G0289400	280.108	-1.17745	0.2472	22.5885	2.00685e-06	5.65368e-05
OS01G0871100	709.693	-1.17502	0.37414	9.79988	0.00174523	0.0151331
OS03G0726900	198.28	-1.17492	0.290178	16.3378	5.29957e-05	0.000918344
OS01G0904200	1186.97	-1.17346	0.269763	18.7967	1.45416e-05	0.000307175
OS12G0241100	734.9	-1.17046	0.242878	23.0776	1.55594e-06	4.5244e-05
OS02G0219800	1193.52	-1.17025	0.369594	9.95844	0.00160113	0.0141641
OS08G0185300	1829.09	-1.16941	0.261347	19.8944	8.18407e-06	0.000189092
OS05G0401000	2596.9	-1.16877	0.214409	29.5171	5.54254e-08	2.52265e-06
OS01G0667100	299.732	-1.16853	0.357572	10.6178	0.00112003	0.0107919
OS05G0108950	104.446	-1.16737	0.349424	11.1217	0.000853217	0.00876154
OS03G0120000	942.783	-1.16617	0.356654	10.6203	0.0011185	0.0107835
OS06G0103800	1134.29	-1.1657	0.352405	10.8696	0.000977562	0.0097204
OS09G0542200	1830.63	-1.16561	0.316753	13.4498	0.000245029	0.00322227
OS04G0443700	900.869	-1.16484	0.399813	8.43481	0.00368105	0.0269229
OS03G0726800	198.698	-1.16366	0.33991	11.6704	0.000635028	0.00691588
OS04G0663700	615.754	-1.16339	0.197493	34.529	4.1994e-09	2.40479e-07
OS06G0730600	2684.74	-1.1622	0.314564	13.5589	0.000231188	0.0030665
OS04G0607200	275.861	-1.16058	0.371195	9.71967	0.00182307	0.0156321
OS11G0157200	3960.38	-1.15916	0.42339	7.44444	0.00636328	0.0408003
OS02G0778400	4549.19	-1.1591	0.329679	12.2769	0.000458611	0.00532606
OS04G0490600	2277.31	-1.15857	0.256938	20.1991	6.97853e-06	0.00016502
OS02G0286933	47.4319	-1.15557	0.393289	8.64851	0.00327329	0.0245338
OS01G0379400	444.759	-1.15274	0.334195	11.8264	0.000583973	0.00646138
OS01G0613900	610.67	-1.14983	0.30663	13.9802	0.000184745	0.0025452
OS08G0499300	492.198	-1.14965	0.397211	8.32742	0.00390511	0.0282082
OS05G0165800	1201.45	-1.14826	0.416189	7.56224	0.0059604	0.0388916
OS11G0307950	372.077	-1.14758	0.296381	14.9059	0.000113011	0.00171142
OS09G0570300	1110.89	-1.14513	0.144381	62.5785	2.56036e-15	4.68054e-13
OS02G0694600	125.784	-1.14149	0.377399	9.1087	0.00254397	0.0202344
OS02G0760400	1191.33	-1.14011	0.271126	17.5753	2.76159e-05	0.000530796
OS08G0300200	3416.79	-1.13378	0.18148	38.7864	4.72811e-10	3.27727e-08
OS05G0576800	599.201	-1.13065	0.377654	8.90739	0.00284019	0.0220065
OS01G0802100	837.852	-1.12977	0.373774	9.08052	0.00258347	0.0204709
OS04G0653000	6851.13	-1.12943	0.41795	7.25487	0.00707089	0.0440388
OS03G0654400	1577.18	-1.12886	0.314052	12.8399	0.000339314	0.00418278
OS03G0822800	179.99	-1.12613	0.412213	7.42314	0.00643902	0.0410935
OS06G0698500	1164.31	-1.11779	0.364288	9.35811	0.00222002	0.0182016
OS05G0432600	254.15	-1.11702	0.404393	7.59363	0.00585749	0.0383178
OS03G0126000	1143.23	-1.11568	0.163108	46.5319	9.01398e-12	9.22782e-10
OS06G0142550	109.3	-1.1147	0.389057	8.16789	0.00426385	0.0300506
OS09G0545650	742.674	-1.11392	0.421255	6.95226	0.00837135	0.0499952
OS02G0834050	122.189	-1.11208	0.402007	7.61889	0.00577601	0.0378146
OS01G0681900	619.624	-1.11107	0.351387	9.93948	0.00161771	0.0142918
OS05G0117500	536.158	-1.10687	0.265978	17.221	3.32742e-05	0.000617438
OS10G0539900	9154.88	-1.10575	0.270264	16.6351	4.53054e-05	0.00080264
OS04G0398000	1282.87	-1.1037	0.415486	7.01478	0.00808397	0.0487308
OS11G0637700	6280.16	-1.10367	0.234823	21.9543	2.79219e-06	7.48581e-05
OS02G0730450	66.3924	-1.10231	0.395504	7.74831	0.00537629	0.035732
OS01G0766900	2891.42	-1.10134	0.285682	14.772	0.000121326	0.0018134
OS05G0388600	1540.56	-1.09874	0.222821	24.1763	8.79072e-07	2.78019e-05
OS10G0522500	457.958	-1.09865	0.414379	6.98816	0.00820506	0.0492407
OS04G0534100	437.677	-1.09503	0.37208	8.6159	0.00333241	0.0248837
OS02G0124800	2518.08	-1.08588	0.36111	8.98839	0.002717	0.0213032
OS03G0283600	3745.98	-1.08483	0.195688	30.5532	3.2483e-08	1.54172e-06
OS06G0711800	6011	-1.08369	0.366283	8.7009	0.00318052	0.0239898
OS02G0123500	4354.33	-1.0807	0.185783	33.641	6.62814e-09	3.62705e-07
OS03G0201600	241.838	-1.07814	0.360586	8.89458	0.00286018	0.0221048
OS08G0359200	3363.99	-1.07482	0.296478	13.0663	0.000300652	0.00382377
OS08G0522500	5435.1	-1.0725	0.274699	15.1544	9.90665e-05	0.00153877
OS06G0699700	887.264	-1.07151	0.286049	13.958	0.000186942	0.00257015
OS08G0230100	146.497	-1.06986	0.347516	9.50253	0.00205188	0.0171442
OS11G0546500	548.088	-1.06911	0.347631	9.40942	0.00215873	0.0178044
OS04G0623800	2335.13	-1.06735	0.269111	15.6414	7.65579e-05	0.00124434
OS02G0816600	1006.21	-1.05753	0.30648	11.8415	0.000579241	0.00642611
OS07G0108200	687.095	-1.05669	0.354706	8.82878	0.00296516	0.022768
OS04G0519912	980.399	-1.05623	0.305577	11.8874	0.000565148	0.00630551
OS05G0578000	1388.2	-1.05599	0.1656	40.4654	2.00132e-10	1.55574e-08
OS10G0112600	3113.21	-1.0523	0.216446	23.51	1.24266e-06	3.72472e-05
OS05G0106700	1733.46	-1.0487	0.286012	13.3717	0.000255455	0.00333696
OS01G0579800	591.66	-1.04592	0.237577	19.2884	1.1239e-05	0.000248501
OS02G0600100	1191.3	-1.04208	0.264634	15.4259	8.58061e-05	0.00136792
OS04G0532100	492.219	-1.04083	0.387695	7.17218	0.00740428	0.0456453
OS03G0376000	273.236	-1.0382	0.358587	8.34158	0.00387479	0.0280379
OS09G0569900	141.928	-1.03807	0.390274	7.0498	0.00792741	0.0480599
OS03G0826600	7112.21	-1.03652	0.28341	13.3027	0.000265019	0.00343359
OS02G0251700	276.837	-1.03285	0.298727	11.8985	0.000561806	0.00627875
OS08G0139200	2507.03	-1.03233	0.286187	12.9418	0.000321328	0.00402367
OS06G0702400	250.245	-1.0308	0.339861	9.1587	0.00247539	0.0198168
OS01G0740650	490.53	-1.02779	0.279427	13.4695	0.000242475	0.00319881
OS03G0850000	608.223	-1.02752	0.201676	25.8506	3.68884e-07	1.3038e-05
OS07G0506000	6796.12	-1.02707	0.31243	10.7485	0.00104364	0.0102337
OS07G0227750	219.308	-1.02663	0.318365	10.3573	0.00128963	0.0120087
OS11G0210300	93499.9	-1.02639	0.261836	15.2832	9.25381e-05	0.00145503
OS10G0155700	236.448	-1.02618	0.282856	13.1337	0.000290032	0.0037057
OS01G0580200	4488.24	-1.022	0.199984	25.9816	3.44685e-07	1.23578e-05
OS09G0434500	17105.6	-1.02157	0.376552	7.32063	0.00681673	0.0428085
OS03G0397400	1366.27	-1.02061	0.284091	12.8424	0.000338855	0.00418021
OS08G0297800	2742.19	-1.01915	0.357362	8.09052	0.00444974	0.0311089
OS02G0594800	599.935	-1.01391	0.298585	11.4806	0.000703264	0.00750908
OS08G0428400	10114.8	-1.01226	0.200494	25.359	4.75918e-07	1.63408e-05
OS01G0580000	594.311	-1.01175	0.257897	15.3192	9.07912e-05	0.00143115
OS02G0669500	293.212	-1.00995	0.374498	7.24127	0.00712468	0.0442744
OS06G0158900	815.894	-1.00944	0.250183	16.2068	5.67912e-05	0.000969472
OS04G0566000	424.477	-1.0077	0.312341	10.3641	0.00128491	0.0119767
OS03G0833900	1517.71	-1.00645	0.268066	14.0276	0.00018015	0.00249845
OS04G0107500	609.444	-1.00596	0.303828	10.9145	0.000954144	0.0095446
OS02G0321800	824.1	-1.00539	0.255954	15.357	8.89912e-05	0.00140791
OS01G0851600	552.344	-0.998281	0.346231	8.27624	0.00401672	0.028808
OS12G0223300	1974.37	-0.998003	0.248334	16.0704	6.10307e-05	0.00102657
OS02G0515600	774.778	-0.997767	0.230344	18.6792	1.54663e-05	0.000323024
OS03G0269000	2715.5	-0.996274	0.289547	11.7808	0.000598444	0.00658209
OS09G0327400	762.968	-0.989732	0.275471	12.8496	0.000337556	0.00417348
OS06G0494000	1264.89	-0.985644	0.327476	9.01581	0.00267655	0.0210424
OS08G0128200	942.802	-0.985229	0.297514	10.9152	0.000953803	0.00954406
OS05G0462500	1459.86	-0.985073	0.350198	7.87481	0.00501281	0.0340606
OS03G0280800	215.782	-0.984435	0.313836	9.7992	0.00174588	0.0151347
OS10G0579600	2361.02	-0.979016	0.256711	14.476	0.000141955	0.00206695
OS08G0375900	594.724	-0.977679	0.279328	12.2019	0.000477409	0.00548476
OS05G0579000	3239.45	-0.970419	0.184813	27.4424	1.61841e-07	6.4065e-06
OS06G0163400	2846.8	-0.969981	0.172539	31.4632	2.03259e-08	1.02001e-06
OS09G0560700	1061.27	-0.965436	0.255424	14.2218	0.000162478	0.00229351
OS07G0229700	728.028	-0.964795	0.316008	9.27937	0.00231749	0.0187878
OS09G0439700	6104.65	-0.964126	0.209272	21.1253	4.30222e-06	0.000109233
OS08G0308700	311.518	-0.955719	0.340483	7.84433	0.00509803	0.034426
OS04G0640500	325.202	-0.952563	0.337605	7.92838	0.00486652	0.0332733
OS04G0553800	2221.79	-0.952441	0.290585	10.6948	0.00107438	0.010455
OS09G0520600	1134.36	-0.948431	0.147789	41.038	1.493e-10	1.1917e-08
OS03G0817900	7051.84	-0.947584	0.19901	22.5692	2.02711e-06	5.70593e-05
OS08G0476300	2469.89	-0.946964	0.349869	7.29358	0.00692016	0.0433027
OS01G0704700	727.146	-0.946745	0.328386	8.27533	0.00401873	0.0288162
OS04G0101400	912.72	-0.942836	0.313966	8.98029	0.00272907	0.0213686
OS02G0823600	2259.52	-0.941848	0.241129	15.1903	9.71996e-05	0.00151499
OS01G0678500	5549.82	-0.94012	0.288367	10.5806	0.00114281	0.010967
OS11G0150200	557.114	-0.936258	0.298597	9.79411	0.00175072	0.0151688
OS10G0493600	3777.69	-0.935454	0.281878	10.9655	0.000928261	0.00935034
OS01G0752400	935.273	-0.934729	0.269646	11.9684	0.000541118	0.00609678
OS01G0589300	2634.57	-0.934006	0.198918	21.9575	2.78754e-06	7.47936e-05
OS09G0473650	374.69	-0.932962	0.285777	10.6198	0.00111883	0.0107835
OS08G0104300	2915.44	-0.932652	0.270902	11.8006	0.000592123	0.00653201
OS05G0121000	7677.7	-0.931199	0.275846	11.3454	0.000756336	0.0079432
OS03G0721300	1365.99	-0.927834	0.299101	9.58617	0.00196049	0.0165524
OS06G0713000	1588.39	-0.926801	0.344331	7.21393	0.00723399	0.0448335
OS01G0518500	2856.57	-0.922293	0.326073	7.96586	0.00476678	0.0327271
OS09G0505700	3119.68	-0.918625	0.195879	21.9012	2.87049e-06	7.66484e-05
OS02G0565100	1888.17	-0.91646	0.317142	8.31513	0.00393162	0.0283812
OS03G0209000	982.456	-0.915345	0.229542	15.8429	6.88259e-05	0.00113604
OS03G0118100	570.825	-0.911279	0.223431	16.5824	4.65821e-05	0.000822629
OS06G0701100	54133.9	-0.906869	0.224756	16.2115	5.66482e-05	0.000967527
OS04G0528300	7824.21	-0.906251	0.297947	9.21298	0.00240305	0.0193549
OS09G0536200	1496.69	-0.904642	0.278147	10.5362	0.00117059	0.0111793
OS03G0845700	387.042	-0.903607	0.302411	8.89531	0.00285904	0.0221048
OS06G0661600	1176.84	-0.902753	0.3131	8.27951	0.0040095	0.0287832
OS03G0454100	1933.91	-0.901835	0.251647	12.7909	0.000348312	0.00427065
OS01G0729200	673.411	-0.901763	0.205057	19.2772	1.13051e-05	0.000249258
OS01G0814200	178.612	-0.898567	0.285268	9.89725	0.00165526	0.0145428
OS07G0614100	619.449	-0.898466	0.264455	11.5001	0.000695937	0.00744279
OS06G0163200	2218.42	-0.896288	0.272353	10.786	0.00102273	0.0100732
OS03G0352200	1010.1	-0.891173	0.228089	15.2078	9.63024e-05	0.00150426
OS05G0108800	12445	-0.884347	0.25783	11.7176	0.000619119	0.00676922
OS01G0200000	1893.87	-0.883481	0.205853	18.3512	1.837e-05	0.000374733
OS10G0363300	6288.47	-0.881517	0.270503	10.5778	0.00114452	0.0109802
OS09G0558450	90.5289	-0.874892	0.322583	7.34625	0.00672029	0.0423949
OS04G0291100	1475.51	-0.872127	0.216547	16.1628	5.81235e-05	0.000986143
OS06G0731900	2369.06	-0.87137	0.14874	34.1969	4.98095e-09	2.79934e-07
OS11G0106200	3193.57	-0.87109	0.264666	10.7917	0.00101956	0.0100479
OS01G0839700	5881.82	-0.866907	0.306015	7.99447	0.00469205	0.0323797
OS04G0348400	643.412	-0.865869	0.266431	10.5248	0.00117785	0.0112255
OS03G0302500	849.069	-0.86467	0.253994	11.5515	0.000676944	0.0072677
OS03G0809400	330.418	-0.8631	0.313998	7.53306	0.0060577	0.0393337
OS12G0502000	7135.97	-0.862059	0.247259	12.1093	0.000501707	0.0057185
OS10G0539400	480.038	-0.861919	0.219703	15.3492	8.93578e-05	0.00141236
OS07G0595900	428.297	-0.86156	0.326283	6.95362	0.00836497	0.049975
OS07G0189800	1696.71	-0.861228	0.316336	7.3843	0.00657956	0.0417605
OS12G0514600	4395.33	-0.857127	0.269543	10.0742	0.00150356	0.0134984
OS07G0572850	80.0104	-0.856197	0.323793	6.99102	0.00819195	0.0491975
OS07G0164900	1533.25	-0.855722	0.144672	34.8919	3.48537e-09	2.02376e-07
OS06G0163000	1653.15	-0.853093	0.229474	13.7737	0.0002062	0.00279108
OS06G0654900	1442.15	-0.852028	0.314549	7.31048	0.00685535	0.0429798
OS07G0626400	673.989	-0.848863	0.226897	13.9521	0.000187533	0.00257507
OS03G0708100	2275.96	-0.84869	0.198634	18.1917	1.99743e-05	0.000403028
OS03G0316900	1062.49	-0.8432	0.249338	11.3989	0.000734881	0.00776444
OS09G0487600	1322.46	-0.839037	0.276967	9.14582	0.00249287	0.0199244
OS12G0140266	269.186	-0.838791	0.295597	8.02598	0.0046111	0.0319883
OS09G0429000	183.176	-0.834909	0.259901	10.3049	0.00132679	0.0122214
OS12G0141600	735.137	-0.833219	0.230659	13.0078	0.000310204	0.00391236
OS01G0687500	434.057	-0.831653	0.255158	10.5891	0.00113755	0.0109291
OS06G0667100	242.075	-0.829788	0.261996	10.0134	0.0015541	0.0138429
OS06G0354700	1056.42	-0.829613	0.29647	7.80532	0.00520926	0.034936
OS07G0572800	9400.97	-0.827967	0.231113	12.7899	0.000348496	0.00427065
OS02G0683900	1422.77	-0.827699	0.290881	8.0696	0.00450139	0.0313751
OS01G0775600	1925.29	-0.825204	0.186424	19.5292	9.90739e-06	0.000223326
OS02G0180500	1513.39	-0.824451	0.247945	11.0201	0.000901292	0.00913399
OS06G0354500	942.564	-0.822778	0.285332	8.28844	0.00398982	0.0287079
OS03G0736300	31471.6	-0.815653	0.282955	8.28102	0.00400616	0.0287721
OS09G0569200	1053.2	-0.811113	0.214614	14.2428	0.000160676	0.00227386
OS01G0965500	235.543	-0.810488	0.298473	7.36003	0.00666897	0.0421591
OS01G0918200	1122.85	-0.809125	0.242552	11.0954	0.000865411	0.00885397
OS08G0200500	916.756	-0.806985	0.286789	7.8976	0.00495005	0.0337226
OS03G0244700	441.146	-0.805273	0.25616	9.86514	0.0016844	0.0147439
OS02G0266200	671.335	-0.804679	0.218917	13.4779	0.000241392	0.00318831
OS08G0151800	3750.66	-0.804269	0.24565	10.6845	0.00108039	0.0105043
OS08G0536400	882.754	-0.803655	0.277599	8.35869	0.00383847	0.0278235
OS04G0596400	2413.58	-0.803234	0.208184	14.8389	0.000117097	0.00176287
OS11G0684700	666.617	-0.80276	0.200677	15.9742	6.42125e-05	0.00106714
OS08G0490000	3077.05	-0.799782	0.282744	7.97574	0.00474085	0.0326231
OS04G0686300	536.5	-0.799214	0.299459	7.10133	0.00770269	0.0470145
OS05G0529200	470.233	-0.798073	0.268476	8.8155	0.00298682	0.0229091
OS01G0783600	858.061	-0.794879	0.187054	18.0043	2.20403e-05	0.000438316
OS03G0718000	594.729	-0.794112	0.19436	16.6561	4.48065e-05	0.00079592
OS01G0265200	2205.72	-0.794031	0.265282	8.93088	0.0028039	0.0218219
OS06G0681400	49544.6	-0.793507	0.26628	8.85144	0.00292857	0.0225339
OS02G0622200	1244.47	-0.790991	0.173033	20.8385	4.99696e-06	0.000124398
OS03G0203800	2833.51	-0.789958	0.267193	8.71425	0.00315732	0.0238689
OS06G0708500	23774.7	-0.788859	0.180085	19.1272	1.22287e-05	0.000266194
OS04G0539100	560.77	-0.788822	0.18091	18.9743	1.32491e-05	0.000284027
OS02G0495900	1004.58	-0.785797	0.243997	10.3418	0.00130048	0.0120805
OS01G0376700	871.021	-0.784733	0.250667	9.77185	0.00177204	0.0152898
OS09G0420800	4009.4	-0.783974	0.256047	9.34546	0.00223538	0.0182901
OS04G0636750	1986.02	-0.780672	0.283771	7.54507	0.00601745	0.0391794
OS07G0568000	3647.42	-0.780025	0.146356	28.3219	1.02726e-07	4.32087e-06
OS07G0558200	350.135	-0.778301	0.214254	13.1786	0.000283161	0.00363467
OS01G0715800	1213.9	-0.774441	0.217303	12.6675	0.000372061	0.00451947
OS07G0458700	1151.26	-0.77192	0.274809	7.86717	0.00503403	0.0341462
OS05G0163100	1301.06	-0.771636	0.187496	16.8931	3.95455e-05	0.000717012
OS02G0148100	3880.34	-0.767618	0.252831	9.19055	0.00243268	0.019536
OS01G0802900	8446.38	-0.766238	0.263272	8.44532	0.00365984	0.0267855
OS07G0640200	2080.02	-0.763211	0.104057	53.6791	2.36059e-13	3.15418e-11
OS03G0784800	2457.36	-0.758693	0.1976	14.7005	0.000126011	0.00187417
OS03G0255200	1618.31	-0.758556	0.212871	12.6624	0.000373078	0.00452521
OS10G0484300	347.371	-0.754052	0.272634	7.63475	0.00572544	0.0375352
OS06G0204400	2626.67	-0.752878	0.223893	11.2755	0.000785367	0.00818608
OS07G0204900	2206.83	-0.752729	0.263222	8.15459	0.00429522	0.0302319
OS06G0699200	1461.51	-0.751542	0.214167	12.2818	0.000457407	0.00532111
OS01G0917300	1114.5	-0.750755	0.218186	11.8101	0.000589095	0.00650723
OS06G0678200	2676.4	-0.750368	0.253857	8.71278	0.00315987	0.0238786
OS07G0604500	4438.89	-0.749503	0.212797	12.3706	0.000436159	0.00512451
OS06G0712300	7072.96	-0.746885	0.276323	7.28541	0.00695169	0.0434428
OS10G0504200	636.107	-0.746633	0.242186	9.48242	0.0020745	0.0173027
OS09G0420900	1590.23	-0.74416	0.218294	11.5928	0.000662089	0.00714742
OS01G0647800	210.03	-0.738375	0.243304	9.19348	0.00242878	0.019514
OS03G0439800	4035	-0.735628	0.249959	8.63723	0.00329361	0.0246609
OS06G0239700	276.811	-0.735583	0.26718	7.56986	0.00593524	0.0387503
OS03G0262900	2508.31	-0.73185	0.176263	17.1969	3.36987e-05	0.000624617
OS03G0752100	1431.53	-0.731522	0.222634	10.7681	0.00103267	0.0101526
OS09G0244900	2306	-0.731153	0.215684	11.4604	0.000710933	0.00757152
OS01G0328600	1840.81	-0.727164	0.183094	15.7347	7.28768e-05	0.00119385
OS06G0708300	1824.28	-0.725785	0.212561	11.6288	0.000649374	0.00704445
OS10G0503500	5077.32	-0.725617	0.176965	16.7706	4.21814e-05	0.000755338
OS04G0529800	1367.99	-0.720586	0.248498	8.38824	0.00377656	0.0274525
OS03G0288700	1315.42	-0.717657	0.226531	10.013	0.00155442	0.0138429
OS02G0814100	698.521	-0.71676	0.238804	8.98812	0.0027174	0.0213032
OS07G0291100	1705.79	-0.716294	0.248577	8.28235	0.00400322	0.0287608
OS02G0611450	642.963	-0.715668	0.198881	12.9234	0.000324508	0.00405739
OS06G0687900	5709.77	-0.71556	0.269458	7.03356	0.00799963	0.0483326
OS03G0286300	7778.95	-0.714665	0.226945	9.89097	0.00166092	0.0145768
OS05G0494500	13160.8	-0.714574	0.21906	10.6129	0.00112303	0.0108146
OS11G0194800	1352.39	-0.712878	0.230415	9.54962	0.0019999	0.0168282
OS02G0320100	621.888	-0.712439	0.253634	7.87177	0.00502126	0.0340943
OS03G0282800	1017.67	-0.709732	0.17292	16.8093	4.13297e-05	0.000743288
OS09G0436700	2772.61	-0.709269	0.182635	15.0441	0.00010503	0.0016085
OS05G0107600	6267.27	-0.706013	0.192254	13.4518	0.000244765	0.00322049
OS08G0366100	21206.1	-0.705438	0.258318	7.43865	0.00638378	0.0408844
OS01G0750800	6920	-0.70457	0.238957	8.67158	0.0032321	0.0242762
OS04G0224600	499.638	-0.703717	0.200507	12.2932	0.000454611	0.0052965
OS05G0159100	4325.11	-0.701332	0.236284	8.78811	0.00303201	0.0231372
OS03G0820900	2191.12	-0.695405	0.20576	11.3954	0.000736255	0.00777648
OS12G0169800	3498.67	-0.693726	0.205378	11.3827	0.000741319	0.00781509
OS10G0520600	1119.15	-0.693007	0.202744	11.6592	0.000638859	0.00695533
OS06G0184800	1144.14	-0.69066	0.181405	14.471	0.000142337	0.00207161
OS12G0143100	934.533	-0.689311	0.219108	9.87631	0.0016742	0.014674
OS09G0538800	5642.06	-0.688956	0.181929	14.3068	0.000155304	0.00221195
OS02G0639900	974.74	-0.683995	0.234882	8.46168	0.00362707	0.0266115
OS03G0120100	995.335	-0.68252	0.232873	8.57051	0.00341651	0.0253843
OS03G0313000	8475.85	-0.676969	0.199569	11.4796	0.000703626	0.00751053
OS07G0176200	4655.09	-0.674729	0.191624	12.3704	0.000436194	0.00512451
OS07G0476500	2329.73	-0.674396	0.191638	12.3574	0.000439239	0.00514937
OS04G0537900	3645.87	-0.674231	0.183947	13.4052	0.000250921	0.00329066
OS12G0105700	1376.51	-0.67216	0.234992	8.16517	0.00427024	0.0300688
OS09G0473966	411.058	-0.668869	0.222301	9.03815	0.00264403	0.0208508
OS04G0270200	2309.02	-0.667833	0.212236	9.87935	0.00167144	0.0146575
OS03G0127000	794.221	-0.667706	0.250408	7.0946	0.00773165	0.0471567
OS08G0395300	1923.68	-0.66454	0.224488	8.744	0.00310623	0.023563
OS03G0248600	13173.3	-0.662975	0.236857	7.81699	0.00517574	0.0347743
OS02G0614500	2060.4	-0.662802	0.186042	12.6653	0.00037251	0.00452107
OS11G0423800	865.538	-0.659366	0.135038	23.8034	1.06696e-06	3.27481e-05
OS05G0389500	891.631	-0.658948	0.198683	10.9765	0.00092275	0.00930892
OS05G0107700	5402.81	-0.656674	0.220967	8.81223	0.00299219	0.0229332
OS01G0926200	1498.27	-0.656669	0.192766	11.5812	0.000666217	0.00717801
OS02G0306900	1451.52	-0.653603	0.220764	8.74762	0.00310006	0.0235323
OS06G0650800	602.176	-0.653358	0.190608	11.7331	0.000613969	0.00672395
OS08G0359300	707.943	-0.650599	0.207494	9.81717	0.0017289	0.0150307
OS01G0171800	1026.15	-0.650332	0.221362	8.61575	0.00333268	0.0248837
OS10G0357800	968.498	-0.650181	0.161007	16.2798	5.4643e-05	0.000940036
OS11G0116550	3412.28	-0.647232	0.159757	16.3799	5.18328e-05	0.000903842
OS07G0108300	2219.96	-0.646381	0.221559	8.49438	0.00356245	0.0262633
OS09G0529100	4662.99	-0.644485	0.161737	15.8457	6.87211e-05	0.00113526
OS03G0670100	1925.4	-0.644034	0.150026	18.392	1.79812e-05	0.000367477
OS01G0908100	1237.25	-0.641802	0.186332	11.8403	0.000579638	0.00642838
OS02G0806600	12743.9	-0.641797	0.168225	14.5245	0.000138351	0.00202689
OS02G0573300	1330.73	-0.639075	0.20002	10.1887	0.00141304	0.0128804
OS09G0338400	1979.02	-0.638726	0.180822	12.454	0.000417095	0.00496145
OS03G0194500	1307.62	-0.637826	0.209666	9.2357	0.00237342	0.0191805
OS01G0583100	3920.16	-0.630242	0.175414	12.8846	0.000331293	0.00411333
OS03G0310500	3012.08	-0.629247	0.149134	17.7694	2.49359e-05	0.000489386
OS03G0686900	793.611	-0.628233	0.213247	8.66478	0.00324418	0.0243541
OS03G0685900	4372.46	-0.627181	0.161409	15.0687	0.000103668	0.00159314
OS01G0807900	1388.41	-0.624858	0.223385	7.81021	0.00519518	0.0348707
OS09G0556000	4049.23	-0.62467	0.215037	8.42204	0.00370699	0.0270591
OS05G0395300	2530	-0.620802	0.142063	19.0624	1.26511e-05	0.000273034
OS12G0508100	764.372	-0.620545	0.225514	7.5595	0.00596945	0.0389321
OS02G0170100	5650.05	-0.619884	0.198687	9.71469	0.00182801	0.015663
OS05G0539600	717.404	-0.619243	0.208626	8.79696	0.00301732	0.0230515
OS08G0378800	863.006	-0.616591	0.213846	8.29877	0.00396719	0.0285697
OS01G0777101	1593.37	-0.616191	0.229583	7.19021	0.00733024	0.0452896
OS02G0720200	1734.38	-0.615304	0.210765	8.50692	0.00353798	0.0261234
OS05G0304400	5236.19	-0.614581	0.17551	12.2384	0.000468151	0.00541016
OS01G0950800	1068.19	-0.611494	0.177615	11.8352	0.00058122	0.00643734
OS04G0658000	5467.7	-0.61111	0.190068	10.3178	0.00131754	0.0121733
OS05G0275700	838.668	-0.61095	0.182471	11.1942	0.000820521	0.00847812
OS01G0164700	978.758	-0.610193	0.195891	9.68619	0.00185658	0.015863
OS03G0843300	12903.3	-0.607097	0.185905	10.6443	0.00110408	0.0106785
OS07G0185800	1902.72	-0.605928	0.217037	7.78015	0.00528234	0.0352767
OS04G0618500	3372.97	-0.605289	0.194356	9.68124	0.00186159	0.0158935
OS12G0154000	3200.38	-0.600742	0.223054	7.24048	0.0071278	0.0442855
OS07G0695800	6576.86	-0.600257	0.162205	13.6696	0.000217957	0.00292146
OS03G0257900	1292.31	-0.59644	0.183263	10.5751	0.00114622	0.0109934
OS06G0110100	2584.87	-0.594191	0.166147	12.7679	0.000352626	0.00431808
OS02G0722500	1828.2	-0.591854	0.204353	8.37424	0.00380578	0.0276226
OS07G0626900	1245.37	-0.590835	0.192548	9.40021	0.00216961	0.017872
OS11G0433200	7616.88	-0.587999	0.15772	13.8747	0.00019541	0.00266892
OS11G0308800	1834.03	-0.583254	0.211513	7.59077	0.0058668	0.0383637
OS07G0558000	1577.24	-0.582469	0.168919	11.8731	0.000569504	0.00634773
OS01G0292900	3934.01	-0.582292	0.198255	8.61238	0.00333885	0.0249242
OS11G0129600	881.211	-0.581913	0.211721	7.54116	0.00603052	0.0392219
OS10G0415600	3011.26	-0.576472	0.182651	9.94437	0.00161342	0.0142576
OS03G0681400	1581.75	-0.574563	0.210467	7.44161	0.00637327	0.0408329
OS04G0626900	1445.1	-0.573671	0.1422	16.2501	5.55071e-05	0.000951456
OS04G0382200	1713.63	-0.573625	0.163575	12.2801	0.000457815	0.005324
OS04G0671700	2113.41	-0.57309	0.202104	8.02781	0.00460644	0.0319647
OS12G0443600	5609.22	-0.569017	0.204887	7.70018	0.00552155	0.0364861
OS04G0660200	1916.63	-0.56798	0.147145	14.8798	0.000114586	0.00173369
OS03G0366700	904.363	-0.565252	0.146967	14.7739	0.000121201	0.00181235
OS02G0664200	5026.15	-0.562594	0.178532	9.91434	0.00163996	0.0144423
OS06G0106100	8701.06	-0.562231	0.198458	8.01284	0.00464469	0.0321612
OS04G0601400	978.602	-0.559526	0.209627	7.11265	0.0076542	0.046813
OS11G0586900	1773.94	-0.559404	0.204264	7.489	0.00620771	0.0400104
OS09G0108600	678.44	-0.558661	0.173913	10.306	0.00132599	0.0122214
OS02G0510100	2455.54	-0.554273	0.206208	7.21371	0.00723486	0.0448335
OS07G0175900	3075.3	-0.548263	0.181285	9.1329	0.00251053	0.0200259
OS02G0661000	1451.95	-0.544922	0.150044	13.1721	0.000284149	0.00364595
OS12G0168900	19624	-0.544316	0.193789	7.87736	0.00500575	0.0340307
OS12G0129000	1198.7	-0.544192	0.15558	12.2175	0.000473436	0.0054523
OS02G0529600	5380.9	-0.544062	0.195964	7.69679	0.0055319	0.036511
OS03G0336600	984.711	-0.542076	0.19149	8.00234	0.00467169	0.0322942
OS02G0276400	1333.19	-0.541189	0.156716	11.9109	0.000558055	0.00624943
OS03G0333000	1336.21	-0.540792	0.175283	9.50704	0.00204686	0.017125
OS01G0689800	3218.76	-0.540038	0.17371	9.65155	0.00189192	0.0160823
OS07G0630900	3281.35	-0.537177	0.178742	9.01926	0.00267149	0.0210175
OS04G0394200	6758.67	-0.537023	0.15914	11.3709	0.000746027	0.0078498
OS06G0132100	3946.44	-0.536231	0.181295	8.73623	0.00311949	0.023642
OS02G0193800	1488.68	-0.535242	0.129966	16.9461	3.84565e-05	0.00070267
OS05G0565200	2111.36	-0.533778	0.161056	10.9704	0.000925784	0.00933386
OS07G0620300	4809.82	-0.531333	0.151724	12.2463	0.000466181	0.00539301
OS11G0546100	4341.62	-0.527981	0.194035	7.39384	0.00654476	0.0415872
OS02G0725100	3774.66	-0.52694	0.131945	15.9286	6.57766e-05	0.0010915
OS07G0495000	2422.35	-0.523778	0.170005	9.48008	0.00207715	0.0173161
OS08G0537800	3027.82	-0.52211	0.151943	11.7932	0.000594488	0.00654941
OS05G0115900	4533.33	-0.522061	0.149072	12.2484	0.000465655	0.00538962
OS05G0510700	1656.76	-0.521248	0.17253	9.11623	0.00253352	0.0201657
OS08G0344300	4829.49	-0.520588	0.155163	11.2415	0.000799865	0.00830049
OS12G0124400	1331.06	-0.520224	0.163595	10.1016	0.00148138	0.0133497
OS07G0524100	6259.22	-0.517901	0.16077	10.3631	0.00128562	0.0119781
OS02G0797700	16017.5	-0.512862	0.174548	8.62165	0.00332192	0.0248367
OS07G0572000	939.89	-0.509766	0.155023	10.8015	0.00101417	0.0100067
OS02G0753200	1247.98	-0.506983	0.181909	7.75844	0.00534621	0.035589
OS02G0597950	1470.83	-0.503425	0.159037	10.0089	0.00155788	0.0138567
OS03G0378200	1106.73	-0.499327	0.16958	8.66182	0.00324946	0.0243882
OS04G0544100	1085.55	-0.498774	0.107549	21.5098	3.52027e-06	9.17171e-05
OS10G0357850	505.656	-0.498613	0.185301	7.23225	0.00716054	0.044464
OS09G0568900	2781.83	-0.493023	0.185182	7.0794	0.00779751	0.0474453
OS07G0623400	1821.52	-0.492881	0.15388	10.2482	0.00136817	0.0125199
OS11G0481200	3270.35	-0.478647	0.177815	7.23804	0.00713749	0.0443375
OS03G0254900	2432.3	-0.474827	0.178876	7.03869	0.00797675	0.0482587
OS03G0851300	15321	-0.472218	0.125695	14.0979	0.000173538	0.00242116
OS06G0309200	910.983	-0.471885	0.148702	10.0645	0.00151156	0.0135556
OS01G0167500	12979.4	-0.454798	0.159509	8.12092	0.00437575	0.030656
OS04G0484800	1721.68	-0.443316	0.160589	7.61357	0.00579306	0.0379187
OS09G0411700	4712.17	-0.430491	0.148057	8.4462	0.00365807	0.0267855
OS02G0184400	5244.53	-0.428335	0.126687	11.4212	0.000726116	0.00768404
OS09G0111800	1661.15	-0.424721	0.156025	7.40442	0.00650639	0.0414146
OS04G0464500	2870.21	-0.424524	0.111909	14.3779	0.000149545	0.00214834
OS01G0898300	3077.75	-0.422729	0.157564	7.19192	0.00732324	0.04528
OS03G0190900	1212.49	-0.421789	0.155777	7.32816	0.00678827	0.0427023
OS01G0104000	3229.41	-0.419719	0.139665	9.0235	0.0026653	0.0209826
OS02G0131200	1674	-0.418881	0.123162	11.5612	0.000673419	0.00723993
OS10G0194200	2106.88	-0.414378	0.14403	8.2708	0.00402878	0.0288572
OS05G0317200	5071.33	-0.409752	0.154641	7.01536	0.00808132	0.0487267
OS06G0192600	6963.9	-0.394023	0.14024	7.88807	0.00497619	0.0338644
OS07G0647800	1405.08	-0.390624	0.121247	10.3749	0.00127742	0.0119385
OS07G0172900	2234.98	-0.377456	0.117266	10.354	0.00129193	0.0120201
OS03G0374100	1624.02	-0.369633	0.138694	7.09938	0.00771105	0.0470569
OS01G0510100	6248.15	-0.367717	0.118138	9.68191	0.00186091	0.0158918
OS08G0499200	2901.7	-0.363896	0.121649	8.9434	0.00278474	0.0217037
OS08G0323700	6282.8	-0.363564	0.124195	8.56379	0.00342914	0.0254591
OS03G0829000	2094.47	-0.337076	0.126298	7.11887	0.00762769	0.0466766
OS10G0363100	2434.46	-0.322491	0.108005	8.91104	0.00283452	0.0219881
OS04G0682050	4254.12	0.330696	0.12304	7.21982	0.00721031	0.044723
OS02G0775400	6382.27	0.346724	0.116471	8.85672	0.00292012	0.0224845
OS02G0672600	2736.42	0.36487	0.112109	10.5867	0.00113906	0.0109372
OS10G0564000	3744.41	0.377164	0.129575	8.46649	0.00361748	0.0265748
OS03G0707300	2469.09	0.379723	0.132741	8.17821	0.00423966	0.0299232
OS07G0584500	7569.94	0.385537	0.132898	8.40968	0.00373228	0.02719
OS05G0311000	11167.2	0.392946	0.148344	7.01099	0.00810109	0.0488016
OS02G0307200	862.865	0.396962	0.141847	7.82703	0.00514706	0.0346633
OS06G0645800	1902.06	0.420787	0.152031	7.65565	0.00565947	0.037154
OS02G0708600	2426.14	0.42326	0.145089	8.50371	0.00354424	0.0261522
OS01G0179300	5647.87	0.424048	0.142807	8.80949	0.00299668	0.0229426
OS02G0700600	9977.11	0.427307	0.122699	12.1171	0.000499614	0.00570442
OS05G0579900	3342.5	0.43714	0.160002	7.45751	0.00631723	0.0405754
OS04G0221600	3345.26	0.439706	0.162485	7.31675	0.00683147	0.0428849
OS01G0694300	2037.69	0.442542	0.153782	8.27371	0.00402232	0.0288295
OS07G0598700	737.28	0.444378	0.154586	8.25689	0.00405977	0.0290354
OS06G0574500	6496.37	0.450415	0.131966	11.6377	0.000646276	0.00701999
OS06G0319600	3153.66	0.452247	0.159079	8.0745	0.00448924	0.0313061
OS09G0509300	3463.49	0.45313	0.125845	12.9527	0.000319456	0.00400778
OS06G0331300	2839.85	0.453891	0.151101	9.01492	0.00267784	0.0210452
OS04G0438700	879.431	0.456152	0.168839	7.29278	0.00692323	0.0433138
OS08G0100700	1721.84	0.461658	0.122898	14.0977	0.000173558	0.00242116
OS03G0632800	1419.57	0.462704	0.0970255	22.7317	1.8627e-06	5.28337e-05
OS05G0466900	2099.8	0.475213	0.167289	8.06135	0.00452194	0.0314616
OS02G0221500	6993.9	0.480042	0.141734	11.4584	0.000711697	0.00757481
OS11G0200950	726.674	0.480582	0.177098	7.361	0.00666538	0.0421535
OS01G0672700	1893.43	0.48226	0.180643	7.11953	0.00762485	0.0466679
OS09G0540900	2471.05	0.485636	0.177785	7.45269	0.00633417	0.0406685
OS01G0588800	2348.01	0.488339	0.156469	9.73019	0.00181266	0.0155716
OS07G0586500	3886.49	0.491562	0.166979	8.65613	0.00325962	0.0244589
OS03G0831700	2673.99	0.493569	0.171685	8.25503	0.00406393	0.0290589
OS03G0609800	2301.91	0.49795	0.133093	13.9832	0.000184449	0.00254322
OS08G0521400	2443.32	0.505818	0.163156	9.59954	0.00194626	0.0164643
OS06G0148000	353.528	0.506615	0.173047	8.56353	0.00342965	0.0254591
OS02G0711000	681.765	0.506673	0.164891	9.43209	0.00213221	0.0176382
OS07G0661100	3191.93	0.510618	0.167224	9.31235	0.00227615	0.0185292
OS10G0339600	3527.49	0.514005	0.162522	9.98909	0.0015747	0.0139712
OS12G0571900	1715.01	0.514976	0.17075	9.08533	0.00257668	0.0204408
OS02G0796300	769.688	0.517202	0.143436	12.9929	0.000312677	0.00393758
OS10G0545300	1631.01	0.517654	0.15523	11.1061	0.000860461	0.00880873
OS04G0510200	1861.42	0.519577	0.183152	8.0378	0.0045811	0.0318266
OS12G0174000	2410.44	0.527298	0.18886	7.78513	0.00526781	0.035208
OS12G0580300	743.491	0.529431	0.137496	14.8164	0.000118499	0.00178235
OS05G0156800	4478.45	0.53304	0.147384	13.0628	0.000301215	0.00382947
OS05G0289400	3376.59	0.533324	0.126377	17.7851	2.47307e-05	0.000486009
OS09G0540500	841.839	0.53346	0.179334	8.83956	0.00294771	0.0226601
OS01G0772400	1469.82	0.533697	0.197683	7.27859	0.00697812	0.0435589
OS07G0471100	1357.65	0.535822	0.202617	6.98361	0.00822596	0.0493573
OS02G0557600	2294.02	0.545266	0.191588	8.08804	0.00445583	0.0311384
OS07G0655500	2779.89	0.545631	0.20148	7.32359	0.00680555	0.0427787
OS03G0802800	3402.89	0.545691	0.202579	7.24538	0.00710838	0.0442227
OS03G0715400	691.897	0.546307	0.176671	9.55153	0.00199783	0.0168193
OS09G0299500	1251.66	0.551376	0.17136	10.3406	0.00130133	0.0120805
OS09G0123200	2583.49	0.555224	0.184402	9.0526	0.00262322	0.0207546
OS05G0575500	532.885	0.556814	0.197085	7.97461	0.00474379	0.0326319
OS02G0823800	1323.85	0.567127	0.198113	8.18425	0.00422556	0.0298616
OS11G0250000	5526.68	0.569069	0.199289	8.14054	0.00432863	0.0304092
OS09G0446800	6501.19	0.572928	0.199287	8.25099	0.00407298	0.0290937
OS07G0209800	1720.8	0.580187	0.17538	10.9278	0.000947311	0.00948878
OS09G0567700	2860.62	0.583408	0.15767	13.669	0.000218027	0.00292146
OS06G0187900	1792.37	0.584504	0.210353	7.70938	0.00549345	0.0363582
OS09G0544800	2273.58	0.587339	0.200647	8.55494	0.00344587	0.025551
OS10G0485000	2609.74	0.590329	0.223354	6.97343	0.0082729	0.0495856
OS02G0524600	1732.95	0.592968	0.157506	14.1507	0.000168737	0.0023698
OS04G0692100	2478.75	0.593084	0.20639	8.2434	0.00409005	0.0291829
OS08G0135800	2820.09	0.595653	0.16352	13.2473	0.000272972	0.00351772
OS08G0416400	5293.62	0.596784	0.2062	8.36145	0.00383264	0.0277933
OS03G0669300	7499.21	0.60361	0.210556	8.2027	0.0041828	0.0296487
OS02G0194000	978.378	0.608007	0.169333	12.8737	0.000333239	0.00413392
OS03G0596900	7628.43	0.609998	0.188504	10.4522	0.00122506	0.0115628
OS04G0566900	834.163	0.613239	0.226185	7.33914	0.00674689	0.0425305
OS10G0415400	318.83	0.614767	0.19296	10.1441	0.00144767	0.0131169
OS03G0263500	1255.06	0.615078	0.1873	10.7666	0.00103351	0.0101526
OS06G0574400	2321.74	0.615755	0.144292	18.1804	2.00936e-05	0.000404682
OS01G0698300	1021.58	0.616101	0.148183	17.2677	3.24658e-05	0.000605477
OS04G0623100	3101.89	0.616803	0.215832	8.15133	0.00430295	0.0302631
OS04G0489100	1843.71	0.619037	0.135547	20.8255	5.03092e-06	0.00012482
OS11G0104150	506.568	0.622399	0.221887	7.85605	0.0050651	0.0342662
OS04G0660500	10169	0.623569	0.220674	7.96914	0.00475816	0.0326882
OS06G0332900	1730.59	0.624061	0.222184	7.87426	0.00501434	0.0340613
OS03G0747600	3472.91	0.625126	0.14858	17.6682	2.62984e-05	0.000511083
OS02G0706400	1291.83	0.628754	0.227052	7.65357	0.00566602	0.0371824
OS10G0407500	593.028	0.630341	0.207881	9.18307	0.00244265	0.0196066
OS04G0546300	1926.1	0.631592	0.237524	7.05772	0.00789244	0.0478916
OS06G0698859	2429.87	0.631862	0.177763	12.6118	0.00038332	0.00462502
OS02G0690500	1303.6	0.632734	0.221218	8.16675	0.00426653	0.0300617
OS03G0616400	1215.55	0.63481	0.189153	11.241	0.000800086	0.00830049
OS10G0412000	3637.71	0.639528	0.22877	7.79916	0.00522705	0.0350059
OS04G0689400	2167.39	0.643921	0.24388	6.95744	0.00834715	0.0499044
OS12G0638400	1071.95	0.644333	0.217042	8.79771	0.00301609	0.0230515
OS03G0355200	964.191	0.645282	0.230812	7.80191	0.00521911	0.0349809
OS10G0457000	1652.06	0.645339	0.174958	13.5782	0.000228824	0.00304164
OS03G0355400	916.491	0.646365	0.230294	7.86349	0.00504429	0.0341949
OS01G0944200	28543.4	0.649097	0.231266	7.86055	0.0050525	0.0342303
OS02G0464400	947.943	0.650636	0.239561	7.36175	0.00666258	0.0421508
OS07G0495100	6868.97	0.653462	0.165715	15.5164	8.17942e-05	0.00131277
OS04G0665500	2129.87	0.654892	0.179567	13.274	0.000269114	0.00347716
OS04G0183100	1472.8	0.658155	0.229404	8.21344	0.00415812	0.0295293
OS12G0614900	671.471	0.658697	0.235604	7.80154	0.00522018	0.034981
OS01G0527400	2827.21	0.659198	0.227371	8.38743	0.00377824	0.0274587
OS01G0844800	7853.89	0.660669	0.214836	9.43603	0.00212763	0.0176178
OS01G0928100	4692.46	0.662375	0.233997	7.99497	0.00469075	0.0323789
OS08G0174900	473.544	0.664021	0.234844	7.98157	0.00472558	0.0325517
OS05G0512400	1547.15	0.665832	0.243762	7.44474	0.00636222	0.0408003
OS03G0588200	1521.58	0.66614	0.244182	7.42581	0.00642947	0.0410586
OS05G0411300	2675.08	0.667372	0.210777	10.0028	0.00156298	0.0138839
OS03G0131300	3039.6	0.667821	0.195474	11.6461	0.000643368	0.00699297
OS01G0551900	2086.84	0.669719	0.170554	15.3876	8.75599e-05	0.00138856
OS03G0153000	806.57	0.674185	0.218821	9.4732	0.00208495	0.0173611
OS01G0846900	1916.93	0.674312	0.159088	17.9292	2.29276e-05	0.000454063
OS10G0500500	4075.55	0.677777	0.225132	9.04237	0.00263794	0.0208127
OS12G0631200	3517.27	0.678108	0.240141	7.95523	0.00479485	0.0328859
OS06G0471100	357.768	0.678163	0.212874	10.1327	0.00145661	0.01318
OS02G0510300	1111.65	0.681117	0.257206	6.99707	0.0081643	0.0490847
OS01G0968700	1552.89	0.684698	0.22816	8.98646	0.00271987	0.0213131
OS01G0533000	898.902	0.691146	0.236539	8.51906	0.00351446	0.025981
OS03G0700800	3119.69	0.695764	0.211815	10.7645	0.00103466	0.0101606
OS08G0166500	134.719	0.698668	0.260807	7.17795	0.00738049	0.0455552
OS02G0517531	20616.3	0.700261	0.138458	25.5152	4.38919e-07	1.52118e-05
OS05G0447500	1052.21	0.701628	0.21662	10.4702	0.00121314	0.0114797
OS01G0654200	2070.54	0.702438	0.225522	9.67745	0.00186543	0.0159177
OS07G0238700	2430.01	0.70373	0.245085	8.22461	0.00413262	0.0293934
OS07G0474700	1175.99	0.704785	0.265333	7.04056	0.00796842	0.0482207
OS05G0551000	3960.97	0.71247	0.266349	7.1369	0.00755135	0.0463117
OS08G0517600	2206.72	0.713883	0.263425	7.32479	0.006801	0.0427581
OS03G0109400	5467.76	0.715631	0.237446	9.06004	0.00261257	0.0206811
OS09G0410300	2540.65	0.715911	0.186556	14.6906	0.000126674	0.0018815
OS01G0773100	4854.09	0.716274	0.230037	9.67068	0.00187232	0.0159606
OS03G0705300	3462.15	0.717592	0.1966	13.2893	0.000266919	0.00345513
OS01G0267100	3990.98	0.719147	0.225909	10.1071	0.00147696	0.0133243
OS12G0443800	539.93	0.71964	0.270061	7.08498	0.00777329	0.0473412
OS06G0142000	452.738	0.721614	0.246588	8.54995	0.00345531	0.0256039
OS05G0592400	9311.36	0.726115	0.179449	16.3294	5.32311e-05	0.000920983
OS03G0708800	478.36	0.726723	0.2252	10.3885	0.00126805	0.0118609
OS11G0116500	204.868	0.731081	0.266159	7.53741	0.00604309	0.0392694
OS10G0394400	1606.3	0.732766	0.262934	7.74679	0.0053808	0.0357548
OS11G0544200	2083.48	0.735009	0.229894	10.1953	0.00140798	0.0128395
OS01G0178400	1333.03	0.737446	0.218833	11.3272	0.000763816	0.00801164
OS01G0951000	4063.47	0.740037	0.23656	9.75952	0.00178397	0.0153688
OS04G0599400	852.517	0.74137	0.270275	7.50618	0.00614877	0.0397543
OS06G0130400	1137.08	0.742018	0.253168	8.5678	0.0034216	0.0254107
OS02G0716100	1170.13	0.742844	0.26514	7.82913	0.00514108	0.0346373
OS07G0265600	1083.7	0.74619	0.248161	9.01697	0.00267484	0.021034
OS01G0632700	252.567	0.749491	0.28256	7.02753	0.00802662	0.0484583
OS05G0495100	788.875	0.750311	0.22072	11.5271	0.000685896	0.00735195
OS09G0528000	1340.53	0.7552	0.273681	7.59275	0.00586034	0.038329
OS03G0346700	2946.14	0.757253	0.214691	12.406	0.000427965	0.00505461
OS05G0563050	3750.14	0.757691	0.281021	7.24805	0.00709782	0.0441784
OS01G0627400	2302.19	0.760152	0.254373	8.90497	0.00284395	0.0220203
OS03G0198900	613.191	0.76561	0.224978	11.5518	0.000676848	0.0072677
OS03G0383800	6482.02	0.76607	0.201296	14.4406	0.000144648	0.00209333
OS01G0925000	1307.27	0.771909	0.173659	19.708	9.02222e-06	0.000206308
OS02G0645100	2139.65	0.772261	0.278249	7.68077	0.00558123	0.0367418
OS02G0677800	2157.63	0.773616	0.272063	8.06173	0.004521	0.0314616
OS06G0669275	451.232	0.774319	0.272878	8.0339	0.004591	0.0318821
OS02G0684800	421.14	0.774325	0.224468	11.8764	0.000568485	0.00633849
OS07G0100900	1107.02	0.77529	0.17654	19.2325	1.15726e-05	0.000253978
OS11G0295000	654.276	0.776485	0.173406	20.0052	7.72305e-06	0.000180318
OS02G0644400	1252.08	0.777265	0.27614	7.90057	0.00494192	0.0336932
OS03G0146600	868.556	0.778074	0.266551	8.49509	0.00356106	0.0262589
OS01G0201200	1870.18	0.778214	0.274443	8.01703	0.00463394	0.0321073
OS07G0669700	1849.57	0.778574	0.25438	9.34302	0.00223837	0.0183025
OS03G0719300	4648.34	0.779407	0.2495	9.72866	0.00181417	0.0155781
OS02G0717900	421.056	0.783563	0.274532	8.12602	0.00436345	0.0306086
OS05G0295100	1157.79	0.784112	0.296307	6.98205	0.00823314	0.0493914
OS02G0313500	2427.76	0.788279	0.131446	35.8679	2.11163e-09	1.27045e-07
OS03G0173900	1696.54	0.788341	0.199997	15.4924	8.2838e-05	0.00132824
OS04G0280200	2112.09	0.789147	0.248781	10.0311	0.00153915	0.0137437
OS02G0565000	1240.4	0.790737	0.293706	7.22614	0.00718497	0.0445991
OS01G0281000	3658.67	0.792404	0.180573	19.1985	1.17803e-05	0.000258027
OS04G0674400	3985.6	0.79488	0.241221	10.8246	0.00100159	0.00991939
OS11G0246600	625.885	0.797083	0.279313	8.12044	0.0043769	0.0306577
OS06G0256500	6019.19	0.803955	0.247834	10.4887	0.0012011	0.0113916
OS06G0275500	3377.29	0.805126	0.268911	8.93522	0.00279724	0.0217751
OS02G0190000	232.875	0.818647	0.283191	8.34566	0.0038661	0.0279933
OS05G0275100	601.082	0.819408	0.244361	11.2142	0.000811722	0.00840025
OS02G0714000	3377.01	0.822996	0.220854	13.8396	0.000199096	0.00271369
OS04G0487000	377.926	0.823169	0.278312	8.72516	0.00313848	0.0237589
OS07G0187200	1653.65	0.823337	0.277127	8.79639	0.00301827	0.0230528
OS05G0556600	940.548	0.829955	0.21719	14.5596	0.000135792	0.00199909
OS02G0304800	376.891	0.831349	0.245735	11.4188	0.000727042	0.00769028
OS08G0564900	552.779	0.831395	0.297544	7.78406	0.00527093	0.0352218
OS08G0241600	4399.73	0.832063	0.223921	13.7599	0.000207719	0.00280822
OS10G0513300	990.597	0.832279	0.239727	12.0152	0.000527685	0.00596757
OS08G0342400	9596.26	0.837135	0.196025	18.1728	2.0174e-05	0.000405809
OS06G0275700	715.948	0.847723	0.314515	7.24218	0.00712104	0.0442699
OS06G0497600	341.471	0.852628	0.223834	14.4696	0.000142439	0.00207218
OS09G0532500	164.402	0.852983	0.292941	8.46303	0.00362437	0.0266078
OS03G0130700	2168.76	0.856482	0.260929	10.7349	0.00105133	0.0102878
OS02G0542200	1695.3	0.859177	0.26687	10.3279	0.00131034	0.0121235
OS02G0602600	273.384	0.860372	0.271503	10.0199	0.0015486	0.0138121
OS08G0215300	2078.08	0.860919	0.25228	11.6031	0.00065843	0.00711488
OS01G0670200	356.382	0.861621	0.31415	7.498	0.00617676	0.0398733
OS01G0656600	2795.44	0.862806	0.280315	9.43825	0.00212506	0.0176097
OS02G0645600	917.892	0.867625	0.32441	7.12687	0.00759371	0.04652
OS05G0224800	1980.76	0.870617	0.229961	14.2803	0.000157502	0.00223751
OS12G0563400	2067.08	0.870741	0.27758	9.80301	0.00174226	0.0151155
OS04G0539500	3621.08	0.872234	0.263261	10.9349	0.000943687	0.00947131
OS09G0462301	278.613	0.875452	0.27158	10.3638	0.00128511	0.0119767
OS03G0655600	1709.66	0.876308	0.189794	21.2487	4.0338e-06	0.000103636
OS01G0764500	405.824	0.877044	0.206568	17.9735	2.24002e-05	0.000444411
OS04G0505700	1553.62	0.879407	0.164339	28.535	9.20214e-08	3.93969e-06
OS03G0220700	4513.32	0.880947	0.284521	9.54897	0.00200061	0.0168299
OS07G0511500	1276.13	0.883266	0.320962	7.54465	0.00601886	0.0391809
OS02G0580100	1139.44	0.885263	0.172097	26.3736	2.81359e-07	1.03782e-05
OS03G0593700	699.61	0.892302	0.306699	8.43321	0.0036843	0.0269348
OS03G0265001	362.735	0.892322	0.31874	7.80675	0.00520514	0.0349224
OS03G0265100	2649.97	0.894609	0.232035	14.8052	0.000119208	0.00178979
OS05G0498851	340.234	0.898081	0.308455	8.44606	0.00365835	0.0267855
OS01G0129500	568.003	0.898711	0.316944	8.0102	0.00465146	0.0321944
OS07G0557500	1567.56	0.899189	0.230122	15.2094	9.62247e-05	0.00150375
OS03G0431500	705.033	0.899266	0.321977	7.77259	0.00530449	0.0354098
OS02G0795000	1070.25	0.90076	0.241983	13.8056	0.000202734	0.00275312
OS09G0453100	11176.2	0.901944	0.271207	11.014	0.000904263	0.00915573
OS03G0777700	2813.48	0.908021	0.242312	13.9853	0.00018425	0.00254154
OS09G0386200	534.984	0.909382	0.296795	9.35396	0.00222504	0.0182273
OS08G0384100	1753.93	0.912634	0.296426	9.44087	0.00212203	0.0175934
OS07G0658700	503.268	0.919278	0.301073	9.28872	0.0023057	0.0187131
OS05G0455200	1893.1	0.92176	0.345307	7.09626	0.00772449	0.0471217
OS06G0140700	2442.63	0.925244	0.317642	8.44855	0.00365334	0.0267791
OS11G0293300	480.346	0.925564	0.349713	6.97824	0.00825065	0.0494818
OS03G0241800	130.352	0.928625	0.297721	9.71012	0.00183256	0.0156953
OS10G0446600	3751.55	0.931103	0.259608	12.8076	0.000345223	0.00423991
OS06G0101300	842.076	0.936913	0.254916	13.4577	0.000243998	0.0032158
OS02G0299000	83.4191	0.937925	0.347275	7.27351	0.0069979	0.0436496
OS03G0157900	12218.1	0.938233	0.346227	7.31041	0.00685563	0.0429798
OS10G0320001	208.391	0.940532	0.302399	9.64906	0.00189449	0.0160959
OS01G0857900	781.971	0.940982	0.265189	12.5423	0.000397833	0.00476418
OS09G0298700	947.797	0.943018	0.197667	22.6771	1.91634e-06	5.42163e-05
OS12G0299150	240.347	0.943091	0.331984	8.12287	0.00437102	0.0306482
OS12G0191150	1157.92	0.943664	0.323445	8.47436	0.00360188	0.0264835
OS02G0749000	1734.76	0.945496	0.274802	11.7865	0.000596625	0.0065686
OS05G0521400	676.779	0.950792	0.235657	16.213	5.66042e-05	0.000967273
OS01G0870201	127.399	0.961835	0.276361	12.082	0.000509122	0.00579309
OS05G0147300	155.824	0.962818	0.302491	10.1084	0.00147595	0.0133243
OS04G0414900	154.776	0.964157	0.300305	10.2788	0.00134565	0.0123541
OS06G0343600	166.357	0.965702	0.29241	10.875	0.000974696	0.00970514
OS08G0197800	127.142	0.96787	0.345241	7.83914	0.00511269	0.0344919
OS04G0269900	695.592	0.97264	0.344338	7.9598	0.00478277	0.0328166
OS07G0229100	251.761	0.976056	0.350262	7.73298	0.00542212	0.0359648
OS01G0873700	804.008	0.979555	0.332938	8.61812	0.00332834	0.024868
OS04G0174850	90.6016	0.980379	0.357241	7.51692	0.00611222	0.0395988
OS01G0357800	3572.43	0.980517	0.317638	9.48256	0.00207434	0.0173027
OS12G0467300	1359.18	0.98175	0.283986	11.8959	0.00056259	0.00628541
OS02G0734600	2385.63	0.982351	0.328433	8.9054	0.00284328	0.0220202
OS12G0102100	2547	0.983678	0.287917	11.6156	0.000653993	0.00708531
OS02G0644466	323.208	0.984657	0.241666	16.5451	4.75063e-05	0.000837173
OS03G0206100	486.087	0.985458	0.317051	9.61495	0.00193	0.0163433
OS09G0408600	580.482	0.987611	0.225686	19.0719	1.25884e-05	0.000272144
OS10G0135300	221.699	0.987841	0.335154	8.65229	0.00326651	0.024494
OS01G0183300	124.388	0.988519	0.351603	7.97122	0.00475269	0.0326675
OS05G0374000	441.678	0.990898	0.341253	8.39576	0.00376096	0.0273525
OS04G0589900	1357.5	0.99168	0.329951	8.99209	0.00271151	0.021277
OS06G0591600	749.143	0.991723	0.293378	11.3784	0.000743011	0.00782549
OS04G0434600	3159.36	0.994137	0.307299	10.4138	0.0012508	0.0117425
OS04G0302300	237.591	0.994469	0.331576	8.96602	0.00275047	0.0214965
OS06G0633800	64515.6	0.997552	0.351817	7.99847	0.00468168	0.0323431
OS07G0565500	772.627	1.00262	0.235134	18.1029	2.09288e-05	0.000419218
OS01G0877600	2142.2	1.00437	0.227356	19.4182	1.05004e-05	0.000234785
OS03G0802100	150.309	1.00528	0.365847	7.52434	0.00608708	0.0394859
OS03G0181600	887.656	1.01092	0.308135	10.7115	0.0010647	0.0103743
OS03G0329500	3901.95	1.01185	0.268195	14.1608	0.000167831	0.00235807
OS02G0486400	260.983	1.0182	0.363264	7.82599	0.00515003	0.0346645
OS04G0119200	134.23	1.02013	0.318183	10.2525	0.001365	0.0125075
OS01G0944000	1310.51	1.02163	0.278094	13.429	0.00024777	0.00325575
OS03G0206150	976.288	1.02213	0.215717	22.3421	2.28153e-06	6.30997e-05
OS11G0429433	656.122	1.0225	0.374465	7.41909	0.00645356	0.041165
OS03G0144150	208.925	1.02628	0.369025	7.70233	0.00551497	0.0364499
OS12G0156400	4007.63	1.02728	0.363604	7.93909	0.00483782	0.0331123
OS01G0871200	3516.62	1.02785	0.230289	19.8156	8.52857e-06	0.000196234
OS07G0556000	549.052	1.03388	0.380357	7.34989	0.00670668	0.0423332
OS04G0412350	221.77	1.03412	0.287535	12.8904	0.000330269	0.00410426
OS06G0667400	1120.38	1.04897	0.34089	9.41896	0.00214753	0.0177296
OS03G0232900	1005.48	1.05116	0.21059	24.7982	6.36568e-07	2.09075e-05
OS08G0421825	606.175	1.05161	0.268835	15.2227	9.55485e-05	0.00149389
OS03G0661300	12600.6	1.05352	0.345647	9.23713	0.00237157	0.0191734
OS05G0445800	655.656	1.05805	0.24667	18.3066	1.88057e-05	0.000382214
OS01G0685100	103.798	1.0585	0.355853	8.80896	0.00299755	0.0229426
OS10G0508050	112.645	1.06062	0.318087	11.0906	0.000867647	0.00886593
OS03G0862000	115.313	1.07029	0.324041	10.884	0.00096999	0.00968273
OS11G0139800	798.873	1.09389	0.253903	18.4569	1.73792e-05	0.000356683
OS08G0246800	2475.01	1.09719	0.256018	18.258	1.92912e-05	0.000390887
OS11G0569500	1639.03	1.09776	0.318738	11.7944	0.000594095	0.00654725
OS09G0130800	4559.33	1.0997	0.363817	9.08046	0.00258356	0.0204709
OS01G0689000	99.8307	1.10193	0.347551	10.036	0.00153507	0.013722
OS10G0550000	2886.62	1.10766	0.298717	13.665	0.000218486	0.00292568
OS03G0175800	270.316	1.11115	0.389209	8.10625	0.00441129	0.0308736
OS05G0355133	92.002	1.11277	0.399857	7.72588	0.00544348	0.0360867
OS03G0780600	12893.9	1.11445	0.353733	9.86284	0.0016865	0.0147546
OS06G0624200	697.178	1.11533	0.373215	8.8778	0.00288659	0.0222778
OS09G0131400	3934.02	1.1177	0.356816	9.74992	0.0017933	0.0154333
OS02G0681900	499.75	1.11807	0.365662	9.29848	0.00229344	0.0186383
OS01G0223700	892.826	1.11869	0.316636	12.4082	0.000427462	0.00505225
OS11G0110901	226.274	1.11988	0.322118	12.0303	0.000523433	0.00592352
OS03G0712900	433.896	1.12154	0.336202	11.0684	0.000878115	0.00895365
OS01G0584200	2392.17	1.12211	0.378469	8.735	0.0031216	0.0236526
OS11G0417132	625.764	1.13115	0.392447	8.25821	0.00405682	0.0290205
OS11G0528400	126.032	1.13873	0.428122	7.04098	0.00796652	0.048218
OS02G0666200	63705.1	1.146	0.335498	11.5891	0.000663401	0.00715695
OS05G0391600	1053.19	1.14801	0.351511	10.5976	0.00113237	0.0108919
OS02G0551400	1619.7	1.14858	0.264636	18.7143	1.51839e-05	0.000318727
OS11G0661101	785.579	1.14894	0.235294	23.7017	1.12483e-06	3.43028e-05
OS05G0428100	61.1932	1.15132	0.432206	7.07646	0.00781031	0.0474884
OS03G0726500	7151.38	1.153	0.3014	14.5356	0.000137538	0.00201854
OS10G0412600	649.443	1.15931	0.297714	15.0717	0.000103505	0.00159136
OS03G0399600	396.544	1.16115	0.349652	10.9635	0.000929238	0.00935735
OS04G0567800	461.624	1.16153	0.389126	8.85555	0.002922	0.0224937
OS09G0560600	497.166	1.16763	0.416385	7.81222	0.0051894	0.034859
OS02G0173600	114.532	1.17251	0.426947	7.5211	0.00609805	0.0395494
OS02G0189900	725.974	1.17306	0.328871	12.6425	0.000377078	0.00456044
OS07G0432800	186.501	1.17563	0.308441	14.5129	0.000139205	0.00203672
OS02G0150700	993.784	1.17615	0.348637	11.3051	0.000772934	0.00808689
OS08G0554050	977.323	1.18342	0.293004	16.2046	5.68569e-05	0.000969599
OS05G0550250	207.752	1.18549	0.413267	8.17734	0.00424169	0.0299286
OS06G0664800	274.989	1.18779	0.366392	10.445	0.0012298	0.0116009
OS10G0161400	712.914	1.18832	0.324969	13.3033	0.000264941	0.00343359
OS03G0250000	673.15	1.19047	0.435613	7.41751	0.00645923	0.0411932
OS12G0510000	1277.83	1.20492	0.334784	12.8617	0.000335373	0.00415266
OS03G0609400	197.609	1.21362	0.349607	11.9791	0.000537993	0.00607176
OS02G0712500	1572.48	1.21443	0.364427	11.024	0.000899411	0.00912605
OS01G0839900	6747.2	1.21694	0.40181	9.1033	0.00255149	0.020286
OS12G0539333	142.77	1.22283	0.454734	7.19142	0.00732529	0.0452829
OS11G0515700	510.656	1.22465	0.270893	20.3101	6.58525e-06	0.000157172
OS11G0552100	1777.45	1.22549	0.45631	7.15847	0.00746108	0.0459104
OS02G0636700	359.026	1.22683	0.320079	14.5992	0.00013297	0.00196362
OS04G0610100	529.623	1.22972	0.298121	16.9015	3.93712e-05	0.000715804
OS03G0308850	202.252	1.23134	0.389848	9.92423	0.00163117	0.014384
OS01G0132050	179.622	1.23171	0.414848	8.76265	0.00307461	0.0233765
OS03G0195300	652.37	1.23322	0.310074	15.7088	7.38795e-05	0.00120848
OS01G0858900	691.268	1.23603	0.346642	12.6235	0.000380922	0.00460358
OS01G0679500	587.702	1.24326	0.455767	7.38745	0.00656804	0.0417033
OS12G0291033	99.2641	1.24674	0.349375	12.673	0.000370971	0.00450953
OS09G0459600	704.535	1.24676	0.314665	15.5861	7.88307e-05	0.00127443
OS08G0422800	214.87	1.25371	0.273051	20.9869	4.62436e-06	0.000115943
OS04G0572700	736.221	1.26046	0.407958	9.47303	0.00208515	0.0173611
OS04G0103500	315.272	1.26754	0.391575	10.4078	0.00125486	0.011764
OS08G0302100	48.9244	1.27533	0.405533	9.88176	0.00166925	0.014646
OS04G0410600	52.978	1.28305	0.466199	7.55211	0.00599399	0.0390572
OS01G0976500	237.003	1.28473	0.372297	11.8332	0.000581835	0.00643986
OS09G0423300	402.703	1.29317	0.462325	7.76075	0.00533939	0.0355507
OS04G0620132	348.424	1.29866	0.437552	8.74235	0.00310903	0.0235735
OS07G0296000	104.222	1.30907	0.374108	12.1927	0.000479757	0.00550794
OS08G0326000	43.8568	1.31005	0.462854	7.98569	0.00471485	0.0325047
OS02G0245200	365.548	1.31039	0.440902	8.78578	0.00303588	0.0231614
OS01G0559600	794.48	1.31459	0.421322	9.65395	0.00188945	0.0160695
OS03G0281100	442.582	1.31571	0.41615	9.91601	0.00163847	0.014433
OS02G0169151	237.349	1.31916	0.343685	14.6551	0.000129086	0.00191136
OS10G0578500	151.428	1.3244	0.34853	14.3583	0.000151111	0.00216149
OS01G0957200	1285.49	1.3258	0.488756	7.29411	0.00691812	0.0433027
OS04G0219000	771.902	1.33101	0.305659	18.8783	1.39327e-05	0.000296391
OS07G0553600	345.469	1.33187	0.374684	12.5407	0.000398189	0.00476552
OS02G0465400	2934.61	1.3339	0.217081	37.4283	9.48384e-10	6.16283e-08
OS01G0769200	2429.67	1.34351	0.329368	16.489	4.89339e-05	0.000859598
OS10G0132800	381.685	1.3439	0.267511	25.0704	5.52761e-07	1.85392e-05
OS04G0488300	141.466	1.34433	0.415597	10.3987	0.00126107	0.0118156
OS10G0431000	1354.48	1.345	0.287689	21.669	3.23992e-06	8.55731e-05
OS03G0186600	536.057	1.3492	0.490411	7.5042	0.00615553	0.0397826
OS07G0666900	4198.21	1.35094	0.34062	15.5849	7.88807e-05	0.00127462
OS05G0102400	51.6381	1.3523	0.349542	15.0001	0.000107505	0.00163697
OS08G0278900	2077.34	1.35366	0.375138	12.9012	0.000328379	0.00408888
OS08G0476000	766.057	1.36043	0.417881	10.5053	0.00119033	0.0113023
OS07G0496250	60.3603	1.36248	0.426269	10.1668	0.00142994	0.0130095
OS06G0704450	179.571	1.36754	0.484045	7.918	0.00489454	0.0334365
OS05G0529700	128.62	1.36857	0.505306	7.27653	0.00698613	0.0435926
OS02G0729300	973.187	1.36912	0.470142	8.40249	0.00374707	0.0272738
OS08G0506100	128.792	1.37462	0.460265	8.85814	0.00291784	0.0224776
OS04G0152000	200.797	1.3772	0.4188	10.7318	0.00105313	0.0103024
OS05G0108100	5424.7	1.38041	0.329595	17.3727	3.07201e-05	0.00057854
OS08G0447300	749.665	1.38726	0.418431	10.8917	0.000965982	0.00965141
OS11G0592600	2127.22	1.39153	0.492424	7.90842	0.00492052	0.0335816
OS07G0101300	1004.65	1.3918	0.384417	12.9855	0.000313914	0.00394868
OS05G0555000	137.5	1.39264	0.384336	13.1083	0.000293992	0.00375198
OS09G0536100	59.3619	1.40661	0.470503	8.91456	0.00282906	0.0219509
OS07G0160100	1389.01	1.40876	0.331807	17.8495	2.39083e-05	0.00047152
OS09G0459700	22.9785	1.41443	0.521218	7.37624	0.00660914	0.0419017
OS10G0408700	8213.8	1.41918	0.418459	11.3841	0.000740771	0.00781178
OS06G0325700	77.4053	1.42104	0.454806	9.70198	0.0018407	0.0157515
OS01G0754200	2340.97	1.42262	0.191663	54.5599	1.5078e-13	2.09025e-11
OS04G0249500	477.971	1.43409	0.444211	10.3203	0.00131574	0.01216
OS05G0422900	870.074	1.43748	0.354704	16.2613	5.518e-05	0.000946825
OS01G0174900	2042.85	1.44076	0.32535	19.4098	1.05467e-05	0.000235502
OS10G0558750	57.5363	1.44408	0.513883	7.86389	0.00504319	0.0341944
OS01G0667200	3874.96	1.44612	0.422728	11.5787	0.000667102	0.00718057
OS09G0373100	69.1743	1.44959	0.469705	9.45169	0.00210955	0.0175292
OS03G0259900	1688.52	1.45581	0.431528	11.2607	0.000791642	0.00823342
OS01G0713600	35.6205	1.46421	0.540424	7.33146	0.00677578	0.0426479
OS01G0604500	207.83	1.46456	0.491001	8.81455	0.00298838	0.0229146
OS02G0596700	259.572	1.47941	0.401026	13.4807	0.000241025	0.00318473
OS01G0721000	332.51	1.48196	0.463536	10.1182	0.00146813	0.0132662
OS03G0788700	2622.21	1.48351	0.515773	8.20283	0.00418251	0.0296487
OS07G0669650	2355.91	1.48531	0.340128	18.8612	1.40585e-05	0.000298303
OS03G0225200	26.4603	1.48636	0.54495	7.52856	0.00607283	0.0394166
OS01G0631500	320.303	1.48715	0.458427	10.4194	0.00124695	0.0117279
OS01G0598200	96.9931	1.48976	0.410213	13.1011	0.00029513	0.00376506
OS05G0427200	780.302	1.49635	0.546423	7.41655	0.00646266	0.0411993
OS01G0691400	94.1259	1.49996	0.474069	9.92901	0.00162694	0.0143544
OS06G0561800	382.51	1.50234	0.321819	21.5793	3.395e-06	8.87313e-05
OS04G0401900	54.544	1.50294	0.450274	11.0845	0.000870506	0.00888969
OS05G0125350	51.1705	1.51444	0.454953	11.0222	0.000900257	0.00912973
OS04G0535000	877.228	1.52189	0.373531	16.4152	5.08755e-05	0.000888546
OS04G0499150	63.0922	1.534	0.477716	10.2481	0.00136823	0.0125199
OS04G0535200	589.243	1.53891	0.510565	8.97911	0.00273084	0.0213733
OS11G0139900	1380.46	1.54038	0.209746	53.3446	2.79874e-13	3.70983e-11
OS03G0711400	4026.95	1.54546	0.314672	23.8337	1.05025e-06	3.23846e-05
OS04G0654600	890.278	1.55281	0.427372	13.0431	0.000304406	0.00385531
OS06G0678650	173.866	1.55448	0.473035	10.7113	0.00106484	0.0103743
OS02G0666250	223.944	1.55838	0.393928	15.4897	8.2957e-05	0.00132951
OS02G0693000	309.117	1.55905	0.450941	11.8169	0.000586964	0.006488
OS01G0751600	556.056	1.55923	0.35962	18.5878	1.62256e-05	0.000337613
OS03G0793600	275.822	1.56407	0.539436	8.31204	0.00393832	0.0284188
OS09G0476100	1731.39	1.56523	0.198448	61.5052	4.41569e-15	7.69185e-13
OS07G0158900	1215.53	1.56799	0.387474	16.1778	5.76666e-05	0.000980804
OS02G0276900	631.624	1.57315	0.41474	14.2256	0.000162153	0.00229087
OS01G0764000	16500.8	1.57528	0.454002	11.8877	0.000565051	0.00630551
OS01G0710200	45.8038	1.57576	0.525864	8.95544	0.00276645	0.0215948
OS03G0570200	154.083	1.58385	0.40403	15.2344	9.496e-05	0.00148678
OS02G0210800	494.179	1.58385	0.387674	16.4972	4.87227e-05	0.000856342
OS03G0234900	937.092	1.58797	0.565426	7.81698	0.00517575	0.0347743
OS09G0536700	7201.21	1.58874	0.524833	9.04792	0.00262994	0.0207837
OS08G0559600	4897.15	1.59215	0.318057	24.7399	6.56103e-07	2.14432e-05
OS12G0408100	147.656	1.59343	0.376321	17.762	2.50329e-05	0.00049079
OS03G0822100	784.784	1.60135	0.393794	16.3351	5.30724e-05	0.000919195
OS06G0250600	203.072	1.60289	0.473911	11.3127	0.000769775	0.00806143
OS12G0507400	34.4531	1.60359	0.606775	7.03569	0.00799012	0.0482993
OS07G0593000	128.012	1.60495	0.596985	7.1389	0.00754294	0.0462686
OS02G0769200	446.891	1.61339	0.585148	7.50685	0.00614647	0.0397472
OS01G0323100	52.7998	1.62863	0.580282	7.83104	0.00513565	0.0346151
OS04G0628200	506.435	1.63458	0.407347	15.9046	6.66181e-05	0.00110436
OS07G0238800	488.88	1.63622	0.488523	11.0783	0.000873426	0.0089113
OS04G0659000	2544.27	1.63749	0.484639	11.2647	0.000789937	0.00822171
OS01G0387566	227.754	1.64212	0.56315	8.43947	0.00367163	0.0268658
OS05G0202500	2646.99	1.6423	0.601013	7.36544	0.00664891	0.0420803
OS01G0888600	195.271	1.64462	0.521068	9.84626	0.00170177	0.01486
OS01G0337160	130.958	1.64687	0.581101	7.94413	0.00482436	0.033061
OS06G0500300	166.293	1.65109	0.593533	7.69311	0.0055432	0.0365638
OS08G0196200	270.056	1.65323	0.422564	15.3082	9.13193e-05	0.00143858
OS09G0512950	4192.6	1.655	0.425179	14.9476	0.000110538	0.00167932
OS03G0103800	6674.97	1.6593	0.338496	23.6962	1.12804e-06	3.43691e-05
OS03G0276300	106.853	1.66208	0.394008	17.6432	2.66473e-05	0.000515725
OS01G0647000	144.445	1.66453	0.537946	9.46666	0.0020924	0.0174171
OS04G0580400	346.749	1.6671	0.480075	11.9044	0.000560022	0.00626186
OS05G0200700	78.0561	1.67572	0.608137	7.52013	0.00610132	0.0395629
OS01G0524700	905.477	1.67595	0.57113	8.49245	0.00356622	0.0262853
OS03G0169500	392.899	1.67932	0.470616	12.5616	0.000393756	0.00472948
OS08G0451200	284.389	1.68501	0.494876	11.4717	0.000706625	0.00754013
OS10G0482000	163.603	1.68853	0.573336	8.56223	0.00343208	0.0254715
OS10G0422600	340.055	1.68992	0.430541	15.2608	9.36393e-05	0.00147164
OS04G0582000	293.663	1.69518	0.338215	24.9808	5.79026e-07	1.92841e-05
OS03G0290400	64.786	1.69621	0.503134	11.3001	0.00077504	0.00810132
OS11G0170000	170.687	1.69644	0.608381	7.70384	0.00551035	0.0364411
OS04G0513900	97.7628	1.69665	0.576495	8.56962	0.00341819	0.0253911
OS03G0850400	6942.39	1.70672	0.523349	10.4789	0.00120743	0.0114386
OS04G0583800	63.1025	1.71086	0.556278	9.3747	0.00220001	0.0180732
OS03G0836400	24.9991	1.71655	0.598415	8.20077	0.00418726	0.0296666
OS11G0629600	347.185	1.72502	0.453346	14.3099	0.000155046	0.00220922
OS09G0460300	56.3428	1.7282	0.592744	8.41301	0.00372546	0.0271582
OS11G0300600	64.7426	1.72849	0.604279	8.1217	0.00437386	0.030655
OS01G0285300	1121.54	1.72936	0.572573	8.99065	0.00271365	0.0212838
OS08G0399300	81.005	1.73051	0.49389	12.2131	0.00047454	0.00546123
OS03G0852000	246.735	1.73358	0.26842	41.2687	1.32674e-10	1.07664e-08
EPlOSAG00000033902	17.8092	1.73914	0.649481	7.17311	0.00740043	0.04563
EPlOSAG00000031039	17.8092	1.73914	0.649481	7.17311	0.00740043	0.04563
OS05G0177400	124.359	1.742	0.392283	19.5968	9.56268e-06	0.00021673
OS01G0276033	59.496	1.7421	0.641491	7.37534	0.00661244	0.0419132
OS07G0231500	243.903	1.75299	0.529562	10.8209	0.00100362	0.00992976
OS08G0446350	248.244	1.76077	0.347657	25.36	4.75668e-07	1.63408e-05
OS02G0572600	90.6434	1.76659	0.621958	7.96615	0.00476601	0.0327271
OS11G0654000	469.043	1.76865	0.399707	19.3056	1.11381e-05	0.000246885
OS02G0111500	73.7937	1.77193	0.630059	7.8225	0.00515997	0.0347173
OS04G0516600	4102.59	1.7724	0.655719	7.19081	0.00732779	0.0452829
OS11G0606800	179.589	1.77589	0.386247	20.9002	4.83848e-06	0.000120941
OS11G0104300	118.086	1.77884	0.512417	11.9041	0.000560107	0.00626186
OS01G0114800	106.966	1.77906	0.6515	8.82132	0.00297731	0.022856
OS09G0345300	317.855	1.7836	0.661691	7.15791	0.00746341	0.0459163
OS11G0283500	1110.11	1.78439	0.618212	8.31156	0.00393936	0.0284188
OS02G0155400	62.2377	1.78548	0.651581	7.48041	0.00623739	0.0401478
OS03G0725100	2209.71	1.79061	0.25972	46.7955	7.87943e-12	8.15851e-10
OS09G0431750	48.8385	1.7933	0.593845	9.20126	0.00241848	0.019469
OS08G0503200	8411.72	1.79557	0.277675	41.143	1.41489e-10	1.13707e-08
OS10G0343000	208.49	1.8054	0.637353	7.90191	0.00493827	0.0336821
OS07G0105300	24.1883	1.80902	0.670825	7.22867	0.00717484	0.0445445
OS02G0684900	319.371	1.81044	0.464939	14.9398	0.000110995	0.00168549
OS02G0663800	40.4114	1.81871	0.586499	9.54029	0.0020101	0.0168884
OS09G0321900	164.761	1.82105	0.525392	11.9593	0.000543762	0.00612027
OS02G0779650	119.034	1.82204	0.416126	19.0693	1.26058e-05	0.000272342
OS05G0461350	159.005	1.82437	0.573286	10.0144	0.00155318	0.0138393
OS10G0524600	2772.26	1.82664	0.499231	13.1637	0.000285423	0.00365946
OS05G0380400	176.99	1.83966	0.426897	18.025	2.18026e-05	0.000434628
OS08G0453700	226.971	1.84148	0.608077	9.0426	0.0026376	0.0208127
OS04G0615200	790.562	1.84674	0.670454	7.46159	0.00630294	0.0405149
OS11G0114150	133.717	1.85466	0.534332	11.88	0.000567409	0.00632862
OS05G0355800	20.3788	1.86201	0.694648	7.16668	0.00742702	0.0457686
OS02G0199200	72.4766	1.86285	0.472264	15.4056	8.67309e-05	0.0013787
OS04G0570850	53.3912	1.86889	0.673377	7.67069	0.0056125	0.0369039
OS02G0104100	24.2474	1.87091	0.62242	8.97993	0.00272961	0.0213686
OS05G0122600	689.854	1.87128	0.699616	7.03063	0.00801271	0.0483919
OS08G0557800	12678	1.87186	0.544538	11.6077	0.000656804	0.00710652
OS03G0776150	68.8967	1.87711	0.655768	8.08668	0.00445917	0.0311552
OS12G0512400	144.001	1.88058	0.387588	23.3179	1.37318e-06	4.05028e-05
OS03G0135700	669.745	1.88563	0.372506	25.1955	5.1803e-07	1.75513e-05
[truncated: 3,572 more rows]

## Sheet: interaction_cold
	baseMean	log2FoldChange	lfcSE	stat	pvalue	padj
OS07G0585200	6.89268	5.49344	1.68204	11.0291	0.000896918	0.00753935
OS03G0100100	20.8767	-2.54584	0.930313	7.37404	0.00661723	0.0344986
OS11G0300700	53.846	2.52654	0.813098	9.95937	0.00160033	0.0118243
EPlOSAG00000009034	6.7618	-4.93818	1.93364	6.96409	0.00831617	0.0407741
OS05G0494200	2698.02	-1.72776	0.509541	11.3329	0.000761465	0.00663391
OS05G0252100	23.0918	4.35844	1.27669	12.0851	0.000508251	0.00485209
OS02G0675000	26.4521	-3.51443	1.39343	6.62889	0.0100337	0.0467928
OS10G0417600	5964.24	1.0528	0.317997	10.9014	0.000960929	0.00794778
OS03G0638250	20.0844	-3.05266	1.09334	7.63255	0.00573241	0.0310794
OS10G0524300	909.91	-3.10695	0.468045	42.1875	8.29265e-11	7.87323e-09
OS03G0272400	599.863	-0.600337	0.232664	6.64815	0.00992589	0.0464348
OS02G0137200	1005.92	1.03025	0.323079	10.1195	0.00146708	0.0110459
OS09G0380300	30.1693	4.06362	1.47397	7.92743	0.0048691	0.0275378
OS05G0582000	90.4485	3.07204	1.09898	8.64621	0.00327742	0.0204333
OS12G0124700	432.821	1.6567	0.338321	23.7225	1.11272e-06	3.15927e-05
OS09G0555150	49.7623	-1.95759	0.758143	6.56564	0.0103966	0.0480755
OS03G0673600	58.6594	-3.87341	1.33852	8.46703	0.00361642	0.0220652
OS07G0421200	1058.53	-3.42707	0.903711	16.2155	5.65311e-05	0.0008283
OS12G0562433	67.8005	1.08114	0.38107	8.04011	0.00457528	0.0262529
OS01G0180300	848.08	0.626624	0.230847	7.35663	0.00668161	0.0347351
OS02G0457500	91.6496	1.78159	0.631828	7.96066	0.00478049	0.0271409
OS08G0479300	855.761	1.13965	0.300451	14.3097	0.000155063	0.00187964
OS02G0121900	252.012	-0.861336	0.296174	8.43131	0.00368814	0.0224237
OS06G0725700	15.6212	5.56871	1.31892	17.2557	3.26713e-05	0.000533692
OS06G0128200	6988.86	0.757699	0.169052	20.0341	7.60753e-06	0.000156388
OS01G0585100	2784.42	-0.551059	0.158301	12.1008	0.000503994	0.00481845
OS12G0165900	1019.8	0.917213	0.318431	8.26665	0.004038	0.0239023
OS11G0616900	385.677	-1.208	0.407443	8.7399	0.00311321	0.0196595
EPlOSAG00000017349	6.83464	-3.67009	1.18391	9.69638	0.00184632	0.0132196
OS03G0606100	1094.89	-0.916438	0.21967	17.3389	3.12716e-05	0.000513894
OS04G0658200	79.2788	-2.96501	0.996887	8.56427	0.00342824	0.0211608
OS08G0113150	41.7546	1.55383	0.571329	7.37649	0.0066082	0.0344625
OS12G0114200	1292.55	-0.62758	0.238528	6.90968	0.00857304	0.0416727
OS04G0418500	602.679	-0.882287	0.331486	7.05736	0.00789404	0.0392432
OS02G0644500	611.818	-0.7288	0.217375	11.2154	0.000811226	0.00697612
OS01G0232000	139.059	2.999	0.87162	11.9239	0.000554186	0.00520887
OS02G0267000	728.475	1.1367	0.245172	21.3885	3.75013e-06	8.79941e-05
OS02G0296800	606.678	0.567627	0.216366	6.87614	0.00873542	0.0422806
OS02G0635200	1770.61	-0.717997	0.171583	17.4681	2.92173e-05	0.000485232
OS03G0859900	74.9186	2.05999	0.652728	9.88555	0.00166582	0.0122064
OS02G0467300	91.4869	-4.11262	0.942661	24.2255	8.56906e-07	2.52914e-05
OS01G0737300	218.728	1.00544	0.339277	8.75252	0.00309174	0.0195503
OS06G0332800	868.491	0.976169	0.279649	12.1356	0.00049469	0.00475246
OS06G0219900	61.7365	1.47287	0.57403	6.55003	0.0104883	0.0483448
OS10G0452100	1378.94	-3.05907	0.738077	16.4652	4.95517e-05	0.000746342
OS01G0539900	640.083	-1.91059	0.745325	7.04392	0.00795348	0.039467
OS11G0605900	90.8767	-1.24071	0.450878	7.5332	0.00605723	0.0322653
OS12G0621600	11.8864	-4.47717	1.71713	6.55351	0.0104677	0.0483093
OS06G0119600	223.24	1.90204	0.57789	10.7867	0.0010223	0.00832897
OS01G0964000	685	-0.938634	0.334565	7.83894	0.00511327	0.028547
OS02G0800000	1827.98	0.601818	0.173062	12.0764	0.00051063	0.00487197
OS05G0195700	132.888	-2.3406	0.678236	11.6467	0.000643178	0.00583013
OS09G0415050	162.217	-2.30801	0.494142	21.5067	3.52587e-06	8.39317e-05
OS01G0629900	4816.5	-0.6484	0.203724	10.1092	0.00147531	0.0110901
OS05G0469800	3662.95	-1.65001	0.628349	6.80413	0.0090947	0.0435766
OS12G0476200	80.6386	5.00214	1.58136	10.4545	0.0012235	0.0095899
OS01G0929000	1609.29	0.63926	0.225215	8.04323	0.00456741	0.0262215
OS10G0377400	2016.57	1.01344	0.292022	11.9863	0.000535939	0.00507658
OS01G0645000	38.3126	3.5363	1.3405	8.32444	0.00391152	0.0233837
OS02G0139200	3169.71	0.600452	0.220981	7.37125	0.0066275	0.0345248
OS10G0159300	1816.84	-4.606	1.10595	25.831	3.72653e-07	1.25943e-05
OS03G0331600	1253.13	0.75631	0.263482	8.21768	0.00414841	0.024409
OS06G0255200	233.667	-4.24036	1.21431	11.2611	0.000791495	0.00683867
OS07G0563800	8903.81	-0.655536	0.228937	8.18149	0.00423199	0.0247721
OS10G0572900	7395.56	1.27185	0.494976	6.54981	0.0104896	0.0483448
OS12G0238000	716.762	1.40147	0.406656	11.7812	0.000598307	0.005524
OS06G0102800	284.788	-2.16575	0.649373	10.8831	0.000970445	0.00799778
OS05G0186000	862.813	0.937914	0.297413	9.90686	0.00164664	0.0120957
OS01G0122701	25.6289	-4.22926	1.54584	7.26222	0.00704201	0.036134
OS09G0324200	6.36893	-3.78074	1.43814	6.77269	0.00925634	0.0440172
OS11G0171300	279.487	2.02007	0.327403	37.5827	8.76188e-10	6.27075e-08
OS07G0120500	652.327	-2.2417	0.803619	7.59783	0.00584386	0.0314913
OS04G0414000	440.807	1.15474	0.240387	22.9849	1.63275e-06	4.34651e-05
OS05G0388500	1452.16	0.684066	0.171136	15.9476	6.5121e-05	0.000931718
OS01G0932650	18.4973	2.30418	0.908935	6.79059	0.00916398	0.0437426
OS08G0444500	375.351	2.37461	0.466769	25.262	5.00477e-07	1.61183e-05
OS01G0927000	698.044	1.45856	0.326578	19.7758	8.70768e-06	0.000174953
OS05G0141700	990.65	1.17331	0.389818	9.00171	0.00269727	0.0176157
OS03G0802900	1127.02	1.03969	0.290622	12.7377	0.000358349	0.00367302
OS11G0308100	851.005	-3.57907	0.829759	20.1692	7.08843e-06	0.000147377
OS01G0150100	786.276	0.720157	0.193341	13.8539	0.000197591	0.00228472
OS03G0843100	265.167	1.78042	0.438234	16.3473	5.27299e-05	0.000785925
OS10G0486916	278.092	1.57552	0.554514	7.98783	0.0047093	0.0268344
OS10G0146200	1256.34	1.22914	0.410247	8.91371	0.00283038	0.0182496
OS05G0441500	167.002	-3.32123	1.17791	10.1247	0.00146298	0.0110264
OS07G0638000	919.126	1.8432	0.503677	13.1881	0.000281734	0.0030245
OS03G0159600	4233.17	-4.15062	0.60136	44.2156	2.94129e-11	3.00067e-09
OS03G0218500	1300.58	-1.28461	0.312906	16.7246	4.32163e-05	0.000669334
OS09G0403967	337.43	-2.68655	0.978407	9.48283	0.00207404	0.0144134
OS08G0534400	1202.29	0.803342	0.297574	7.26626	0.00702618	0.0360641
OS04G0113800	981.979	-4.76296	1.2068	15.4813	8.33255e-05	0.00113862
OS12G0511900	55.4056	-1.96208	0.750062	6.74235	0.00941506	0.0445643
OS02G0723600	25.1627	-3.42868	0.976943	13.6088	0.000225123	0.00252107
OS01G0952300	1335.97	-0.713042	0.279667	6.48438	0.0108827	0.0497187
OS07G0669800	587.222	-2.47115	0.77828	9.79219	0.00175255	0.0126865
OS07G0107800	1153.78	-1.22979	0.284464	18.5549	1.65081e-05	0.000299773
OS06G0217600	1291.77	0.8499	0.275406	9.4932	0.00206235	0.0143638
OS12G0193800	96.766	-1.55307	0.481157	10.3342	0.00130586	0.010115
OS04G0661600	4207.95	-0.483091	0.145948	10.9443	0.000938943	0.00780774
OS04G0443801	1046.27	0.599557	0.183842	10.6199	0.00111875	0.00893572
OS10G0335200	504.994	0.789568	0.255126	9.55425	0.00199487	0.0139964
OS07G0435300	141.656	1.46382	0.390109	13.9877	0.00018401	0.00216115
OS11G0635400	17.8179	-7.17708	2.14944	7.19697	0.00730267	0.037009
OS07G0422000	336.169	2.32764	0.463966	24.6085	7.02417e-07	2.13652e-05
OS08G0565200	169.238	-5.94415	0.95506	36.3836	1.62058e-09	1.09765e-07
OS10G0565401	20.877	-5.1131	1.21165	16.718	4.33666e-05	0.000671028
OS02G0493100	133.158	-1.3973	0.488177	8.13076	0.00435206	0.025317
OS02G0825301	69.6203	-4.09332	1.22942	11.8877	0.000565049	0.00528527
OS01G0917200	1449.36	0.889817	0.242803	13.3838	0.000253807	0.00278011
OS09G0563300	429.618	0.772516	0.251706	9.40173	0.0021678	0.0148947
OS11G0637900	88.3692	-1.02989	0.398871	6.6476	0.00992895	0.0464425
OS02G0686450	7.30826	3.45199	1.38597	7.21531	0.00722844	0.0367502
OS06G0166900	655.542	-1.26162	0.234635	28.7221	8.35447e-08	3.51596e-06
OS02G0552400	463.49	-0.770709	0.280729	7.51764	0.00610976	0.032458
OS07G0185900	3954.73	1.28653	0.495289	6.69251	0.0096819	0.045566
OS03G0784700	2782.7	0.614345	0.21299	8.30507	0.00395346	0.0235872
OS06G0613400	88.824	2.11915	0.622235	11.4224	0.00072565	0.00639936
OS03G0674300	1416.94	-0.777005	0.249757	9.65155	0.00189192	0.013464
OS05G0394301	115.571	-1.64573	0.434876	14.1916	0.000165108	0.00197359
OS08G0180500	743.567	-0.678569	0.248243	7.45466	0.00632724	0.0333627
OS03G0265400	574.388	1.02201	0.311166	10.7421	0.00104725	0.00849579
OS09G0111300	10.1734	-5.4419	1.31003	18.7807	1.46646e-05	0.000270787
OS07G0185000	704.688	0.924709	0.340138	7.36397	0.00665439	0.0346539
OS01G0507700	812.584	-1.94761	0.68569	7.92516	0.0048752	0.0275551
OS02G0829100	1743.75	1.67168	0.284748	34.0241	5.44331e-09	3.16501e-07
OS09G0499300	72.0582	1.9414	0.664057	8.44455	0.00366139	0.0222952
OS08G0494350	139.048	-1.29247	0.421193	9.35106	0.00222856	0.0152168
OS03G0421000	148.42	1.26188	0.465191	7.32115	0.00681479	0.0352489
OS03G0723400	9042.34	-4.56253	0.736748	34.9686	3.3506e-09	2.05349e-07
OS06G0717800	3168.83	-0.591775	0.226382	6.82128	0.00900781	0.0432422
OS02G0719266	75.3407	2.71171	0.539014	24.7713	6.45507e-07	1.99669e-05
OS10G0528400	8462.48	-2.07679	0.443755	21.4471	3.63727e-06	8.59599e-05
OS09G0277800	2658.98	0.918228	0.181428	25.518	4.38265e-07	1.44259e-05
OS03G0737700	452.457	-1.06048	0.295339	12.8328	0.000340594	0.00354178
OS03G0737701	259.811	-1.52586	0.332667	20.856	4.95149e-06	0.000110276
OS02G0662000	3658.84	3.56989	0.946782	13.4056	0.000250878	0.00275262
OS11G0592500	984.603	-1.08338	0.385732	7.84578	0.00509394	0.0284674
OS09G0425900	2322	-1.36992	0.502844	7.35383	0.00669199	0.0347806
OS08G0452900	283.847	1.69414	0.346699	23.6148	1.17677e-06	3.29836e-05
OS02G0453000	50.7345	1.76563	0.627268	8.63266	0.00330188	0.0205508
OS04G0509400	29.8309	2.09549	0.814879	6.54497	0.0105181	0.0484261
OS12G0590400	5739.32	-0.52383	0.19118	7.49834	0.00617559	0.0327443
OS03G0336100	10051.8	-4.2573	0.552085	54.7853	1.34443e-13	2.11314e-11
OS06G0726800	1297.32	1.84686	0.678789	7.28663	0.00694699	0.0357541
OS04G0515400	12.8103	2.58637	0.93925	7.76189	0.00533601	0.0294701
OS06G0142400	12400.3	1.75036	0.569028	9.32089	0.00226556	0.0153959
OS09G0552500	5.17749	-5.65749	2.06821	7.36205	0.00666146	0.0346754
OS08G0313600	560.16	0.659507	0.191598	11.8336	0.000581715	0.00540575
OS12G0533500	2626.07	-0.910118	0.266942	11.577	0.000667716	0.00600451
OS04G0612700	466.011	1.65553	0.484538	11.6215	0.000651943	0.00589008
OS01G0848300	36.111	3.94159	1.37664	7.71344	0.00548112	0.0301246
OS07G0161700	7.6527	-6.84575	2.39903	8.22067	0.00414159	0.0243874
OS03G0760200	4422.91	-2.71545	0.72874	13.403	0.000251218	0.00275543
OS08G0450700	217.895	-2.28182	0.772108	8.52495	0.0035031	0.0215218
OS08G0237000	4412.08	1.28356	0.360818	12.5536	0.00039545	0.00397515
OS01G0138100	38.3292	-4.43186	1.467	9.01157	0.00268276	0.0175311
OS11G0244100	43.5695	-3.52172	1.10193	9.74048	0.00180254	0.0129766
OS01G0808900	9.67129	2.29384	0.812206	8.19366	0.00420371	0.0246636
OS11G0240900	1171.29	0.59264	0.206982	8.18674	0.00421976	0.0247137
OS07G0419300	30.0746	3.54958	0.918201	14.5886	0.000133719	0.00166516
OS01G0640100	19.8758	3.55296	1.21421	9.64185	0.00190194	0.0135148
OS01G0841800	228.359	-1.25446	0.448296	7.77648	0.00529307	0.0293019
OS12G0236900	628.055	0.763499	0.208857	13.3375	0.000260153	0.00283732
OS09G0530500	405.543	-1.99879	0.688218	8.27539	0.0040186	0.0238244
OS03G0685100	121.636	1.42049	0.414487	11.6769	0.000632819	0.00576007
OS03G0279700	10.234	-3.93274	1.48774	6.78894	0.00917241	0.0437702
OS02G0763200	2045.53	-0.960761	0.363222	6.9646	0.00831379	0.0407741
OS06G0187950	352.217	-1.16704	0.447739	6.75005	0.0093745	0.0444247
OS12G0145566	2394.83	-2.46182	0.7315	11.7338	0.000613742	0.00562383
OS12G0541400	3404.22	0.825208	0.219363	14.1063	0.000172768	0.00205162
OS08G0438100	22.5305	2.75288	0.968811	8.92683	0.00281012	0.0181609
OS02G0221800	1386.54	0.564378	0.198654	8.06165	0.0045212	0.0260335
OS04G0538100	833.096	0.551282	0.203272	7.34844	0.0067121	0.0348329
OS04G0479100	1937.09	-0.761594	0.220567	11.8896	0.000564477	0.00528232
OS07G0206500	5609.48	-2.22565	0.75229	8.54911	0.00345692	0.0213138
OS05G0389600	1707.3	0.625078	0.204658	9.31372	0.00227445	0.0154304
OS08G0286500	131.819	-3.37885	1.00501	10.8605	0.000982383	0.00806782
OS01G0754800	50.9443	1.75836	0.673154	6.76203	0.00931176	0.0442295
OS09G0279500	734.908	1.07687	0.248609	18.6751	1.5499e-05	0.000283886
OS12G0604600	29.0819	-2.25825	0.827526	7.31436	0.00684058	0.0353545
OS01G0178000	2458.27	-1.39585	0.361809	14.743	0.000123202	0.00155362
OS11G0246300	16.6966	5.13593	1.469	12.3872	0.000432279	0.00427851
OS03G0391700	5154.66	-1.12916	0.244048	21.2741	3.98069e-06	9.24792e-05
ENSRNA049472543	6.7618	-4.93818	1.93364	6.96409	0.00831617	0.0407741
OS05G0191800	15.4065	-7.71932	1.75553	20.217	6.91359e-06	0.000144376
OS02G0168500	1193.16	-1.12572	0.344411	10.6169	0.00112057	0.00894329
OS11G0666100	11.5734	-5.31071	1.79251	8.94199	0.00278689	0.0180499
OS08G0205100	180.289	-1.41117	0.45047	9.96462	0.00159577	0.0117959
OS11G0686400	76.9014	-1.65677	0.508406	10.5236	0.00117861	0.00932276
OS11G0438000	58.863	-4.09098	1.53261	7.00947	0.00810799	0.0400282
OS02G0613200	1842.54	-1.18238	0.412558	8.15752	0.0042883	0.0250081
OS10G0195100	618.216	-6.54044	1.157	41.1104	1.4387e-10	1.26367e-08
OS11G0685500	3.43934	-6.71534	2.09379	10.3675	0.0012825	0.00995513
OS03G0374551	186.545	2.05802	0.71184	8.22069	0.00414155	0.0243874
OS01G0944700	164.504	5.17961	1.95538	7.35815	0.00667595	0.0347221
OS01G0769700	4628.86	0.568691	0.20216	7.90115	0.00494033	0.0278132
OS09G0109150	35.4637	-1.42632	0.531368	7.18168	0.00736519	0.0371996
OS10G0402200	464.048	1.35501	0.344046	15.4018	8.69071e-05	0.00117776
OS09G0534000	752.624	-0.699403	0.243595	8.22494	0.00413185	0.0243464
OS08G0131200	45.9608	-4.43795	1.59445	7.13397	0.00756371	0.0379572
OS03G0803100	151.015	-1.39582	0.519889	7.15303	0.00748374	0.0376258
OS12G0119800	265.567	-1.44013	0.502172	8.14845	0.0043098	0.0251201
OS01G0653700	1034.79	-1.03475	0.16569	38.829	4.62593e-10	3.57557e-08
OS11G0146500	811.275	0.665495	0.230303	8.33581	0.00388712	0.0232887
OS04G0432100	34.2239	-3.02403	1.04287	8.11285	0.00439526	0.0255051
OS04G0434500	407.546	1.92046	0.427398	19.8736	8.27339e-06	0.00016725
OS03G0818800	147.332	1.44639	0.481537	8.9684	0.00274689	0.0178437
OS01G0765000	526.256	1.31141	0.215172	36.9407	1.21774e-09	8.42166e-08
OS04G0471400	4182.41	-0.619572	0.218142	8.05126	0.0045472	0.0261206
OS02G0152900	128.181	1.27503	0.385937	10.88	0.000972078	0.0080052
OS07G0694325	55.2195	-2.2479	0.778332	8.17858	0.00423878	0.0247877
OS12G0245700	318.888	4.03603	0.61806	40.7875	1.69715e-10	1.45186e-08
OS12G0141000	33.8257	2.41081	0.900716	7.01666	0.00807547	0.0399096
OS05G0182900	443.786	-0.654149	0.244896	7.12249	0.00761227	0.038131
OS03G0693800	98.4635	-4.46157	1.25532	11.6001	0.000659492	0.0059452
OS07G0242400	290.838	0.896221	0.229344	15.25	9.41764e-05	0.00125352
OS03G0790500	1526.24	-3.20396	0.994197	9.89425	0.00165796	0.0121653
OS02G0189300	68.2025	2.13136	0.610238	12.7795	0.000350431	0.00361547
EPlOSAG00000047198	8.05172	-5.12097	1.30127	18.0783	2.12001e-05	0.000372221
OS02G0215801	14.8944	2.6484	0.927063	8.44418	0.00366214	0.0222952
OS10G0368100	3.76877	-6.62809	2.25764	8.74548	0.00310371	0.0196146
OS12G0286200	47.4388	1.77734	0.508604	12.8416	0.000339	0.00352856
OS04G0586000	1260.63	1.31585	0.38702	11.4699	0.000707337	0.00626646
OS01G0118400	312.393	2.04264	0.732909	7.65279	0.00566846	0.0308293
OS01G0316900	1953.43	-1.01517	0.244243	17.1893	3.3833e-05	0.000549118
OS02G0617500	30.6261	-1.82128	0.664503	7.48963	0.00620554	0.0328741
OS05G0565400	946.589	1.95335	0.296899	42.5652	6.83664e-11	6.53173e-09
OS08G0280300	4.23257	7.99666	2.70904	9.24471	0.00236177	0.015875
OS10G0499200	63.8706	-4.40498	1.45335	8.557	0.00344197	0.0212415
OS12G0626500	397.839	-6.31766	0.948125	39.6485	3.04038e-10	2.43008e-08
OS06G0214800	842.572	2.12934	0.518451	16.5204	4.81292e-05	0.000727921
OS06G0649900	972.867	0.67811	0.230562	8.63374	0.00329993	0.0205501
OS03G0785100	466.749	-4.64218	1.23254	14.1944	0.000164857	0.00197144
OS07G0159800	6619.39	-0.711355	0.213054	11.1203	0.000853874	0.00725925
OS03G0852400	667.689	1.01479	0.339092	8.917	0.00282528	0.0182276
OS02G0494600	615.751	0.8014	0.307534	6.77374	0.00925086	0.0440157
OS02G0564000	1208.5	-0.772981	0.250459	9.49844	0.00205647	0.0143338
OS04G0297933	3.78388	5.20471	1.7163	10.0286	0.00154124	0.0114966
OS11G0180600	1101.22	1.22794	0.398385	9.43879	0.00212444	0.0146798
OS03G0728900	577.162	0.695184	0.193673	12.8623	0.00033527	0.00349195
OS01G0678900	55.0044	-2.46136	0.865333	7.93969	0.00483622	0.0273956
OS12G0571500	109.709	-2.78923	1.20461	6.65309	0.0098984	0.0463326
OS01G0168300	1624.4	0.659239	0.235243	7.83749	0.00511736	0.0285602
OS02G0157700	234.778	0.822321	0.3196	6.60473	0.0101708	0.0472642
OS06G0149700	516.346	1.23839	0.347899	12.6386	0.000377866	0.00382878
OS01G0664100	886.099	-1.2542	0.327533	14.557	0.000135985	0.00168688
OS02G0154000	177.574	-1.95983	0.649023	8.96222	0.0027562	0.0178864
OS08G0496400	35.2795	4.14369	1.18977	17.2228	3.3242e-05	0.000541667
OS01G0221400	22.5374	-2.6843	0.990686	7.23363	0.00715505	0.0364974
OS01G0521400	811.231	-0.751958	0.260319	8.32087	0.00391922	0.0234212
OS04G0180400	8960.7	-1.80643	0.643777	7.74842	0.00537597	0.0296608
OS01G0911250	5.86496	5.40946	1.90444	8.39827	0.00375578	0.0227424
OS12G0510500	162.782	-1.2589	0.41469	9.174	0.00245478	0.0163503
OS08G0554100	105.033	-1.93497	0.574748	11.1766	0.000828369	0.00708828
OS04G0515900	12.0681	3.84435	1.42767	7.83083	0.00513625	0.0286462
OS02G0517300	4118.42	-1.21038	0.262452	21.117	4.32067e-06	9.89777e-05
OS01G0934000	1163.8	-0.478446	0.187096	6.53142	0.0105985	0.0487144
OS01G0678600	1456.02	0.693163	0.224786	9.48884	0.00206725	0.0143814
OS10G0498500	622.302	-0.844702	0.284213	8.8076	0.00299979	0.0190863
OS03G0792850	64.3459	2.42903	0.61295	15.4376	8.52737e-05	0.00115945
OS11G0141800	2397.12	-4.38564	0.897674	31.4786	2.01655e-08	1.02703e-06
OS04G0397700	365.608	-0.867248	0.224088	14.9403	0.000110967	0.00143064
OS01G0702700	41.9875	3.66301	1.01923	14.1416	0.000169554	0.00201806
OS05G0100366	294.305	0.862845	0.317973	7.34173	0.0067372	0.0349283
OS11G0706801	9.63105	4.3285	1.3818	10.6798	0.00108312	0.00871428
OS04G0597800	208.331	1.87376	0.520492	12.7703	0.000352159	0.00362874
OS05G0386000	1927.64	0.427167	0.130897	10.6436	0.00110452	0.00884959
OS02G0811400	585.983	2.81158	1.15105	6.84731	0.00887746	0.0427764
OS01G0131450	10653.6	-1.19772	0.41415	8.30438	0.00395496	0.0235897
OS02G0269200	1444.69	-1.45661	0.414538	12.2217	0.000472379	0.00459283
OS07G0574400	599.032	0.728888	0.2729	7.12465	0.00760313	0.0380943
OS09G0358000	581.701	-1.45374	0.544103	7.04622	0.00794328	0.0394343
OS10G0560700	167.601	1.12821	0.332463	11.5011	0.000695567	0.00618084
OS10G0556801	562.423	1.03426	0.368027	7.86105	0.0050511	0.0282971
OS01G0501800	209.978	1.18171	0.392295	9.03381	0.00265032	0.0173917
OS08G0260400	20.1637	-5.97081	2.26804	7.10939	0.0076681	0.0383621
OS10G0545100	63.4876	1.90102	0.539371	12.2996	0.000453045	0.00444719
OS10G0159167	3.71143	-6.79917	2.51615	7.04169	0.00796338	0.0394983
OS04G0459500	43.0073	3.49381	0.619095	32.7172	1.0659e-08	5.74666e-07
OS12G0632700	4614.26	-0.698124	0.229207	9.25456	0.0023491	0.0158167
OS07G0173300	126.067	-2.49767	0.940412	6.85515	0.00883861	0.0426293
OS03G0259500	430.78	-3.52124	1.15549	8.77754	0.00304962	0.0193323
OS10G0511800	75.4432	-2.4108	0.7865	9.16756	0.00246343	0.0163846
OS03G0245100	993.89	0.599093	0.198331	9.11061	0.00254131	0.0167837
OS07G0681500	2848.46	-0.659007	0.163138	16.2848	5.44982e-05	0.000807154
OS01G0306800	1242.51	0.984027	0.263805	13.8553	0.000197439	0.00228376
OS12G0114100	130.155	-1.57133	0.523503	8.91691	0.00282542	0.0182276
OS07G0123450	99.1659	1.03147	0.352451	8.55242	0.00345064	0.021283
OS02G0166875	92.7845	1.82356	0.511945	12.5698	0.000392022	0.00394666
OS07G0287100	439.257	0.890313	0.223947	15.7629	7.17971e-05	0.00101274
OS01G0556201	80.002	-2.41177	0.760451	9.82747	0.00171925	0.0124922
OS01G0668600	143.439	-1.08203	0.396631	7.43029	0.00641349	0.0337255
OS07G0567300	1930.65	0.328536	0.115925	8.02915	0.00460303	0.0263753
OS08G0344100	2496.21	0.487289	0.172834	7.941	0.00483272	0.027381
OS03G0120400	350.291	2.02975	0.361953	30.9458	2.6533e-08	1.30285e-06
OS03G0166200	45.5907	-2.43437	0.673745	12.8756	0.000332889	0.00347046
OS07G0687200	5690.65	1.05109	0.262852	15.9036	6.66511e-05	0.0009503
OS03G0204900	35.4245	2.25351	0.807883	7.64176	0.00570323	0.0309723
OS01G0605100	550.798	-3.28908	0.676056	22.5446	2.05318e-06	5.31079e-05
OS06G0345200	485.111	-1.88045	0.385298	23.4667	1.27096e-06	3.52329e-05
OS08G0104800	70.4578	-2.45648	0.4239	33.6081	6.7412e-09	3.83793e-07
OS09G0299300	242.248	1.42095	0.359272	15.5251	8.14182e-05	0.00111833
OS09G0417600	64.2053	-4.21147	1.24807	10.6499	0.00110077	0.00882605
OS02G0666900	3.66854	-5.92526	2.07835	7.72621	0.00544247	0.0299427
OS01G0779100	36.4338	-1.56916	0.564126	7.69395	0.00554063	0.0303451
OS01G0677100	23.7965	2.63064	0.993234	6.94132	0.0084227	0.0411001
OS05G0304100	763.243	-0.572748	0.189895	9.08331	0.00257953	0.0169934
OS04G0673400	651.308	1.18337	0.274556	18.4684	1.72747e-05	0.000311502
OS08G0127600	2804.59	0.523023	0.118714	19.3907	1.06524e-05	0.00020622
OS11G0484300	4164.28	1.12723	0.24303	21.3836	3.75968e-06	8.81553e-05
OS11G0258900	1909.75	-2.47511	0.661592	15.3407	8.9763e-05	0.00120454
OS03G0800800	1735.53	-0.479966	0.177366	7.31592	0.00683463	0.0353293
OS09G0246500	113.959	1.02029	0.329607	9.5719	0.00197578	0.0138922
OS06G0604600	322.414	-1.22151	0.349418	12.1402	0.000493461	0.00474537
OS02G0766000	479.352	0.936885	0.35702	6.85993	0.00881499	0.0425404
OS11G0302700	296.022	-0.84595	0.309379	7.45943	0.0063105	0.0333143
OS07G0647900	1429.46	0.688083	0.176413	15.1843	9.7509e-05	0.001289
OS07G0624600	147.828	1.66429	0.377899	19.2368	1.15466e-05	0.000220655
OS01G0954900	61.4316	4.16837	1.20904	13.223	0.000276531	0.00298131
OS01G0924900	4528.64	0.622894	0.234094	7.06719	0.00785084	0.0390876
OS03G0196800	704.252	1.05246	0.294057	12.7558	0.000354916	0.00364685
OS08G0338000	1312.68	-1.7988	0.585737	9.71531	0.00182739	0.0131241
OS07G0618400	562.613	-1.02103	0.373468	7.43884	0.00638311	0.0335926
OS05G0227600	2770.25	2.52519	0.604376	16.959	3.81961e-05	0.000606155
OS04G0469800	1395.64	-1.51924	0.391486	14.8963	0.000113584	0.00145694
OS03G0754200	160.873	-4.06123	1.20869	14.3799	0.000149387	0.00182067
OS08G0400300	749.904	-1.01452	0.352495	8.24227	0.00409259	0.0241584
OS01G0798500	336.448	1.11191	0.264683	17.578	2.75757e-05	0.000462175
OS02G0610400	2792.36	0.471253	0.142863	10.8708	0.000976918	0.00803499
OS03G0310400	1196.1	-0.903694	0.266076	11.4895	0.000699894	0.00621224
OS12G0242100	619.674	-2.3576	0.847108	7.54347	0.0060228	0.0321144
OS12G0104200	248.452	-1.17581	0.257133	20.8164	5.05475e-06	0.000112271
OS06G0217900	548.731	0.73662	0.231378	10.1176	0.00146861	0.0110524
OS02G0289300	60.3014	1.05958	0.343886	9.51959	0.0020329	0.0142178
OS04G0524800	19.6885	1.62372	0.574434	8.02177	0.00462184	0.02646
OS07G0105700	1761.23	1.11692	0.282874	15.5041	8.2325e-05	0.00112776
OS02G0556300	18.7864	2.66487	0.786289	11.4033	0.000733118	0.00645309
OS04G0183300	14.7336	5.06665	1.84729	7.43228	0.0064064	0.0336936
OS11G0109900	1587.71	-0.685578	0.193927	12.4698	0.000413582	0.00412953
OS03G0286800	786.951	-0.590539	0.213236	7.65743	0.0056539	0.030791
OS04G0472700	250.732	1.28832	0.367559	12.2215	0.000472425	0.00459283
OS06G0671700	903.515	0.831729	0.296151	7.86397	0.00504295	0.0282602
OS07G0497000	4270.29	-0.556353	0.186566	8.87924	0.00288431	0.0184938
OS07G0592100	258.017	-2.34842	0.360689	41.7102	1.05857e-10	9.79548e-09
OS01G0654300	1045.88	0.884047	0.212997	17.1755	3.40811e-05	0.000552598
OS06G0318300	796.481	0.60758	0.23038	6.94644	0.00839863	0.0410192
OS03G0344100	5058.13	0.66583	0.233234	8.1323	0.00434836	0.0253045
OS01G0111400	760.718	-0.644551	0.221032	8.48858	0.00357383	0.0218707
OS06G0592400	299.106	2.25132	0.553095	16.3273	5.32921e-05	0.000791073
OS05G0217000	1204.68	3.12571	0.468237	42.8346	5.95682e-11	5.77232e-09
OS12G0204100	308.955	-4.07637	0.833297	34.5235	4.21132e-09	2.52715e-07
OS07G0117400	82.5381	-4.7735	1.31962	12.0933	0.000506021	0.00483642
OS11G0107600	315.834	1.57747	0.346733	20.5153	5.91565e-06	0.00012768
OS02G0528100	134.448	1.66541	0.417337	15.8352	6.91064e-05	0.000981048
OS09G0283600	43.0892	3.8744	1.02055	19.6912	9.10173e-06	0.000181648
OS01G0248000	5.73737	5.90991	1.98091	9.15207	0.00248437	0.0164914
OS10G0473400	3524.53	-1.67261	0.397797	17.4404	2.96452e-05	0.000491466
OS01G0117900	953.773	0.974094	0.338525	8.24753	0.00408075	0.0241058
OS05G0557950	35.0697	-4.78649	1.32892	12.4252	0.000423577	0.00420343
OS02G0616600	199.328	-2.68287	0.587483	20.3491	6.45218e-06	0.00013701
OS01G0205550	46.578	1.46448	0.445974	10.7827	0.00102451	0.00834498
OS09G0347500	9450.86	-0.497532	0.169718	8.58323	0.00339274	0.020985
OS10G0567200	511.061	-0.842127	0.306872	7.50919	0.00613848	0.0325924
OS03G0741600	614.382	-0.607227	0.235517	6.63633	0.00999193	0.046643
OS09G0521700	244.718	-0.844884	0.237953	12.5863	0.000388592	0.00391572
OS04G0638901	743.142	-1.40226	0.443896	9.88578	0.00166561	0.0122064
OS04G0500700	6456.56	-0.587344	0.198212	8.76572	0.00306944	0.0194355
OS06G0547400	14827.3	-1.17531	0.397698	8.67406	0.00322771	0.0202006
OS09G0452900	559.193	-1.56504	0.375246	17.202	3.36082e-05	0.000546357
OS08G0461000	605.677	0.791307	0.232045	11.6076	0.000656822	0.00592764
OS02G0322500	421.61	0.971026	0.242432	15.9984	6.33964e-05	0.000911574
OS08G0541400	51.2018	1.73649	0.50038	12.0334	0.000522545	0.00497121
OS11G0140400	3245.23	-0.8665	0.260133	11.0546	0.000884651	0.0074628
OS10G0563600	2000.73	-0.69107	0.240144	8.26161	0.00404921	0.023954
OS06G0698300	1202.8	-3.39337	0.422181	61.4177	4.61638e-15	9.78374e-13
OS04G0304200	106.736	0.994104	0.36821	7.28121	0.00696794	0.0358485
OS07G0582700	45.0666	-2.82235	0.917351	9.31299	0.00227534	0.0154304
OS05G0391200	2397.75	0.546919	0.173998	9.86658	0.00168308	0.0122996
OS09G0450600	25.9717	1.86613	0.730425	6.58376	0.0102913	0.0477162
OS12G0498500	40.5935	2.14309	0.764389	7.74574	0.00538394	0.0296849
OS04G0476500	2290.56	-0.796007	0.23002	11.9394	0.000549598	0.00517466
OS04G0614600	4511.01	-0.987361	0.286998	11.7791	0.000598988	0.00552873
OS03G0747400	290.456	-4.88442	0.972493	23.5032	1.24706e-06	3.46287e-05
OS02G0810200	764.456	1.92495	0.726036	6.90985	0.00857222	0.0416727
OS02G0687500	1188.14	1.62349	0.283044	32.5073	1.18747e-08	6.34282e-07
OS01G0304300	1972.7	0.728228	0.275499	6.97054	0.00828624	0.0406819
OS08G0330800	673.176	-2.43209	0.862819	9.62974	0.00191452	0.0135748
OS05G0462200	41.1849	1.4436	0.532657	7.34596	0.00672135	0.0348754
OS01G0633000	817.899	0.761749	0.202632	14.1024	0.000173123	0.00205162
OS01G0705400	10.3909	-3.86562	1.04196	14.7812	0.00012073	0.00153009
OS03G0659800	636.714	1.88874	0.496713	14.2361	0.000161251	0.0019344
OS12G0437800	3063.85	-2.74303	1.04391	6.65972	0.00986166	0.0461871
OS12G0594900	7.6267	4.06452	1.45905	8.25451	0.00406509	0.0240349
OS12G0109900	1226.25	-0.819752	0.169634	23.2852	1.39668e-06	3.82979e-05
OS02G0179450	7.36031	2.85229	1.03351	7.6868	0.00556261	0.0304502
OS04G0454900	15.0072	-5.32746	1.54359	12.3847	0.000432867	0.00428234
OS01G0584100	26.8333	2.39819	0.652085	13.4488	0.000245162	0.00270345
OS03G0731100	48.4859	3.05481	0.642265	23.2253	1.4409e-06	3.92158e-05
EPlOSAG00000044223	4.33605	8.67594	2.132	17.0125	3.71354e-05	0.000594265
OS05G0543600	71.5818	2.05459	0.605261	11.7616	0.000604644	0.00556842
OS03G0174200	893.559	1.8055	0.702015	6.522	0.0106548	0.0489183
OS08G0552200	86.2435	-2.42522	0.696149	11.8419	0.000579125	0.00538989
OS06G0231300	4604.65	0.644661	0.16961	14.4181	0.000146389	0.00179035
OS01G0552050	109.816	-2.06907	0.708852	8.36147	0.0038326	0.0230588
OS07G0176500	473.566	1.45585	0.399705	13.1402	0.00028902	0.00308959
OS01G0661500	989.955	-2.11571	0.337805	38.4338	5.66437e-10	4.29734e-08
OS07G0239500	330.244	0.803143	0.294034	7.43927	0.00638156	0.0335899
OS11G0116000	1905.73	-1.86916	0.428535	18.708	1.52343e-05	0.000279424
OS01G0303401	35.1078	-4.85804	1.52752	9.5095	0.00204411	0.0142719
OS04G0556300	8626.96	-0.625659	0.23709	6.95029	0.00838056	0.0409553
OS03G0136200	6944.86	0.886411	0.310069	8.14114	0.00432722	0.0252127
OS05G0478250	30.42	-1.94031	0.741561	6.79093	0.00916223	0.0437406
OS01G0826900	553.865	-0.607239	0.193828	9.8015	0.0017437	0.0126335
OS01G0937200	637.48	1.47485	0.533569	7.56132	0.00596344	0.0319054
OS01G0687850	5.81649	-6.8423	2.10757	10.4078	0.00125482	0.00978423
OS08G0208700	87.5118	-3.67461	1.34285	7.19643	0.00730486	0.0370144
OS05G0465900	10.3867	-2.82753	1.08638	6.88233	0.0087052	0.0421592
OS02G0297900	5.09062	4.50198	1.63375	8.09587	0.00443662	0.0256997
OS04G0610900	3019.38	-1.23044	0.304107	16.251	5.54808e-05	0.000818018
OS09G0544400	122.68	-2.49562	0.770252	10.2129	0.00139459	0.0106423
OS06G0133100	6.89642	-7.18763	2.40354	6.67997	0.00975021	0.0457956
OS10G0528651	1913.54	-2.30969	0.565962	16.2333	5.60016e-05	0.000823479
OS06G0492300	16.6577	-4.16503	1.52865	7.23422	0.00715267	0.0364974
OS05G0138300	7392.12	-1.61821	0.391723	16.8472	4.05133e-05	0.000635863
OS06G0517500	320.48	0.721166	0.23023	9.79761	0.00174739	0.0126575
OS01G0214200	2611.63	0.69069	0.227481	9.19803	0.00242276	0.0161829
OS02G0171700	4.3938	3.89774	1.50918	6.92661	0.00849224	0.0413657
OS11G0444000	316.977	-1.55878	0.471184	10.8416	0.000992475	0.00812429
OS01G0784700	11.301	5.49447	1.90798	8.29426	0.00397705	0.0236763
OS07G0628301	16.77	3.6163	1.30046	7.85544	0.00506681	0.02836
OS09G0327600	99.5418	-1.38618	0.506847	7.42274	0.00644045	0.0338273
OS12G0235650	159.081	0.967608	0.365926	6.98597	0.00821513	0.0404174
OS12G0641200	8.49635	-7.30063	2.2551	10.111	0.00147385	0.0110843
OS06G0275800	650.401	-1.3859	0.355724	15.0451	0.000104974	0.00136895
OS03G0259600	68.1765	1.89143	0.579856	11.0412	0.000891104	0.00750782
EPlOSAG00000034399	5.0654	5.75505	1.79443	10.5423	0.00116671	0.00924199
OS06G0671800	1697.21	2.72636	0.558159	23.0527	1.5762e-06	4.2199e-05
OS10G0165400	45.8576	-3.76712	1.31544	8.2881	0.00399058	0.023711
OS02G0232100	415.479	0.810973	0.246854	10.7768	0.00102778	0.00836327
OS03G0165400	5514.66	1.10111	0.324482	11.4486	0.000715462	0.00632479
OS06G0107700	115.201	3.14861	0.528225	35.6029	2.41927e-09	1.54918e-07
OS06G0644350	25.4644	-2.26768	0.863442	6.98765	0.00820739	0.0403865
EPlOSAG00000032024	8.14077	3.38938	1.28159	6.92717	0.0084896	0.0413589
OS03G0562200	876.873	-2.07115	0.659957	9.64693	0.00189668	0.013492
OS03G0114000	1169.3	1.28402	0.464247	7.59389	0.00585665	0.0315395
OS04G0528600	331.909	2.37907	0.728316	10.4135	0.00125098	0.00975887
OS03G0685000	238.837	0.994743	0.336542	8.71189	0.00316141	0.0198836
OS03G0319300	15510.3	1.12517	0.21361	27.5732	1.51263e-07	5.84588e-06
OS01G0605000	496.024	-1.74899	0.506782	11.7434	0.00061058	0.0056058
OS09G0474100	1013.57	0.722442	0.280902	6.60074	0.0101936	0.0473302
OS06G0520600	86.9169	4.32565	1.46161	8.24795	0.00407981	0.0241046
OS07G0452600	25.6574	2.42761	0.849389	8.16412	0.00427272	0.0249406
OS03G0648300	868.309	-0.725975	0.232711	9.70999	0.00183269	0.0131462
OS10G0501500	2803.81	1.05089	0.284912	13.5333	0.000234363	0.00260536
OS03G0778100	138.967	1.51498	0.441426	11.6867	0.000629489	0.0057368
OS08G0137100	2757.63	1.08262	0.228	22.4252	2.18485e-06	5.60721e-05
OS06G0496601	2.42756	-6.08271	2.29419	7.38537	0.00657565	0.0343309
OS06G0682300	711.307	1.63474	0.612619	7.1847	0.00735277	0.0371769
OS08G0148566	28.8905	3.20184	1.09851	8.20435	0.00417902	0.0245539
OS06G0607800	1671.29	0.704394	0.184301	14.5774	0.00013452	0.00167196
OS01G0139600	718.051	-1.41506	0.308743	20.8198	5.04575e-06	0.000112147
OS05G0205100	405.093	2.35433	0.854706	7.40253	0.00651322	0.0340862
OS06G0731600	524.608	-1.65146	0.452287	13.1634	0.000285476	0.00305768
OS03G0669000	2838.2	0.834723	0.249363	11.1684	0.000832017	0.00711394
OS07G0120650	5051.24	-1.61497	0.615416	6.79854	0.00912325	0.0436613
OS04G0479900	231.453	3.59633	0.547063	41.1139	1.43608e-10	1.26367e-08
OS02G0700300	269.402	1.79676	0.40311	19.6122	9.48612e-06	0.000187706
OS05G0192700	202.665	-3.89605	1.28106	9.2316	0.00237874	0.015957
OS03G0847500	283.435	1.28069	0.340689	14.0572	0.000177334	0.00209247
OS02G0793800	34.7023	-1.66338	0.643878	6.64008	0.00997092	0.0465659
OS03G0610400	127.728	2.46638	0.580774	17.6313	2.68137e-05	0.000451476
OS09G0525900	1639.81	-1.16306	0.366694	9.99464	0.00156997	0.0116576
OS02G0652000	34.0832	4.77555	1.05493	22.0662	2.63405e-06	6.58513e-05
OS08G0430000	2247.05	-1.74868	0.602072	8.31023	0.00394224	0.0235392
OS12G0575400	402.191	-7.92208	1.98374	14.7781	0.000120935	0.0015315
OS02G0596000	242.84	0.794254	0.304586	6.7924	0.00915465	0.0437235
OS07G0608450	698.663	0.693399	0.254649	7.40146	0.00651711	0.034094
OS11G0546150	26.8524	-1.77509	0.495334	12.8656	0.000334686	0.00348698
OS06G0575400	152.104	3.21211	0.62223	25.554	4.30176e-07	1.4188e-05
OS02G0150300	1705.64	0.599838	0.208007	8.30356	0.00395675	0.0235897
OS03G0105401	45.9887	-5.10913	1.22153	18.4519	1.74244e-05	0.000313638
OS01G0779800	236.664	1.36812	0.383526	12.6412	0.000377338	0.00382461
OS07G0639400	43.4936	11.1192	1.39611	67.9144	1.70754e-16	5.19375e-14
OS02G0105400	4021.98	-1.50977	0.435009	11.9116	0.000557841	0.00523573
OS05G0349700	1895.54	0.698514	0.195398	12.7528	0.000355477	0.00364919
OS08G0483800	185.819	-1.16199	0.414125	7.83103	0.00513569	0.0286462
OS12G0610950	73.5588	-3.63552	1.25856	8.36068	0.00383427	0.0230646
OS12G0576600	125.808	2.32139	0.746854	10.0206	0.00154801	0.0115375
OS04G0273600	5.1294	6.23454	2.16139	8.48049	0.00358975	0.0219458
OS03G0728600	405.899	0.902467	0.197074	20.9412	4.73606e-06	0.000106198
OS03G0695500	356.498	1.00959	0.267543	14.1903	0.000165217	0.00197359
OS02G0511901	1037.19	1.16311	0.343449	11.3987	0.000734949	0.00645977
OS05G0346901	23.6532	2.55539	0.848307	9.01721	0.00267449	0.0174979
OS07G0241500	32.6298	-4.28174	1.13699	14.7784	0.000120912	0.0015315
OS06G0112300	74.1593	-1.8426	0.60428	9.32784	0.00225698	0.015363
OS07G0165650	85.3395	-2.38639	0.686572	11.832	0.000582225	0.00540896
OS05G0519600	338.238	1.56585	0.258443	36.572	1.47128e-09	1.00065e-07
OS07G0295200	1058.92	0.37027	0.136531	7.35298	0.00669516	0.0347806
OS05G0171300	753.704	-1.43418	0.423417	11.3621	0.000749579	0.00655234
OS09G0356100	332.871	-4.42495	1.18158	14.8212	0.000118198	0.00150438
OS12G0118850	8.43503	3.25294	1.30991	6.77449	0.00924697	0.0440045
OS02G0723400	46.2597	1.37642	0.491463	7.89115	0.00496772	0.0279004
OS05G0299000	52.0902	-3.29789	0.610629	28.6623	8.61667e-08	3.61043e-06
OS03G0702700	2530.16	0.520795	0.199674	6.79483	0.00914223	0.0437086
EPlOSAG00000031183	4.76621	5.3087	1.94188	7.70914	0.0054942	0.0301491
OS06G0249350	536.042	-1.82412	0.668497	7.32693	0.00679291	0.0351761
OS02G0114100	6.41307	6.38874	2.40414	7.21869	0.00721482	0.0367111
OS03G0583800	1007.13	-1.09121	0.299573	13.1949	0.00028071	0.00301547
OS01G0907300	1664.09	0.426933	0.164428	6.73749	0.00944074	0.0446443
OS03G0775500	1621.73	-0.751045	0.22124	11.4941	0.000698158	0.00620186
OS09G0482700	59.1219	1.98901	0.595964	11.0438	0.000889852	0.00750106
OS11G0417266	261.89	-1.42693	0.315672	20.3001	6.61987e-06	0.000139847
OS06G0116900	16.2613	-5.55863	1.96331	8.31714	0.00392728	0.0234608
OS08G0496500	1171.91	0.752833	0.290608	6.69304	0.00967898	0.0455587
OS01G0539400	1358.91	-2.66913	0.591689	21.2277	4.07827e-06	9.44124e-05
OS12G0133800	310.784	1.61732	0.379744	17.957	2.25954e-05	0.000392107
OS02G0258800	26.258	2.81604	0.822179	11.711	0.000621301	0.00568041
OS11G0601950	88.4053	-3.46929	0.679296	25.4063	4.64399e-07	1.51495e-05
OS02G0464550	191.915	-2.5255	0.668627	13.8837	0.000194474	0.00225741
OS08G0519100	750.733	-4.23987	1.33222	9.33618	0.00224673	0.0153188
OS01G0221300	496.608	-0.49055	0.183158	7.16381	0.0074389	0.0374537
OS08G0533450	16.1156	1.71967	0.66343	6.7468	0.00939161	0.0444801
OS04G0229100	253.263	2.24187	0.620794	12.9197	0.00032515	0.00340273
OS03G0388900	3460.78	4.11133	0.753348	28.0334	1.19237e-07	4.74781e-06
OS08G0117700	587.153	2.58541	0.68464	13.8466	0.000198352	0.00229029
OS07G0461600	1948.64	-0.493888	0.18927	6.80246	0.00910321	0.0436011
OS05G0217700	217.895	4.66746	1.76565	7.44837	0.00634939	0.0334507
OS03G0137800	1333.93	1.03241	0.378465	7.40398	0.00650798	0.0340642
OS02G0276200	10.9577	-10.9399	4.01363	6.90455	0.00859768	0.0417581
OS04G0492500	96.7613	-1.7628	0.670015	6.82913	0.00896827	0.0431091
OS10G0444100	59.5023	3.30842	0.440853	59.6122	1.15519e-14	2.3139e-12
OS04G0209300	1187.86	-1.17658	0.252885	21.5067	3.5259e-06	8.39317e-05
OS03G0736500	1921.73	2.0116	0.777079	6.57186	0.0103604	0.0479687
OS02G0122700	204.924	1.44408	0.366191	15.4434	8.50133e-05	0.00115735
OS12G0500500	37.2363	-3.79912	1.42743	7.14578	0.00751404	0.0377541
OS07G0252800	37.1854	4.06044	0.996831	16.3706	5.20877e-05	0.000778471
OS09G0248100	1035.26	2.0883	0.757278	7.48784	0.0062117	0.0329014
OS07G0182200	1169.74	-0.662307	0.178015	13.8159	0.000201627	0.00231833
OS06G0553001	361.144	-1.33859	0.353487	14.2548	0.000159655	0.00191972
EPlOSAG00000045387	63.4772	2.22838	0.50834	18.9522	1.34035e-05	0.000250744
OS04G0491901	89.6761	-1.48826	0.580591	6.50872	0.0107347	0.0492162
OS01G0581800	51.415	-2.66167	0.920392	8.13428	0.00434361	0.0252813
OS07G0585700	778.788	-1.67693	0.604292	7.61099	0.00580137	0.03136
OS04G0657900	22.3944	2.63762	0.79147	11.5669	0.000671359	0.00602462
OS10G0329400	329.853	-3.28184	0.691422	21.4938	3.54973e-06	8.42547e-05
OS02G0562300	4760.36	-0.678313	0.161006	17.7101	2.5725e-05	0.000435377
OS01G0239150	19.0209	2.68176	0.870246	9.61899	0.00192576	0.0136309
OS11G0599200	540.942	-2.35851	0.770079	9.1423	0.00249767	0.0165554
OS02G0815200	105.88	1.82736	0.519974	12.2133	0.00047449	0.00460745
OS12G0263100	788.808	2.07875	0.706942	8.47905	0.00359259	0.0219511
OS01G0164500	1766.93	-0.608555	0.236427	6.61445	0.0101155	0.0470835
OS07G0418500	994.147	-3.67967	1.32199	7.27552	0.00699007	0.0359236
OS03G0274700	1263.36	0.512762	0.136572	14.0862	0.000174616	0.00206707
OS07G0676600	112.712	2.84267	0.686702	17.06	3.62164e-05	0.000582619
OS07G0577900	497.909	1.11331	0.213554	27.068	1.96419e-07	7.28258e-06
OS10G0547500	160.719	-7.26315	1.58491	17.5128	2.85382e-05	0.000475637
OS11G0486000	130.505	-3.84761	1.2585	9.55885	0.00198988	0.0139704
OS06G0303600	2.68848	7.09043	2.32123	9.33931	0.00224291	0.0153021
OS07G0124000	158.984	-0.737697	0.27385	7.24155	0.00712355	0.0363819
OS03G0288600	2576.52	0.463772	0.170695	7.37547	0.00661197	0.0344767
OS08G0158500	3683.79	0.66609	0.1974	11.3635	0.000749028	0.00655101
OS07G0227800	733.583	-1.11582	0.38727	8.25332	0.00406776	0.0240464
OS04G0164300	122.366	-3.98676	1.30375	9.37562	0.0021989	0.0150623
OS04G0690932	71.8588	1.16846	0.419422	7.74955	0.00537261	0.0296522
OS01G0280000	1435.3	-0.878392	0.207698	17.8217	2.42598e-05	0.000414423
OS04G0628900	44.516	1.31605	0.479314	7.58036	0.00590075	0.0316963
OS02G0814800	76.3133	-1.06193	0.404248	6.88496	0.00869241	0.0421163
OS03G0769025	47.7471	2.35044	0.723993	11.2998	0.000775151	0.00672931
OS04G0497700	59.0685	1.91788	0.509057	14.0866	0.000174583	0.00206707
OS04G0433900	326.955	-1.16652	0.341178	11.639	0.000645849	0.0058495
OS04G0413000	105.819	-1.10225	0.389113	8.03307	0.00459309	0.0263413
OS08G0111500	14.6527	-4.13697	1.55908	6.97264	0.00827653	0.0406465
OS04G0657500	48.7184	-1.3295	0.504493	6.92145	0.00851677	0.0414667
OS01G0160700	117.928	-1.97658	0.530585	13.6642	0.000218587	0.00246531
OS02G0532900	106.11	-3.70321	0.582378	40.4584	2.00843e-10	1.67454e-08
OS01G0271000	1439.29	0.741296	0.234336	9.98303	0.0015799	0.0117181
OS06G0524300	2467.38	-0.873004	0.264103	10.8866	0.000968612	0.00799068
OS03G0196500	204.118	2.29763	0.588969	14.8818	0.000114463	0.00146502
OS04G0676400	766.112	1.12324	0.384495	8.48919	0.00357263	0.0218707
OS03G0425100	636.143	0.793324	0.30701	6.66098	0.00985465	0.0461739
OS06G0561000	2254.86	-1.97998	0.528074	13.7935	0.000204046	0.00233632
OS07G0592000	700.59	1.04491	0.366168	8.10185	0.00442201	0.0256241
OS02G0548100	3.44837	-6.86914	2.52727	7.45885	0.00631254	0.0333173
OS11G0280600	119.482	-3.77704	1.37356	7.09276	0.00773959	0.0386098
OS01G0607300	322.199	1.22721	0.277371	19.5067	1.00245e-05	0.000196483
OS12G0581950	35.0784	-2.79372	1.08194	6.48316	0.0108901	0.0497247
OS08G0301600	290.663	-3.32234	1.24975	8.0583	0.00452956	0.0260621
OS05G0147500	967.319	1.03467	0.258154	15.991	6.36433e-05	0.000914559
OS05G0548950	6.57305	4.2717	1.58464	7.20267	0.00727951	0.0369202
OS04G0284600	685.599	-1.521	0.311194	23.6558	1.152e-06	3.24555e-05
OS09G0315000	482.656	-1.03961	0.281717	13.555	0.00023167	0.00258154
OS01G0889800	352.764	1.3501	0.324541	17.2017	3.3613e-05	0.000546357
OS02G0509500	970.303	-1.21074	0.36334	11.0276	0.000897657	0.00754363
OS03G0162500	755.213	1.51243	0.352393	18.2356	1.95199e-05	0.000345484
EPlOSAG00000003981	3.85161	-5.19424	1.98077	6.79195	0.00915698	0.0437283
OS11G0171100	39.9255	-3.94615	1.56615	6.87249	0.00875325	0.042317
OS10G0533150	28.1461	-2.78202	0.80327	11.7569	0.000606185	0.00557792
OS02G0530100	3045.43	2.42973	0.356132	45.3077	1.68386e-11	1.79593e-09
OS08G0355500	249.325	-3.77175	0.762252	26.3416	2.86053e-07	1.00394e-05
OS05G0401500	1208.05	1.34966	0.26276	26.1761	3.11663e-07	1.0834e-05
OS07G0690200	163.242	1.86236	0.500473	13.7723	0.00020636	0.00235788
OS03G0750100	1603.38	-0.565322	0.196224	8.2877	0.00399145	0.023711
OS04G0345800	2.31698	6.87706	2.13074	10.9073	0.000957848	0.00792577
OS05G0337400	476.529	1.25153	0.358263	12.1208	0.000498628	0.00477688
OS11G0697100	78.1533	-2.73624	0.831467	10.6737	0.00108669	0.00873447
OS07G0285200	234.625	1.0279	0.317829	10.4245	0.00124353	0.00972158
OS03G0180500	303.632	-5.53438	1.19113	23.5703	1.20431e-06	3.35838e-05
OS03G0719900	1785.38	-1.26092	0.297377	17.841	2.40148e-05	0.000410879
OS04G0598900	196.156	-2.19368	0.601502	13.0421	0.000304561	0.00322217
OS03G0236966	1911.11	0.632557	0.248238	6.48159	0.0108997	0.0497439
OS01G0663500	546.755	0.902066	0.298645	9.0954	0.00256253	0.0169035
EPlOSAG00000046201	3.60076	4.50724	1.65886	7.54631	0.00601331	0.0320781
OS08G0544900	3227.1	-0.440774	0.141649	9.67322	0.00186973	0.0133263
OS09G0438400	1623.03	0.634713	0.200963	9.95862	0.00160098	0.0118265
OS05G0323900	21969.1	-0.634624	0.199453	10.1038	0.00147966	0.0111152
OS11G0149200	239.891	-2.86298	0.702697	16.0083	6.30643e-05	0.000908624
OS05G0499600	108.473	-2.75452	0.615162	19.4532	1.03094e-05	0.000200631
OS06G0299200	10.6305	4.09663	1.55827	7.45049	0.00634192	0.033424
OS03G0225700	546.036	-1.21318	0.464116	6.78414	0.00919715	0.0438309
OS10G0569800	311.935	-4.97377	0.748893	40.1128	2.39718e-10	1.95889e-08
OS03G0315200	4.85872	6.93418	2.43868	8.38056	0.00379255	0.0228639
OS08G0433100	3353.19	0.625861	0.199806	9.79348	0.00175132	0.0126804
OS02G0326200	347.704	1.01503	0.290809	12.1407	0.000493336	0.00474537
OS02G0830100	3594.53	0.552372	0.202262	7.4479	0.00635105	0.0334507
OS11G0146550	38.3144	4.13912	0.716774	33.9347	5.69922e-09	3.30193e-07
OS02G0697500	27.2513	-2.45415	0.682488	12.8319	0.000340767	0.00354247
OS11G0257700	11.1225	-6.03998	1.85172	10.8273	0.00100014	0.00817072
OS02G0754900	2019.31	-0.443247	0.170506	6.75194	0.00936458	0.0443969
OS10G0459300	30.4889	2.27959	0.810151	7.88632	0.00498102	0.0279608
OS06G0617800	1761.56	-1.10213	0.323905	11.5101	0.000692207	0.006159
OS06G0115700	1578.15	2.26012	0.368618	36.7169	1.36591e-09	9.32854e-08
OS04G0105100	404.054	-0.782217	0.29972	6.796	0.00913624	0.0436979
OS02G0474700	4528.26	0.661467	0.251648	6.89499	0.00864376	0.041942
OS08G0477800	2393.87	-0.588992	0.18895	9.70091	0.00184177	0.013195
OS05G0417300	789.538	-1.21617	0.244746	24.5326	7.30624e-07	2.20395e-05
OS01G0827500	1764.99	-0.881724	0.254754	11.934	0.000551183	0.00518658
OS05G0201300	22.2635	-4.62713	1.18369	14.6976	0.000126205	0.00158541
OS09G0445700	182.527	1.24019	0.374365	10.9188	0.000951938	0.0078865
OS02G0285700	12.2656	3.09864	1.31306	6.61433	0.0101161	0.0470835
OS05G0370700	32.5987	-3.02014	1.039	8.17799	0.00424018	0.0247891
OS02G0710500	154.032	1.82553	0.57231	10.0393	0.00153238	0.0114458
OS07G0228400	53.7003	-3.48871	1.32602	7.44961	0.00634501	0.033435
OS02G0827100	1639.58	0.664548	0.183092	13.1488	0.000287696	0.00307833
OS03G0811100	703.686	0.911528	0.264822	11.8092	0.000589388	0.00545106
OS01G0148700	1955.22	-1.76685	0.525896	11.7283	0.000615577	0.00563593
OS06G0246500	2460.42	-2.62916	0.45503	32.3349	1.2976e-08	6.8641e-07
OS08G0473900	6474.57	-4.70083	1.19953	13.9138	0.000191392	0.00222636
OS03G0346500	210.175	0.781362	0.305383	6.54046	0.0105448	0.0485083
OS07G0247100	659.116	0.719428	0.249718	8.28355	0.00400058	0.0237562
OS01G0597800	1949.15	-1.74072	0.570598	9.17038	0.00245964	0.0163694
OS01G0971400	131.508	3.02682	0.63822	21.9755	2.76157e-06	6.83629e-05
OS04G0679600	201.399	-2.06402	0.667398	9.42959	0.00213512	0.0147288
OS02G0726500	1037.81	0.74146	0.209033	12.5535	0.000395458	0.00397515
OS05G0391500	2839.48	-1.23783	0.404523	9.29327	0.00229997	0.0155646
OS05G0549232	120.651	2.5096	0.789172	9.8912	0.00166071	0.01218
OS02G0497600	36.0545	-2.65564	0.817596	10.3115	0.00132204	0.0102118
OS09G0565200	1403.17	0.737779	0.233966	9.92028	0.00163468	0.0120172
OS04G0616700	158.652	-1.73514	0.645431	7.13088	0.00757676	0.0380169
OS07G0529800	36352.8	-0.921021	0.333738	7.58392	0.00588912	0.0316573
OS06G0179400	70.4182	3.49818	1.3569	7.21526	0.00722862	0.0367502
OS03G0186800	885.726	0.519254	0.17385	8.9144	0.00282931	0.0182492
OS04G0585100	978.179	0.786641	0.24637	10.1696	0.00142778	0.010822
OS09G0423902	67.9501	3.11473	0.910947	11.3038	0.000773496	0.00671672
OS02G0456000	544.376	-0.734815	0.286534	6.55807	0.0104409	0.048225
OS04G0544200	69.2082	1.70997	0.654657	6.87172	0.00875704	0.0423291
OS09G0540800	103.758	1.62328	0.491943	10.841	0.000992776	0.00812473
OS09G0516900	1333.4	-0.573711	0.191232	8.98653	0.00271976	0.01772
OS03G0265200	536.345	-1.00067	0.295675	11.4018	0.000733722	0.00645494
OS07G0421600	42.7486	-2.43214	0.902173	7.16573	0.00743093	0.0374466
OS08G0107600	204.013	1.19958	0.293094	16.6888	4.40396e-05	0.000678565
OS05G0212400	474.509	-0.991196	0.26752	13.6698	0.000217934	0.00246103
OS06G0491800	679.11	-4.68607	1.195	16.2652	5.50664e-05	0.000814101
OS01G0357100	611.351	1.21452	0.357115	11.5172	0.000689545	0.00614363
OS01G0859400	1585.82	-0.619446	0.186953	10.9597	0.000931135	0.00776096
OS06G0543200	356.908	1.15949	0.419436	7.59829	0.00584236	0.0314884
OS01G0844300	331.315	-1.54238	0.58188	6.95116	0.00837648	0.0409475
OS03G0770900	822.213	1.99274	0.739728	7.12927	0.00758358	0.0380337
OS06G0660200	627.072	1.30768	0.488819	7.10064	0.00770564	0.0384934
OS11G0605100	122.301	-5.67595	1.21809	24.0128	9.56978e-07	2.78201e-05
OS09G0511200	8.23123	4.65087	1.66331	8.28971	0.00398703	0.023711
OS12G0555600	1480.94	2.06846	0.794536	6.64152	0.00996287	0.0465416
OS03G0857750	188.831	-0.814089	0.285407	8.125	0.00436589	0.0253705
OS07G0408700	9943.38	0.556832	0.184511	9.09393	0.00256459	0.0169068
OS09G0423700	198.253	-0.733461	0.222721	10.8319	0.000997652	0.00815599
OS01G0949500	939.434	2.18062	0.521642	17.087	3.57057e-05	0.000575249
OS01G0800300	1430.74	-1.01306	0.349962	8.33781	0.00388283	0.0232715
OS02G0445300	25.2959	-4.46906	1.30781	14.5206	0.000138636	0.00171404
OS05G0465800	539.383	-2.51342	0.450486	30.2979	3.70533e-08	1.74634e-06
OS01G0168100	3741.07	-1.5173	0.406667	13.7649	0.000207169	0.00236548
OS11G0598000	206.038	1.67917	0.371742	21.2242	4.08579e-06	9.45198e-05
OS03G0830500	267.106	-4.5163	1.35569	10.1402	0.00145074	0.0109601
OS03G0558400	8.14368	-6.04112	1.83767	11.0055	0.000908405	0.00761078
EPlOSAG00000008518	334.324	5.34022	1.37343	13.8263	0.000200505	0.00230866
OS05G0507000	1168.48	2.42059	0.78225	9.31567	0.00227202	0.0154175
OS03G0587000	1461.92	0.688031	0.174555	15.5074	8.21834e-05	0.00112629
OS01G0742350	112.1	-2.16055	0.474123	20.4189	6.22137e-06	0.000133489
OS01G0843700	360.824	1.39648	0.39584	12.3463	0.00044187	0.00435768
OS02G0175400	2237.64	1.20276	0.261242	21.0604	4.45023e-06	0.000101197
OS08G0183900	10.719	-4.92813	1.43205	12.7739	0.000351494	0.00362416
OS11G0485200	286.002	1.27267	0.353867	12.9106	0.000326718	0.00341588
OS09G0431300	27.9332	2.38115	0.922815	6.67796	0.00976123	0.0458202
OS06G0197575	1099.31	0.885734	0.279585	10.0008	0.00156468	0.0116289
OS05G0169900	182.609	1.38281	0.448433	9.44913	0.00211249	0.0146219
OS01G0678950	52.7127	-4.35149	0.967834	19.0958	1.24319e-05	0.000235406
OS07G0206900	22.2864	2.06877	0.75464	7.65484	0.00566202	0.0308206
OS11G0472600	41.3361	1.77552	0.62093	8.31464	0.00393268	0.0234889
OS01G0281200	31.0786	3.66113	1.18357	11.1932	0.000820975	0.00704152
OS03G0818300	1950.16	0.990948	0.286335	11.9225	0.000554607	0.00521134
OS02G0120850	15.7496	3.58984	1.29404	7.53367	0.00605564	0.0322621
OS07G0271500	163.624	4.43558	1.20611	19.0329	1.28481e-05	0.000242146
OS05G0534400	348.671	-1.55327	0.50724	9.27192	0.00232694	0.0157058
OS09G0535400	27.1611	3.59367	1.19311	9.72287	0.00181989	0.0130817
OS01G0579900	1178.94	-0.71537	0.239176	8.92451	0.00281369	0.0181709
OS10G0337400	577.375	-2.84271	0.479663	33.8949	5.81703e-09	3.36425e-07
OS11G0428500	9.82936	-5.25806	2.00939	7.19428	0.00731362	0.0370417
OS01G0609700	18.5404	-2.57056	0.943545	7.64252	0.00570082	0.0309643
OS11G0244800	3614.15	0.651191	0.221529	8.62366	0.00331825	0.0206214
OS08G0234050	15.1126	2.07086	0.729916	8.06497	0.00451293	0.0259996
OS09G0475500	1083.09	-1.16216	0.428506	7.3067	0.00686979	0.035468
OS02G0700500	1023.65	1.625	0.233129	48.1254	3.99808e-12	4.76239e-10
OS03G0214400	519.037	-0.903364	0.268524	11.2829	0.000782231	0.00677645
OS12G0138100	63.2028	-1.6954	0.612509	7.58288	0.00589254	0.0316693
OS10G0518200	2160.43	-0.60627	0.169925	12.7091	0.000363878	0.00371223
OS12G0571600	38.4074	5.64856	1.51095	14.6384	0.000130233	0.00162791
OS05G0446500	1358.72	-0.958469	0.24447	15.3049	9.14812e-05	0.0012246
OS03G0681900	3156.7	0.675169	0.250129	7.26988	0.00701203	0.0360083
OS02G0177900	1611.02	-0.517269	0.174412	8.78543	0.00303646	0.0192638
OS06G0154500	4621.87	0.498846	0.152261	10.7217	0.00105887	0.00856326
OS04G0321700	1347.48	-1.11943	0.365445	9.33076	0.00225339	0.0153486
OS08G0161500	904.906	0.540702	0.18055	8.96118	0.00275777	0.0178931
EPlOSAG00000022837	8.06944	-5.13486	1.47268	12.6248	0.000380669	0.00385124
OS04G0465432	92.4551	-1.46568	0.452771	10.4222	0.00124511	0.00973161
OS01G0653200	45.9542	-1.91534	0.706126	7.25727	0.00706144	0.0362055
OS03G0412900	1499.43	-1.35161	0.382591	12.3721	0.000435794	0.00430558
OS04G0218350	262.263	-4.57582	1.22545	13.9529	0.000187444	0.00219051
EPlOSAG00000003157	20.6249	2.69865	0.986862	7.32865	0.00678641	0.0351519
OS05G0102200	533.382	-0.846289	0.304375	7.70492	0.00550705	0.0301863
OS01G0856000	581.998	2.14775	0.359296	35.1096	3.11666e-09	1.94643e-07
OS02G0702300	11.1002	-5.81685	1.8921	8.63334	0.00330066	0.0205501
OS06G0184300	25176.6	0.67304	0.262621	6.55304	0.0104705	0.0483154
OS11G0137300	198.198	-2.36695	0.718271	10.5846	0.00114034	0.00907684
OS09G0470701	100.164	1.89554	0.407958	21.458	3.61671e-06	8.55679e-05
OS09G0362900	1038.91	-0.717119	0.220457	10.558	0.00115687	0.00918396
OS02G0216500	430.36	-2.73424	0.973842	8.14076	0.00432812	0.0252135
OS08G0170700	20.6687	5.76077	1.52826	14.701	0.000125982	0.00158349
OS10G0548800	1901.84	-0.684304	0.263025	6.7528	0.00936006	0.0443819
OS02G0310200	6512.13	0.705988	0.18938	13.8635	0.000196576	0.00227537
OS01G0813800	103.731	4.59636	1.14569	19.4074	1.05596e-05	0.000204771
OS03G0749300	12705	0.880619	0.247088	12.6535	0.000374863	0.00380304
OS03G0356300	967.323	0.782938	0.286025	7.47319	0.00626244	0.0331041
OS11G0120100	222.036	-1.44745	0.424536	11.5188	0.000688943	0.00614165
OS03G0728500	509.478	1.29277	0.317535	16.4627	4.96166e-05	0.000746978
OS07G0113600	8.32229	4.36262	1.49605	8.53541	0.00348302	0.0214265
OS07G0200000	1823.99	0.380838	0.131347	8.40395	0.00374407	0.0226965
OS09G0241550	56.8585	1.84858	0.61632	9.05659	0.00261749	0.017221
OS01G0152800	78.2956	-4.11078	1.31366	9.28462	0.00231085	0.0156229
OS06G0625700	998.462	0.842439	0.262245	10.2894	0.00133796	0.0103039
EPlOSAG00000049531	2.53884	-5.39669	2.00169	7.29527	0.00691364	0.0356368
OS11G0256400	297.684	-4.53983	1.28328	12.1854	0.000481647	0.00466179
OS11G0689100	300.924	3.77823	1.23291	9.90188	0.0016511	0.0121231
OS02G0739650	56.709	1.81652	0.512464	12.4515	0.000417666	0.00415893
OS03G0701400	855.779	-1.11511	0.412483	7.26584	0.00702786	0.036067
OS04G0111350	260.963	-3.99772	1.18434	12.1821	0.000482492	0.00466749
OS09G0457400	170.597	-9.30045	2.81298	9.19462	0.00242728	0.0162098
OS01G0749200	1542.14	0.828221	0.217036	14.5185	0.000138789	0.00171463
OS12G0562400	929.995	0.436804	0.152537	8.19674	0.00419658	0.0246351
OS10G0403700	451.922	1.01485	0.389794	6.74867	0.00938177	0.0444399
OS06G0472350	47.0258	-2.11487	0.822474	6.4877	0.0108623	0.0496891
OS04G0662000	381.509	0.599701	0.202296	8.78191	0.00304233	0.0192935
OS02G0107300	14.2369	7.38634	2.30549	9.80261	0.00174264	0.0126299
OS05G0356800	725.646	0.929075	0.284448	10.6275	0.00111417	0.00890853
OS07G0604400	77.5825	2.03447	0.70145	8.38395	0.00378549	0.0228465
OS03G0747700	138.115	1.75338	0.37253	21.9766	2.75989e-06	6.83629e-05
OS10G0498900	1833.49	1.90244	0.515031	13.4163	0.000249447	0.00274057
OS02G0128400	448.812	-0.961558	0.290715	10.8943	0.000964588	0.00796749
OS09G0447300	91.3319	-1.51683	0.577842	6.82854	0.00897127	0.0431163
OS04G0140400	7.49824	4.161	1.64057	6.75433	0.00935204	0.0443759
OS04G0461600	180.733	3.03746	0.386201	60.31	8.10349e-15	1.65341e-12
OS01G0217900	46.6289	-2.77153	0.937456	8.47565	0.00359932	0.0219813
OS04G0433800	961.512	0.961671	0.367778	6.81075	0.00906107	0.04345
OS07G0621600	207.996	-1.54062	0.443429	11.9525	0.000545732	0.00514856
EPlOSAG00000009883	21.8571	-6.17005	1.70571	12.1892	0.000480676	0.00465376
OS06G0270900	8183.07	-0.923507	0.291709	9.98024	0.00158229	0.0117296
OS11G0213700	489.087	-0.909307	0.279442	10.5504	0.0011616	0.00920594
OS03G0810900	456.314	-0.800081	0.250861	10.1417	0.00144953	0.010954
OS05G0199700	198.721	1.28364	0.475177	7.25693	0.00706277	0.0362066
OS11G0425100	143.71	-3.04123	0.98532	10.3511	0.00129397	0.0100354
EPlOSAG00000003964	11.0087	-5.96812	1.78367	10.2927	0.00133556	0.0102892
OS10G0565300	2653.91	-1.31118	0.479551	7.41291	0.00647575	0.0339448
OS05G0347000	766.714	-0.43865	0.166039	6.97375	0.00827139	0.0406272
OS02G0671300	44.7407	3.33712	0.713513	23.4164	1.30462e-06	3.60746e-05
OS01G0865800	20.3174	-3.47605	1.31403	6.72729	0.00949486	0.0448721
OS08G0502101	2.30974	-8.82208	3.53332	6.58337	0.0102936	0.0477202
OS02G0681100	61.8321	-1.99606	0.591843	11.2445	0.000798584	0.00688904
OS06G0699600	588.088	-0.869533	0.322449	7.24649	0.00710396	0.0362988
OS01G0183400	137.768	0.872549	0.333726	6.82398	0.00899417	0.043202
OS03G0582900	149.565	1.53242	0.392039	15.3482	8.94073e-05	0.00120378
OS09G0266000	170.009	1.34075	0.263775	25.8529	3.68442e-07	1.24801e-05
OS04G0439600	99.2869	1.65287	0.531309	9.60251	0.00194311	0.0137153
OS01G0793600	9.6164	-8.06269	2.69531	8.39832	0.00375569	0.0227424
OS12G0138800	373.25	-1.09166	0.401727	7.34942	0.00670843	0.0348194
OS09G0295300	4.84097	-8.31696	2.72544	9.24408	0.00236257	0.015875
OS03G0667300	3.33051	-7.25593	2.82992	6.64515	0.0099426	0.0464733
OS08G0299300	117.671	0.987717	0.384747	6.57862	0.0103211	0.0478191
OS02G0285800	1121.86	0.986606	0.292255	11.3474	0.000755542	0.00659218
OS03G0122200	934.957	1.09869	0.272053	16.2245	5.62611e-05	0.000825447
OS06G0263801	3.96522	4.96413	1.81179	7.9412	0.00483217	0.027381
OS09G0556800	924.259	1.96183	0.721941	7.25456	0.00707214	0.0362264
OS03G0247100	817.616	-1.63949	0.605002	7.24808	0.00709767	0.036278
OS02G0740400	2709.19	-2.12034	0.668859	9.83187	0.00171514	0.0124762
OS05G0585900	10845.7	0.530575	0.150358	12.4349	0.000421391	0.00418967
OS03G0627500	2761.15	0.471895	0.161456	8.53467	0.00348444	0.0214311
OS07G0667900	473.767	-0.721048	0.271482	7.03867	0.00797683	0.0395531
OS01G0130900	696.667	0.938108	0.290088	10.4201	0.00124651	0.00973339
OS07G0136300	31.8842	-2.89662	1.11897	6.55402	0.0104648	0.0483024
OS02G0829400	889.701	-0.595916	0.210713	7.98706	0.00471129	0.0268411
OS12G0120000	514.591	1.6298	0.484367	11.1948	0.000820268	0.0070392
OS07G0492500	202.591	2.3601	0.800255	8.23351	0.0041124	0.0242536
OS02G0727966	21.9803	3.68812	1.06659	12.1627	0.000487554	0.00470233
OS03G0277000	127.049	1.23056	0.365731	11.2772	0.000784662	0.00679393
OS01G0267300	17.1254	-3.4904	1.02529	11.6648	0.000636948	0.00578644
OS07G0508500	525.322	1.81614	0.526015	11.7515	0.000607937	0.00558778
OS01G0734600	694.845	-2.33453	0.697245	10.9297	0.000946367	0.00784658
OS03G0198400	2955.87	0.38869	0.131171	8.77525	0.00305345	0.0193529
OS01G0672500	2693.52	0.623473	0.178311	12.205	0.000476615	0.00462266
OS04G0439900	6248.51	0.467955	0.163949	8.1389	0.00433256	0.0252349
OS02G0180200	2786.98	0.597589	0.203418	8.61605	0.00333214	0.0206803
OS04G0556100	49.1053	-1.48305	0.544476	7.3986	0.00652747	0.034139
OS05G0558900	4995.36	0.492765	0.174987	7.92085	0.00488683	0.0275971
OS02G0136150	102.966	-3.34146	0.839871	15.11	0.000101426	0.00133044
OS04G0491100	233.863	-1.03341	0.400742	6.61856	0.0100921	0.0470249
OS08G0225100	1137.43	-0.64396	0.212588	9.15793	0.00247643	0.0164478
OS05G0470600	6.57048	3.74568	1.47903	7.09618	0.00772483	0.038542
OS03G0571700	60.2223	5.83462	1.21855	27.1759	1.85761e-07	6.97402e-06
OS01G0736100	1098.27	-1.28665	0.441906	8.40928	0.0037331	0.0226471
OS10G0361876	94.9399	-1.49959	0.527762	8.02923	0.00460283	0.0263753
OS04G0509100	232.535	-1.391	0.528952	6.85583	0.00883527	0.0426195
OS06G0220000	282.606	-0.950901	0.231131	16.8806	3.98065e-05	0.000626866
OS01G0924200	197.453	-1.94284	0.493541	15.258	9.37786e-05	0.00124924
OS06G0693200	54.9267	-1.89509	0.713947	6.9573	0.0083478	0.040862
OS03G0232200	1198.33	-0.890424	0.27191	10.6841	0.00108062	0.0087027
OS12G0529900	123.443	2.71225	0.995645	7.18318	0.00735903	0.0371996
OS07G0182900	1296.03	2.17339	0.351725	37.3865	9.68909e-10	6.88932e-08
OS09G0407700	1098.52	0.615352	0.229351	7.18763	0.0073408	0.0371393
OS06G0134900	1936.37	-0.748566	0.236705	9.97417	0.00158751	0.0117534
OS09G0360701	15.6108	-3.05628	1.04151	8.39628	0.0037599	0.022746
OS03G0835400	1104.09	-0.529509	0.170708	9.60814	0.00193717	0.0136855
EPlOSAG00000003819	16.3275	-4.77165	1.32591	12.182	0.000482521	0.00466749
OS11G0270000	81.1301	2.88906	1.09429	6.73764	0.00943994	0.0446443
OS10G0110600	4.71391	8.49407	2.11612	15.7569	7.20239e-05	0.00101414
OS04G0429450	4663.05	-1.81569	0.617189	8.63136	0.00330424	0.0205576
OS03G0196600	319.261	-3.67004	1.2081	8.67992	0.00321734	0.0201576
OS06G0683200	942.978	1.21071	0.334475	13.0154	0.000308947	0.00325912
OS02G0504050	129.673	-3.82217	1.35455	8.10875	0.0044052	0.0255538
OS07G0561800	1459.65	1.33845	0.501589	7.0585	0.00788901	0.0392242
OS05G0478000	13.0036	2.71501	0.965155	9.2686	0.00233116	0.0157246
OS10G0579900	5.90525	3.44173	1.37835	6.68854	0.00970347	0.0456293
OS03G0195400	101.578	-1.42638	0.453612	9.80489	0.00174049	0.0126186
OS04G0495500	710.958	0.832043	0.296671	7.84358	0.00510016	0.0284836
OS11G0550800	525.171	1.04845	0.387431	7.28678	0.00694638	0.0357541
OS01G0848400	1690.96	0.836834	0.25761	10.5193	0.00118133	0.00933974
OS08G0397800	288.397	-4.06281	1.28014	9.47416	0.00208386	0.0144615
OS03G0400200	21.6537	4.31261	1.43662	9.19346	0.00242881	0.0162168
OS10G0500300	918.811	-1.90631	0.366062	26.6726	2.4102e-07	8.69101e-06
OS02G0745100	60.4698	3.44476	1.21159	8.66622	0.00324163	0.0202525
OS08G0521800	31.0461	2.32191	0.793717	8.60258	0.00335688	0.0207906
OS01G0605650	1975.17	-0.658273	0.187668	12.2782	0.000458282	0.0044872
OS01G0805000	714.26	1.44021	0.356834	16.139	5.88606e-05	0.0008567
OS07G0484300	2509.13	-0.588048	0.222155	6.99448	0.00817615	0.0402872
OS09G0473600	136.687	-1.29028	0.426933	9.08313	0.00257979	0.0169934
OS08G0411250	1253.8	0.728474	0.261514	7.741	0.00539808	0.0297379
OS07G0651800	75.9143	-4.00823	1.29869	9.06763	0.00260175	0.0171209
OS06G0597200	1960.22	0.491179	0.186838	6.90443	0.00859823	0.0417581
OS04G0670900	45.5916	2.26716	0.630959	12.7297	0.000359899	0.00368653
OS01G0113600	850.74	-1.151	0.223584	26.3578	2.83667e-07	9.98762e-06
OS12G0142900	497.203	-5.12462	1.15973	21.4138	3.70098e-06	8.70897e-05
OS03G0108500	22.7159	3.14019	0.953109	10.9195	0.000951595	0.00788595
OS02G0168100	2716.76	-1.08888	0.297219	13.3441	0.000259241	0.0028302
OS10G0519400	33.146	-3.18052	0.839366	13.9671	0.000186033	0.00217868
OS10G0340100	182.964	1.80807	0.307669	34.7711	3.70829e-09	2.25588e-07
OS01G0273100	1971.88	2.14778	0.714799	8.8324	0.0029593	0.0189003
OS02G0461600	977.702	0.797474	0.26718	8.88476	0.00287561	0.0184572
OS04G0204100	819.575	-4.53707	1.25276	11.9679	0.00054125	0.00511804
OS12G0233100	375.108	0.92108	0.304519	9.12554	0.00252066	0.0166646
OS03G0577100	1007.8	1.06551	0.278307	14.5859	0.000133912	0.00166565
OS04G0129900	82.4282	4.01328	0.909858	21.5912	3.37403e-06	8.13781e-05
OS11G0532600	589.71	1.15911	0.229833	25.3062	4.89122e-07	1.58146e-05
OS02G0698000	17.0898	1.8001	0.578844	9.75618	0.00178721	0.0128919
OS03G0642450	24.6751	2.25604	0.807546	7.74165	0.00539615	0.0297323
OS05G0499800	252.085	-2.01955	0.496842	16.2465	5.56134e-05	0.000819238
OS01G0851700	20047.7	-0.797834	0.285272	7.7971	0.00523303	0.0290626
OS03G0712700	14389.5	0.748719	0.192506	15.0854	0.000102753	0.0013448
OS02G0168800	2777.85	0.922879	0.167212	30.3467	3.61315e-08	1.71026e-06
OS11G0672700	194.929	0.917384	0.322989	8.05812	0.00453002	0.0260621
OS06G0676500	58.7881	1.17458	0.41529	8.01564	0.00463751	0.0265312
OS07G0642400	364.527	-0.933438	0.272057	11.7347	0.000613444	0.00562267
OS12G0129300	51.5062	-1.84244	0.566581	10.4811	0.00120603	0.00946891
OS05G0276500	39.1777	5.45904	1.3286	18.3015	1.88556e-05	0.000335721
OS09G0255200	70.0765	-3.79472	1.36213	7.84729	0.00508969	0.0284493
OS09G0400400	35.4274	-5.82098	1.69116	10.4869	0.00120221	0.00945703
OS10G0449400	12.2548	3.72439	1.28679	9.29005	0.00230402	0.0155849
OS03G0158300	112.642	1.72087	0.53802	10.1184	0.00146798	0.0110503
OS01G0805300	123.231	1.22491	0.408776	8.94073	0.00278881	0.0180584
OS03G0758000	75.1354	1.43526	0.471178	9.31875	0.0022682	0.0153979
OS02G0190300	891.324	0.933668	0.22633	16.9621	3.81342e-05	0.000605466
OS07G0117200	29.1893	4.66141	1.44644	11.0967	0.000864822	0.00732579
OS04G0661200	2407.28	-0.806751	0.216331	13.8645	0.000196472	0.00227513
OS02G0754300	780.962	1.08386	0.317044	11.6257	0.00065048	0.00587848
OS02G0651200	52.3051	-1.90119	0.559194	11.5311	0.000684424	0.00611357
OS04G0105700	488.776	0.701751	0.251477	7.77127	0.00530839	0.0293649
OS10G0130701	243.036	-0.937298	0.319958	8.56593	0.00342513	0.0211461
OS03G0184600	1050.08	-0.52875	0.203145	6.76607	0.0092907	0.0441422
OS08G0184300	2554.45	-2.9694	0.801947	20.0368	7.59657e-06	0.00015626
OS05G0556400	401.309	3.03991	0.656688	24.0079	9.59394e-07	2.78657e-05
OS01G0190000	216.869	-1.76548	0.60077	8.51964	0.00351334	0.0215685
OS12G0173366	1230.87	1.13439	0.2787	16.4676	4.94876e-05	0.000745718
OS11G0267400	31.8494	-2.61256	0.871846	8.80969	0.00299635	0.0190793
OS05G0410200	1054.04	1.10512	0.402388	7.49901	0.00617328	0.0327443
OS07G0479400	135.757	-0.989479	0.295862	11.1504	0.000840136	0.00716844
OS03G0301900	35.9201	-2.44991	0.870635	7.74761	0.00537836	0.029669
OS04G0533900	674.643	-1.39769	0.539935	6.63739	0.00998599	0.0466231
OS10G0377150	718.292	2.72821	0.866077	9.59037	0.00195601	0.0137856
OS01G0691700	4240.68	0.595984	0.202908	8.61261	0.00333844	0.0207077
OS02G0252200	102.159	2.40532	0.772846	9.44858	0.00211312	0.0146221
OS03G0340700	4120.81	-0.557921	0.194143	8.2457	0.00408487	0.0241215
OS07G0692500	24.4528	-2.70699	0.953658	7.8963	0.00495361	0.0278468
OS02G0202950	10.3312	-3.91403	1.28392	10.2551	0.00136309	0.0104547
OS02G0695900	141.152	-2.33072	0.574921	16.0585	6.14149e-05	0.000887975
OS05G0506200	1581.11	-1.61192	0.62066	6.65971	0.00986168	0.0461871
OS12G0485000	658.111	0.768043	0.274387	7.81904	0.00516987	0.0287848
EPlOSAG00000046635	2.85887	-6.41163	2.41422	7.38603	0.00657325	0.0343239
OS07G0637600	169.438	2.08631	0.666316	9.75724	0.00178618	0.0128873
OS07G0582800	2173.89	-1.92908	0.569202	11.7151	0.00061994	0.00566955
OS06G0244000	15.4052	-8.42524	1.38816	40.3016	2.1763e-10	1.78729e-08
OS11G0615900	87.4292	-1.81571	0.688878	6.85365	0.00884602	0.0426588
OS12G0623400	261.028	1.14953	0.345935	10.9982	0.000911983	0.00763667
OS05G0376600	299.142	1.66649	0.367955	20.3033	6.60868e-06	0.000139701
OS09G0290900	169.335	-3.90242	1.25447	9.56273	0.00198567	0.0139468
OS03G0776000	6214.72	-0.680198	0.198882	11.6705	0.000634996	0.00577509
OS05G0397800	194.034	-1.37445	0.399053	11.7742	0.000600581	0.00553796
OS05G0547700	692.499	-3.97002	0.890174	25.8526	3.68515e-07	1.24801e-05
OS12G0458900	91.1401	-3.54687	1.20918	9.33578	0.00224723	0.0153188
OS02G0735700	1961.34	-0.675561	0.258788	6.79894	0.00912122	0.0436591
OS12G0487832	18.9625	4.0734	1.42909	8.07319	0.00449249	0.0259182
OS01G0137300	127.171	1.35813	0.372893	13.2992	0.000265516	0.00288432
OS05G0526900	22.042	4.89157	1.58012	10.3871	0.00126901	0.00987378
OS06G0160700	2805.38	-0.900817	0.352273	6.51286	0.0107097	0.0491155
OS08G0103900	27.6906	4.25287	0.863621	24.2813	8.32453e-07	2.46806e-05
EPlOSAG00000023149	4.62489	-4.63769	1.31502	13.2042	0.000279322	0.00300352
OS01G0256900	2831.33	0.538968	0.180034	8.95085	0.0027734	0.0179732
OS06G0698802	315.911	-1.97028	0.441531	19.5734	9.68055e-06	0.000190842
OS01G0868400	337.921	2.09966	0.451772	21.1932	4.1524e-06	9.59256e-05
OS04G0551600	227.353	-1.69798	0.5074	11.0582	0.000882974	0.00745265
OS06G0712500	3269.15	0.597654	0.117496	25.8379	3.71324e-07	1.25623e-05
OS02G0736150	40.0177	4.29258	1.18411	12.3004	0.000452851	0.00444719
OS10G0131200	897.94	-2.64729	0.765933	12.5384	0.000398668	0.00400007
OS03G0358800	8.55795	-5.44453	1.90212	7.79747	0.00523193	0.0290614
OS09G0540000	52.6074	-1.71716	0.56293	9.25038	0.00235446	0.0158395
OS09G0538450	14.745	-2.29099	0.722224	10.1948	0.00140841	0.0107172
OS02G0752250	12.4733	4.93855	1.88005	6.75713	0.00933737	0.0443255
OS02G0708500	112.468	-2.11595	0.669069	9.80935	0.00173627	0.0125964
OS08G0512500	79.5525	1.74878	0.591353	8.67964	0.00321784	0.0201576
OS04G0206650	65.494	-3.98825	1.066	13.1114	0.00029351	0.00312842
ENSRNA049476447	814.06	5.84191	1.63354	11.3536	0.000753006	0.0065753
OS04G0490700	600.361	-0.819681	0.256087	10.2128	0.00139467	0.0106423
OS08G0102100	7163.43	0.536608	0.16479	10.5891	0.00113754	0.00905892
OS07G0573000	139.092	1.16285	0.377824	9.44081	0.0021221	0.0146668
OS03G0143800	26.0329	-2.26246	0.851642	6.94476	0.00840653	0.0410455
OS01G0719600	118.414	1.63803	0.542115	9.14481	0.00249424	0.0165393
OS04G0643000	1631.04	-0.585504	0.220633	7.03049	0.00801334	0.0396862
OS02G0122500	196.902	-0.882627	0.337881	6.80661	0.00908212	0.043529
OS09G0466800	15.6162	-4.5229	1.68601	7.17534	0.00739123	0.0373029
OS02G0578201	120.473	-1.62344	0.539038	8.97245	0.00274081	0.0178189
OS04G0296700	255.442	-3.33534	1.20407	7.91156	0.00491199	0.0276916
OS11G0120200	574.085	1.68238	0.440262	14.432	0.00014531	0.00178118
OS05G0502700	19.0607	4.08674	1.48763	8.08313	0.00446792	0.0258173
OS03G0364500	1425.05	0.873857	0.219746	15.7619	7.18339e-05	0.00101274
OS03G0348800	172.134	-1.34763	0.344319	15.2094	9.62226e-05	0.00127611
OS03G0116000	1479.7	0.445997	0.172051	6.71599	0.00955525	0.0451251
OS03G0259100	238.807	5.08687	1.68824	8.48937	0.00357228	0.0218707
OS06G0257050	20.4378	2.59322	0.88969	8.38982	0.00377329	0.0228051
OS02G0259850	48.2529	-3.50542	1.02534	11.1339	0.000847664	0.00721954
OS04G0295000	236.335	0.947265	0.321178	8.66635	0.0032414	0.0202525
OS12G0431700	51.7868	2.48704	0.964304	6.48606	0.0108724	0.0497018
OS09G0572450	22.826	-2.40069	0.922132	6.65976	0.00986145	0.0461871
OS09G0466300	17.8714	-2.34865	0.849671	7.84415	0.00509853	0.0284801
OS01G0512800	3.29054	-8.4542	3.10087	7.99956	0.00467887	0.0266981
OS08G0224100	2267.13	-0.571411	0.222302	6.59597	0.010221	0.047437
OS01G0329300	70.6565	1.44979	0.464994	9.67955	0.00186331	0.0133122
OS07G0682100	10.095	5.73965	1.79273	10.4615	0.00121886	0.00955828
OS10G0427900	132.127	-4.21528	1.04757	18.2786	1.90841e-05	0.000339056
OS08G0527600	219.875	-4.6485	1.15033	17.8028	2.4502e-05	0.000417908
OS06G0121500	13.9845	-3.59296	1.08385	11.6358	0.000646958	0.00585632
OS08G0259100	7.81201	-8.00113	2.24632	9.09615	0.00256148	0.0168999
OS02G0656550	17.164	2.22706	0.708135	9.86791	0.00168187	0.012294
OS06G0134466	429.235	-0.809418	0.271262	8.88928	0.0028685	0.0184296
OS06G0101100	376.003	1.05474	0.358296	8.65011	0.00327041	0.0204013
OS05G0157600	62.0114	3.74539	1.16478	11.1478	0.000841292	0.00717437
ENSRNA049465125	243.439	-3.83703	1.45768	6.48422	0.0108836	0.0497187
OS06G0560400	1123.06	0.610591	0.234878	6.74573	0.00939721	0.0445003
OS10G0568000	172.341	-1.28904	0.393453	10.6621	0.00109351	0.00877854
OS01G0731000	1023.72	0.635274	0.183563	11.9609	0.000543274	0.00513127
OS10G0576600	8460.04	-1.26444	0.41134	9.37477	0.00219992	0.0150623
OS03G0327600	22227.8	-1.50835	0.272093	30.3882	3.53679e-08	1.68382e-06
OS12G0169000	79.6303	2.63101	0.911547	10.1949	0.00140829	0.0107172
OS07G0485600	1048.79	-0.573536	0.182841	9.82626	0.00172038	0.0124977
OS03G0563300	765.222	1.07573	0.233271	21.1642	4.2157e-06	9.73196e-05
OS02G0797400	3202.2	1.25744	0.266073	22.1673	2.49899e-06	6.27613e-05
OS03G0151800	12048.2	-0.548627	0.210277	6.79693	0.00913147	0.043689
OS01G0694050	40.2959	2.15034	0.7831	7.66012	0.00564549	0.0307553
OS09G0135100	31.9972	-1.84996	0.616955	8.92587	0.0028116	0.0181634
OS02G0708100	7746.99	0.388961	0.150942	6.63573	0.00999535	0.0466469
OS03G0192300	213.493	0.993004	0.369363	7.21206	0.00724152	0.0367847
OS09G0279000	2549.26	-0.673289	0.205741	10.686	0.00107947	0.00869562
OS04G0555600	278.341	-2.0441	0.76594	6.98177	0.00823443	0.0404958
OS01G0897300	266.52	1.71457	0.293561	34.0594	5.34543e-09	3.12451e-07
OS07G0567250	357.871	0.987847	0.348803	7.98872	0.00470696	0.0268258
OS03G0253100	1801.84	-0.705424	0.257035	7.51587	0.00611578	0.0324824
OS03G0322800	1388.36	-0.871548	0.26298	10.9431	0.000939543	0.00780774
OS03G0193000	1390.15	-0.601151	0.20751	8.37723	0.00379952	0.0228891
OS01G0884700	147.396	-1.00857	0.38517	6.83103	0.00895876	0.043076
OS09G0133600	1520.32	-1.36432	0.366474	13.735	0.000210498	0.00239517
OS02G0711400	109.8	1.76821	0.490027	12.906	0.000327531	0.0034222
OS03G0140200	1391.76	-2.43755	0.513612	21.8949	2.87999e-06	7.07881e-05
OS12G0617000	257.613	-1.82602	0.45928	15.5749	7.93018e-05	0.00109641
OS11G0582400	2572.75	-6.11869	0.711387	64.2074	1.11985e-15	2.75179e-13
OS10G0577400	866.214	2.26424	0.741922	9.09487	0.00256328	0.016905
OS06G0285400	685.534	2.24332	0.81445	7.41248	0.0064773	0.0339448
EPlOSAG00000008507	646.363	5.03346	1.48524	10.2781	0.00134619	0.0103517
OS03G0294600	528.413	1.82535	0.482839	14.081	0.000175103	0.0020721
OS04G0577700	157.258	1.74643	0.455122	14.5556	0.000136083	0.00168691
OS02G0216600	173.796	-3.2121	1.29909	6.6523	0.00990281	0.0463467
OS01G0228400	349.803	2.74386	0.423278	40.8261	1.66397e-10	1.43093e-08
OS02G0511400	87.6579	-1.33611	0.473068	7.92599	0.00487298	0.0275473
OS06G0687400	1673.63	0.520932	0.183416	8.05808	0.00453013	0.0260621
OS03G0144500	265.254	1.51798	0.546154	7.65371	0.00566556	0.0308237
OS12G0289666	8.73861	3.6579	1.27191	8.72399	0.0031405	0.0197908
OS05G0185525	37.5635	-1.96094	0.654045	8.8966	0.00285701	0.0183861
OS03G0155500	6.59978	6.03653	1.95774	9.51643	0.0020364	0.0142361
OS12G0236800	469.074	-5.7218	1.55871	12.068	0.000512957	0.00489133
OS05G0363100	1745.23	-1.29532	0.384689	11.246	0.000797962	0.00688549
OS06G0216000	181.897	-3.42442	1.02711	10.552	0.0011606	0.00920023
OS10G0531300	16.5728	-3.88309	1.37142	7.60569	0.00581844	0.0313955
OS05G0388550	39.5061	2.06377	0.692871	8.76589	0.00306916	0.0194355
OS03G0785500	780.904	-0.613941	0.213657	8.24311	0.00409069	0.0241515
OS03G0812200	4950.68	-0.714663	0.198764	12.8951	0.000329448	0.00344004
OS05G0358200	1173.07	1.35236	0.337855	15.8876	6.72186e-05	0.000956315
OS10G0420266	49.8947	2.03402	0.548162	13.9654	0.000186208	0.00217994
OS04G0661300	2764.28	0.706131	0.243202	8.41075	0.0037301	0.0226411
OS07G0627000	4063.83	-0.751479	0.275125	7.44014	0.00637849	0.0335791
OS05G0180500	426.138	0.629324	0.201345	9.77324	0.00177071	0.0127897
OS11G0311350	5.34519	-3.09233	1.20282	6.73757	0.00944033	0.0446443
OS03G0591300	870.124	0.867404	0.296268	8.5445	0.00346568	0.0213587
OS05G0417600	392.086	0.81588	0.315573	6.66382	0.009839	0.0461401
OS01G0189700	184.941	-4.29659	1.3239	9.9774	0.00158474	0.0117397
OS03G0712100	236.847	2.41406	0.813704	8.61317	0.00333741	0.0207052
EPlOSAG00000004492	14.0495	-5.69999	1.91574	8.62034	0.00332429	0.0206462
OS08G0421400	14.6053	-8.27122	2.09856	10.7384	0.00104934	0.0085076
OS12G0277500	3840.82	1.10926	0.214342	26.6278	2.46675e-07	8.83671e-06
OS04G0224200	104.587	-3.69489	1.1973	9.9069	0.0016466	0.0120957
OS05G0224900	441.742	-2.25198	0.377215	34.8714	3.52209e-09	2.14658e-07
OS09G0567000	3434.88	-0.498836	0.181737	7.52543	0.00608342	0.0323575
OS04G0501100	235.628	-1.41533	0.428353	10.8327	0.000997252	0.00815599
OS07G0190900	1244.39	-0.612084	0.216635	7.96921	0.00475797	0.0270601
OS03G0850200	18.879	3.1398	0.94609	10.9575	0.000932257	0.00776684
OS11G0142400	105.824	-1.25305	0.480358	6.76761	0.00928273	0.0441171
OS03G0178200	204.143	1.71406	0.417801	16.6451	4.50654e-05	0.000691129
OS02G0671200	909.886	-2.43348	0.457968	27.4856	1.58268e-07	6.05956e-06
OS08G0337100	627.645	-0.925171	0.310908	8.82184	0.00297646	0.0189858
OS11G0587100	141.981	5.41505	1.84593	7.78017	0.00528228	0.0292619
OS04G0626600	752.198	-0.595675	0.220554	7.28082	0.00696946	0.0358485
OS09G0456200	711.869	-0.926983	0.236186	15.3479	8.94209e-05	0.00120378
OS03G0226700	258.897	0.781006	0.289964	7.2377	0.00713885	0.0364544
OS02G0638000	1642.76	0.521546	0.180476	8.34106	0.0038759	0.0232469
OS07G0634100	110.964	2.50047	0.473454	27.4743	1.59198e-07	6.08263e-06
OS12G0254400	213.76	-5.01792	1.2035	18.3969	1.79348e-05	0.000321769
OS11G0620450	72.8357	-1.56473	0.514295	9.18406	0.00244131	0.0162804
OS01G0183500	45.2121	2.39868	0.629867	14.3976	0.000147987	0.0018072
OS02G0257400	28.596	3.2112	1.04204	9.63053	0.0019137	0.0135719
OS10G0131800	377.637	-1.49811	0.287249	26.9979	2.03679e-07	7.50097e-06
OS01G0876400	3637.58	-1.09016	0.401592	7.32586	0.00679693	0.0351767
OS01G0685900	2589.35	1.63554	0.532069	9.32866	0.00225597	0.0153625
OS07G0177150	532.873	0.873765	0.326787	7.1274	0.00759147	0.0380616
OS09G0410500	5.29273	4.28779	1.49637	8.28094	0.00400634	0.0237753
OS06G0232200	802.267	0.501619	0.180592	7.70957	0.00549288	0.0301491
OS06G0651300	642.365	-0.413278	0.148187	7.77557	0.00529574	0.0293068
OS07G0474300	461.701	2.2506	0.719411	9.5693	0.00197858	0.0139089
OS12G0420200	4.00369	6.85478	2.69994	6.77815	0.00922803	0.0439398
OS03G0247000	1504.36	1.045	0.191648	29.5945	5.32564e-08	2.37378e-06
OS02G0740500	3092.54	-2.62261	0.488765	27.8613	1.30331e-07	5.13352e-06
OS02G0136400	6.23026	-3.66657	1.42943	6.56588	0.0103952	0.0480755
OS01G0354200	608.571	1.32156	0.253432	27.0444	1.9884e-07	7.34745e-06
EPlOSAG00000002156	10.2533	-2.51535	0.954757	7.01898	0.008065	0.0398759
EPlOSAG00000003288	3.12948	6.00856	1.80476	11.5343	0.000683225	0.00610622
OS06G0361750	503.932	-3.88976	1.2323	9.80243	0.00174282	0.0126299
OS06G0196300	90.8428	1.64086	0.452009	13.0863	0.00029746	0.00316272
OS07G0586100	70.4831	-5.39958	1.36991	14.0348	0.00017946	0.00211224
OS01G0738800	1479.73	1.82401	0.342472	27.9375	1.25299e-07	4.9651e-06
OS06G0129300	1205.63	0.505881	0.158499	10.1766	0.00142231	0.010793
EPlOSAG00000034955	55.6211	5.45291	1.45612	13.8772	0.000195148	0.00226364
OS11G0116400	348.128	1.35644	0.404343	11.1691	0.000831721	0.00711326
OS06G0174300	245.218	-0.932026	0.246172	14.2984	0.000155994	0.00188744
OS04G0659300	840.681	-6.35298	1.3456	18.9294	1.35644e-05	0.00025332
OS01G0971600	423.541	1.05551	0.229126	21.1519	4.24278e-06	9.76019e-05
OS06G0696400	12181.7	1.03215	0.399759	6.63135	0.0100199	0.0467444
OS01G0259400	1453.89	1.11397	0.322557	11.8626	0.000572733	0.00534193
OS04G0419800	125.645	1.34144	0.506283	7.03825	0.00797869	0.0395563
OS04G0687800	31.9823	-4.80209	0.787684	37.9085	7.41417e-10	5.44867e-08
OS01G0152000	52.8392	-3.41036	1.1262	8.87932	0.00288419	0.0184938
OS05G0476250	23.5415	2.14864	0.626318	11.9743	0.000539391	0.00510339
OS02G0742051	114.23	-4.23322	1.5393	6.9876	0.00820761	0.0403865
OS04G0646000	31.8365	-2.36232	0.675649	12.7287	0.000360083	0.00368726
OS01G0371500	31.063	-5.21013	1.3032	14.8313	0.000117567	0.00149867
OS06G0609600	616.471	-0.899315	0.329395	7.42493	0.00643264	0.0338045
OS07G0167700	14.8069	4.67526	1.68854	8.07595	0.00448566	0.0258944
OS05G0432200	105.512	-4.13551	1.18074	11.7228	0.000617377	0.00564926
OS04G0509000	238.051	1.19879	0.458382	6.8004	0.00911375	0.043636
OS01G0920300	465.356	1.15387	0.288995	15.8757	6.76425e-05	0.000961097
OS08G0508100	296.041	-2.27591	0.610925	13.5528	0.000231944	0.00258371
OS06G0594700	52.8492	-4.18833	1.11976	15.4881	8.30265e-05	0.00113595
OS12G0595600	126.391	-0.861975	0.326731	6.94092	0.00842457	0.0411031
OS05G0128400	3544.71	-1.86387	0.311707	35.1599	3.03715e-09	1.90401e-07
OS03G0237250	289.958	1.04785	0.373974	7.82013	0.00516674	0.0287722
OS06G0140400	287.835	-1.81078	0.485764	13.7912	0.000204295	0.00233836
OS08G0155000	4733.45	0.834862	0.300991	7.66761	0.00562209	0.03068
OS10G0155600	13.2545	-4.09898	1.45469	7.66416	0.00563286	0.0307119
OS02G0195300	1396.6	-1.20439	0.341708	12.3436	0.000442493	0.00436251
OS10G0463800	2316.5	-1.3052	0.382025	11.5755	0.000668268	0.00600783
OS04G0326100	75.7747	4.5909	1.41692	10.617	0.00112055	0.00894329
OS08G0287200	77.864	-3.80791	0.895018	17.2771	3.2306e-05	0.000528513
OS06G0187050	37.7085	-2.37107	0.841963	7.97435	0.00474447	0.0269927
OS08G0402001	7.46358	6.31452	1.8434	11.861	0.000573214	0.00534338
OS04G0197350	19.472	-9.76137	1.46381	47.4544	5.62997e-12	6.48928e-10
OS01G0557100	376.166	2.59154	0.652296	15.599	7.82948e-05	0.00108544
OS06G0597800	519.44	-0.732486	0.189657	14.8872	0.000114134	0.00146221
OS10G0191000	5.5268	-3.40522	1.26211	7.25936	0.00705324	0.0361803
OS08G0469500	665.108	2.27329	0.271051	68.9856	9.91833e-17	3.04502e-14
OS10G0530900	2000.91	-2.05993	0.629554	10.4887	0.00120106	0.00945253
OS01G0817000	422.766	1.23369	0.35244	12.1782	0.000483522	0.00467168
OS10G0502500	1698.17	0.752393	0.255301	8.66185	0.00324942	0.0202938
OS01G0661750	56.9884	-4.94252	1.07696	19.7066	9.0287e-06	0.000180629
OS04G0101300	238.783	0.881712	0.286788	9.43705	0.00212645	0.0146906
OS08G0439600	163.789	1.16589	0.34378	11.4588	0.000711573	0.00629549
OS02G0145000	1153.96	-2.20105	0.840815	7.55823	0.00597368	0.0319445
OS04G0523000	52.147	1.64006	0.617692	7.01592	0.00807883	0.0399202
OS06G0257450	3201.04	1.25264	0.352923	12.5024	0.000406422	0.0040667
OS01G0855900	202.035	1.28514	0.488941	6.86189	0.00880534	0.0425126
OS01G0960900	15.5969	2.98508	1.14112	7.9463	0.00481858	0.0273291
OS04G0644400	3111.48	3.21367	1.02299	9.46318	0.00209638	0.0145287
OS04G0675101	196.056	-3.9809	0.809092	22.6185	1.97573e-06	5.13877e-05
OS08G0520700	172.425	4.16699	1.04674	14.9666	0.000109432	0.00141418
OS07G0603500	62.8766	-1.16534	0.406571	8.20693	0.00417307	0.0245277
OS10G0504650	5.55266	-8.6016	1.98308	18.3639	1.82483e-05	0.000326501
OS02G0749200	25.4189	-3.72346	1.49485	6.62612	0.0100494	0.0468408
OS12G0484900	1003.9	1.36248	0.357774	14.3795	0.000149422	0.00182067
OS11G0126100	203.406	1.62391	0.558255	8.37899	0.00379582	0.0228761
OS08G0559700	432.836	0.687492	0.248815	7.62302	0.00576279	0.0312028
OS05G0104700	1316.04	-3.42397	0.767047	18.8655	1.40264e-05	0.000260616
OS09G0482680	436.145	0.784171	0.263747	8.82386	0.00297317	0.0189685
OS11G0634800	44.657	-2.0382	0.728463	7.75031	0.00537034	0.0296447
OS10G0198100	50.2603	-5.17607	1.19402	21.6496	3.27279e-06	7.92271e-05
OS05G0389900	85.9072	-5.21603	1.21603	19.8319	8.45596e-06	0.000170416
OS11G0276300	1612.38	-0.913028	0.265741	11.758	0.000605809	0.00557603
OS07G0416100	8.56134	-4.15462	1.58436	7.20132	0.00728498	0.0369365
OS12G0440300	10.2878	-6.13624	1.53358	16.709	4.35742e-05	0.000672973
OS04G0471700	60.535	1.3945	0.4789	8.48938	0.00357226	0.0218707
OS12G0284000	1023.56	-0.945893	0.351714	7.20215	0.00728161	0.0369251
OS10G0494950	40.2846	-5.30145	1.46638	12.4331	0.000421793	0.00418987
OS04G0621500	139.948	-1.28688	0.399552	10.3267	0.00131118	0.010149
OS12G0283900	785.478	-0.982252	0.331263	8.75078	0.0030947	0.0195615
OS03G0743200	960.868	-0.957935	0.317717	9.0514	0.00262494	0.0172596
OS01G0215725	31.8522	-1.69681	0.487515	12.1222	0.000498255	0.0047756
OS01G0610800	197.735	-3.00649	1.18949	6.83749	0.0089264	0.0429455
OS12G0560700	2353.01	0.941391	0.272055	11.9242	0.000554083	0.00520887
OS05G0207400	25.1606	2.72191	0.919867	8.70075	0.0031808	0.0199674
OS05G0100500	296.53	-2.27902	0.745308	9.12388	0.00252295	0.0166758
OS10G0577700	388.641	0.804503	0.314694	6.51908	0.0106723	0.0489713
OS08G0532350	102.617	1.54288	0.459484	11.1915	0.000821724	0.00704611
OS02G0159700	2571.08	0.654476	0.251043	6.78307	0.00920265	0.0438508
OS02G0179400	246.362	1.312	0.349451	14.0383	0.000179127	0.00210908
OS03G0660500	7.15611	4.28593	1.64204	7.32628	0.00679536	0.0351761
OS02G0555900	384.289	-1.27348	0.383055	10.9789	0.000921538	0.00770352
OS03G0219900	712.272	0.88598	0.24785	12.7383	0.000358251	0.00367302
OS11G0594700	170.541	-4.31304	1.43944	8.27457	0.00402042	0.0238309
OS08G0324300	100.74	-2.39954	0.567253	17.9702	2.24396e-05	0.000389815
OS03G0130300	5738.08	-4.40131	0.556826	57.3822	3.58836e-14	6.47679e-12
OS10G0154566	13.6278	-3.69662	1.09542	11.2927	0.000778141	0.00674813
OS09G0538600	64.4246	1.28186	0.461671	7.73584	0.00541353	0.029808
OS04G0247500	333.44	-3.15568	1.19711	8.63914	0.00329017	0.0205011
OS12G0257600	99.95	-2.80418	0.909962	9.17579	0.00245237	0.0163442
OS03G0379300	493.292	-1.26404	0.341262	13.6262	0.000223053	0.00250506
OS09G0565500	2817.41	0.712434	0.229516	9.61282	0.00193223	0.0136562
OS02G0761300	28.8327	-2.48366	0.714431	12.0464	0.000518917	0.00494099
OS09G0539400	254.03	1.60454	0.319401	25.0234	5.6639e-07	1.79248e-05
OS01G0526200	1922.22	0.645914	0.201946	10.2118	0.00139548	0.010646
OS02G0241300	1729.34	-3.40737	0.764788	20.3955	6.2979e-06	0.000134604
OS09G0296400	1451.07	0.970929	0.279979	11.975	0.000539199	0.00510327
OS02G0211500	81.8617	-1.14342	0.44481	6.59811	0.0102087	0.0473867
OS06G0589500	1942.7	1.67532	0.435699	14.5959	0.000133205	0.0016619
OS01G0627800	274.474	-4.59291	1.54376	8.19005	0.00421208	0.0246907
OS01G0971000	1246.09	2.80621	0.532874	26.9636	2.07323e-07	7.61808e-06
OS11G0252400	46.3675	4.44736	1.21428	15.0172	0.000106536	0.00138438
OS03G0733900	158.374	2.62245	0.405648	40.8421	1.65039e-10	1.42298e-08
OS01G0788800	18.5934	4.17584	0.987783	19.7531	8.81195e-06	0.000176939
OS02G0640300	175.622	0.995396	0.354749	7.85029	0.00508127	0.0284119
OS03G0188200	209.099	1.50138	0.481469	9.63083	0.00191338	0.0135719
OS03G0783000	1948.67	0.428122	0.152581	7.86705	0.00503436	0.0282168
OS03G0358200	25.5461	2.33228	0.744759	9.79359	0.00175121	0.0126804
OS03G0826700	1877.69	0.563362	0.186132	9.14855	0.00248916	0.0165123
OS10G0484900	2645.72	0.771598	0.265695	8.40926	0.00373314	0.0226471
OS06G0334100	116.379	-1.86329	0.592725	9.84825	0.00169994	0.012382
OS06G0660700	3695.84	0.726478	0.259292	7.83036	0.00513759	0.0286463
OS11G0444800	121.31	-1.88046	0.407045	21.0888	4.38488e-06	0.0001001
OS04G0551700	101.618	1.36864	0.514382	7.03214	0.00800596	0.0396676
OS10G0415300	697.291	-0.829799	0.325182	6.48957	0.0108509	0.0496522
OS04G0496300	2702.26	2.25866	0.770698	8.38178	0.00379	0.0228569
OS10G0491000	3016.15	-1.58788	0.583106	7.32568	0.00679762	0.0351767
OS01G0182500	420.264	-0.778388	0.221877	12.2805	0.000457705	0.00448556
EPlOSAG00000046138	3.60076	4.50724	1.65886	7.54631	0.00601331	0.0320781
OS12G0272500	69.8446	1.97514	0.503084	15.3435	8.96302e-05	0.00120378
OS05G0438800	4387.92	-1.27517	0.4426	8.23452	0.00411011	0.0242444
OS09G0410125	215.655	-1.79297	0.566431	9.87584	0.00167463	0.0122575
EPlOSAG00000011021	35.957	2.44904	0.53745	21.0471	4.48123e-06	0.000101804
OS05G0497150	1254.4	1.4929	0.392235	14.3398	0.000152601	0.00185459
OS02G0167600	233.348	1.40149	0.510218	7.48148	0.00623367	0.0329865
OS04G0286400	275.25	-5.47637	1.11569	29.6207	5.25421e-08	2.34831e-06
OS08G0385900	2083.39	0.702625	0.215808	10.5772	0.00114488	0.0091042
EPlOSAG00000004223	3.05841	-4.93036	1.86795	6.83969	0.00891544	0.0429117
OS03G0244200	12297.4	-1.25442	0.384399	10.5667	0.00115141	0.00915164
OS05G0161700	32.9015	-3.58246	1.05665	14.3052	0.000155434	0.00188274
OS07G0672700	106.055	-6.65351	2.03319	9.16912	0.00246133	0.0163773
OS01G0303300	4973.46	-4.79407	0.624377	53.6122	2.44236e-13	3.63038e-11
OS12G0212100	13.6287	4.22303	0.912343	21.8942	2.88109e-06	7.07881e-05
OS05G0476200	3456.95	1.17851	0.249465	22.1706	2.49469e-06	6.27012e-05
OS08G0165601	233.006	1.10734	0.432655	6.51913	0.010672	0.0489713
OS11G0665950	37.1974	-4.93732	1.73195	7.96677	0.00476438	0.0270778
OS01G0128300	686.674	1.14387	0.272245	17.5632	2.77919e-05	0.000465284
OS09G0509050	4.98978	5.46212	1.93732	8.30355	0.00395676	0.0235897
OS01G0625900	685.522	0.969248	0.292788	10.917	0.000952838	0.00789028
OS03G0230000	151.413	2.35256	0.661004	12.5815	0.00038959	0.00392374
OS10G0485100	1532.91	-0.556334	0.200736	7.67045	0.00561326	0.0306458
OS01G0948600	762.795	-4.54546	1.55556	7.78307	0.0052738	0.02923
OS02G0135900	244.282	0.759002	0.268309	7.99011	0.00470335	0.0268183
OS02G0733300	378.009	2.91489	1.11447	6.60201	0.0101864	0.0473058
OS09G0504400	4277.49	-0.514352	0.152742	11.3259	0.000764352	0.0066549
OS02G0162766	149.093	-2.67118	0.655598	16.1074	5.98492e-05	0.000868011
OS07G0283200	1180.36	0.68538	0.180127	14.453	0.000143697	0.00176598
OS07G0225000	109.196	-1.26202	0.478341	6.91743	0.00853594	0.0415293
EPlOSAG00000046647	2.85887	-6.41163	2.41422	7.38603	0.00657325	0.0343239
OS12G0291400	242.273	3.56694	1.28091	8.40418	0.00374359	0.0226965
OS08G0282000	2322.1	0.465274	0.168198	7.64402	0.00569608	0.0309437
OS01G0731600	150.926	-6.28021	1.76518	12.7122	0.000363278	0.00370841
OS07G0567000	423.401	0.68991	0.245606	7.87734	0.00500581	0.0280807
OS02G0231000	33.9167	2.5151	1.00409	6.63124	0.0100205	0.0467444
OS11G0682501	4.60421	-7.12351	2.63785	7.48711	0.00621421	0.0329093
OS11G0609600	216.578	-1.01685	0.39396	6.63971	0.00997301	0.0465691
OS03G0641200	57.0164	2.06586	0.589962	12.0857	0.000508113	0.00485209
OS01G0339950	1459.12	1.45959	0.400849	13.1232	0.000291662	0.00311352
OS10G0358700	484.484	0.715635	0.241056	8.7957	0.00301942	0.019189
OS03G0685500	25380.2	0.896616	0.226455	15.6142	7.76711e-05	0.00107931
OS01G0577300	58.0592	-6.25479	1.23686	29.7929	4.80751e-08	2.2026e-06
OS03G0214100	3898.11	2.04179	0.267802	56.997	4.36468e-14	7.75026e-12
OS09G0245500	1259.5	0.56713	0.185633	9.32185	0.00226437	0.015391
OS02G0797500	5509	0.638712	0.17371	13.4939	0.000239334	0.00265075
OS03G0763000	1281.27	0.633939	0.235218	7.25183	0.00708289	0.0362588
OS06G0691500	6.07977	-9.81796	3.29849	8.07881	0.00447859	0.0258698
OS06G0255001	46.9325	-2.62715	0.598041	18.9721	1.32642e-05	0.000248703
OS06G0594600	6.95019	-4.28259	1.40827	9.77953	0.00176466	0.0127544
OS04G0649100	1878.33	1.17743	0.319199	13.5184	0.000236238	0.00262261
OS02G0700700	153.205	1.35977	0.405636	11.1745	0.000829284	0.00709426
OS01G0916350	4912.21	-0.984404	0.271179	13.1147	0.000292983	0.00312382
OS03G0374600	315.346	-2.21176	0.577398	14.3491	0.000151855	0.0018462
OS03G0576700	42146.2	0.667489	0.215386	9.58277	0.00196412	0.0138339
OS07G0202000	113.36	1.67924	0.5703	8.59198	0.00337646	0.0208961
OS03G0796301	67.1329	-5.64844	1.12486	23.5841	1.19572e-06	3.33725e-05
OS05G0103400	88.5217	2.43806	0.937168	7.01516	0.00808226	0.0399311
OS08G0535400	3068.15	-0.535749	0.19033	7.91183	0.00491125	0.0276916
OS04G0432250	64.5945	-2.63433	0.843465	9.48497	0.00207162	0.0144057
OS10G0374700	132.62	-1.60445	0.497102	10.3093	0.00132363	0.0102165
OS05G0404400	169.82	1.44007	0.303965	22.3448	2.27824e-06	5.79708e-05
OS12G0175400	37.6752	2.06343	0.726594	8.10249	0.00442045	0.0256196
OS02G0619600	1961.08	-1.02992	0.395363	6.75022	0.00937362	0.0444247
OS01G0766600	1154.03	-0.550701	0.185171	8.8322	0.00295961	0.0189003
OS01G0228500	359.579	-1.74977	0.499473	12.106	0.000502606	0.00480938
OS08G0487700	77.8287	1.37903	0.49484	7.74632	0.00538221	0.0296803
OS02G0119200	317.86	-0.889087	0.3315	7.16567	0.00743118	0.0374466
OS11G0104400	1452.75	1.18343	0.345698	11.6433	0.000644338	0.00583742
OS03G0787300	13163.1	0.729842	0.200209	13.2543	0.000271961	0.00294237
OS12G0617100	770.172	-0.754021	0.239868	9.85858	0.00169042	0.0123346
OS12G0603300	29.3694	2.7502	0.678852	16.2399	5.58052e-05	0.000821327
OS10G0428200	892.362	-2.55625	0.871404	9.32816	0.00225659	0.015363
OS12G0441700	811.299	-3.2927	0.894755	17.2409	3.29268e-05	0.000537064
OS06G0365700	818.499	-3.05113	0.90915	13.6352	0.00022198	0.00249727
OS03G0410300	672.485	-0.677808	0.234042	8.37037	0.00381388	0.0229588
OS07G0192800	22.3054	1.95879	0.676991	8.35798	0.00383998	0.0230905
OS01G0893700	16.3033	2.9712	1.0919	7.36115	0.00666481	0.0346774
OS07G0255900	82.9428	4.00735	0.715848	30.301	3.69933e-08	1.74602e-06
OS08G0485400	914.603	-1.00507	0.361987	7.67155	0.00560983	0.0306372
OS07G0668700	300.953	-1.19414	0.419457	8.05467	0.00453865	0.0260883
OS03G0257500	26.0641	3.26404	1.06103	10.724	0.00105757	0.00856109
OS06G0243900	19.2433	-6.8382	1.23446	37.0995	1.12251e-09	7.86235e-08
OS09G0369500	194.293	-5.43458	1.37594	16.622	4.5618e-05	0.000698625
OS06G0706400	1029.31	-1.58872	0.436143	13.1095	0.000293807	0.00313057
OS08G0299200	837.989	0.842375	0.265098	10.0662	0.00151016	0.011303
OS10G0405500	440.482	1.13687	0.434527	6.81063	0.00906166	0.04345
OS01G0691200	4.00544	-6.63465	2.57968	6.7139	0.00956642	0.0451684
OS06G0236600	96.0987	2.34904	0.541908	18.7426	1.49601e-05	0.000275162
OS02G0567200	1002.86	0.993642	0.345955	8.2125	0.00416027	0.0244656
OS02G0192250	4.50903	-11.4323	3.49234	9.49174	0.00206399	0.0143703
OS04G0422600	336.98	-2.65541	0.456056	33.0944	8.77905e-09	4.84713e-07
OS09G0519000	10.7361	-7.99827	2.96785	6.80595	0.00908546	0.0435386
OS06G0621500	165.029	-1.51831	0.488581	9.56492	0.0019833	0.0139348
OS05G0446600	110.756	-3.1518	0.718993	18.461	1.73416e-05	0.00031232
OS03G0793500	2129.5	-0.948014	0.169171	31.2811	2.23247e-08	1.12652e-06
OS01G0103900	106.347	1.59021	0.527756	9.03061	0.00265496	0.0174152
OS01G0149600	3742.76	1.40208	0.314838	19.6447	9.32631e-06	0.000185341
OS11G0492800	16.7936	3.04963	0.814778	13.8873	0.000194102	0.00225548
OS02G0641900	90.6745	1.61358	0.546208	8.65021	0.00327024	0.0204013
OS02G0619801	134.133	-2.03182	0.617576	10.6258	0.0011152	0.00891128
OS02G0554900	126.634	2.17204	0.6773	10.1021	0.00148102	0.0111203
OS03G0315800	1033.39	0.730006	0.24759	8.67332	0.00322903	0.0202006
OS03G0105800	608.502	-0.676155	0.179868	14.1051	0.000172879	0.00205162
OS07G0158300	436.89	1.11037	0.320925	11.9144	0.000557004	0.00522938
OS11G0422100	101.657	1.07814	0.371398	8.42857	0.00369371	0.0224493
OS04G0290000	376.831	-5.64335	1.16101	26.0806	3.27458e-07	1.13112e-05
OS02G0155000	202.076	-1.09644	0.296851	13.5964	0.000226615	0.0025338
OS04G0678700	1278.37	2.44601	0.440929	29.9308	4.47749e-08	2.06002e-06
OS05G0283000	11.3515	-3.6987	1.34081	9.04946	0.00262773	0.0172711
OS05G0199500	1058.72	0.890154	0.186049	22.8347	1.76553e-06	4.64724e-05
OS06G0326700	2807.58	-1.39852	0.355317	15.3453	8.95449e-05	0.00120378
OS11G0142500	3914.61	-0.715064	0.141278	25.5561	4.29703e-07	1.41867e-05
OS03G0178300	23.7375	-2.72743	0.986102	7.49586	0.00618409	0.0327763
OS07G0253100	79.2155	1.35326	0.392063	11.9264	0.000553446	0.0052049
OS09G0241700	1039.16	-2.77029	0.976512	8.54322	0.00346811	0.0213587
OS01G0356500	682.09	0.617226	0.224376	7.55566	0.00598218	0.0319692
OS02G0562350	13.001	-3.4713	1.29041	7.32644	0.00679476	0.0351761
OS01G0136100	624.548	-1.56259	0.419222	13.7359	0.000210391	0.00239479
OS07G0648566	258.528	-4.17507	1.21123	11.9557	0.000544804	0.00514276
OS07G0659300	9.89113	4.23144	1.60014	6.77085	0.00926585	0.0440561
OS06G0270200	262.955	-1.46785	0.429787	11.5538	0.000676092	0.00606091
OS01G0222300	207.553	1.40109	0.348411	16.0765	6.08356e-05	0.000880375
OS05G0135400	7.01089	4.79916	1.82068	7.38861	0.00656381	0.0342965
OS05G0550000	383.163	-1.4298	0.435949	10.6558	0.00109729	0.00880457
OS01G0626200	1939.59	0.501936	0.173092	8.40064	0.00375089	0.0227211
OS09G0509450	20.3616	1.82202	0.674847	7.30623	0.00687161	0.035468
OS08G0474866	13.526	-4.53289	1.67763	7.03138	0.00800935	0.0396783
OS05G0585400	782.891	1.44088	0.308172	21.7158	3.16174e-06	7.67651e-05
OS09G0498200	10.9728	-4.07263	1.41767	8.09065	0.00444941	0.0257387
OS05G0394900	79.7383	-1.7574	0.535673	10.6532	0.00109881	0.00881459
OS02G0450000	1169.74	0.928533	0.219562	17.8185	2.43007e-05	0.000414905
OS07G0584366	124.042	1.04731	0.253842	17.0212	3.69656e-05	0.000592062
OS02G0208500	6.21801	-4.84239	1.80192	7.63838	0.00571392	0.0310149
OS07G0134600	678.291	-0.777559	0.244216	10.1079	0.00147632	0.0110952
OS05G0119600	266.56	1.58981	0.316591	25.0257	5.65704e-07	1.79203e-05
OS01G0794400	136.768	-5.20579	0.732771	45.6987	1.37916e-11	1.50018e-09
OS08G0116700	52.8886	-2.63752	0.845688	9.46537	0.00209387	0.0145205
OS04G0690900	54.2032	-1.37538	0.529674	6.7137	0.00956749	0.0451684
OS08G0553100	86.0269	-1.4908	0.514967	8.33441	0.00389011	0.0233024
OS04G0493100	2300.79	-0.811634	0.317216	6.52523	0.0106355	0.0488431
OS07G0187900	592.192	-1.33583	0.501977	7.02213	0.00805083	0.0398358
OS07G0671800	18927.5	-1.11244	0.39668	7.81642	0.00517737	0.0288119
OS01G0913000	301.627	0.870919	0.219593	15.6978	7.4312e-05	0.00103879
OS01G0300600	6597.29	0.842603	0.173907	23.3965	1.31818e-06	3.63783e-05
OS01G0772800	6351.93	0.34108	0.104119	10.7252	0.00105684	0.00855739
OS08G0169100	103.017	-3.89089	1.21846	9.57532	0.00197211	0.0138753
OS12G0446900	248.079	3.10826	0.42636	51.6253	6.71716e-13	9.11812e-11
OS04G0628400	2091.56	-0.400843	0.151826	6.96478	0.00831298	0.0407741
OS03G0775300	1861.34	0.51408	0.182929	7.88919	0.00497312	0.0279212
OS07G0231800	454.299	1.48991	0.440022	11.3822	0.000741523	0.00650268
OS07G0186500	484.504	-1.14164	0.356154	10.2107	0.0013963	0.0106498
OS03G0799700	497.518	0.582273	0.22534	6.67122	0.00979822	0.0459751
OS01G0759100	171.724	2.29526	0.719611	10.1825	0.00141776	0.0107709
OS02G0176650	455.037	0.906714	0.318906	8.06052	0.00452401	0.0260406
OS07G0486000	380.189	-1.35262	0.500379	7.24875	0.00709503	0.036278
OS04G0408801	1165.92	1.11636	0.396062	7.89636	0.00495344	0.0278468
OS01G0794800	115.009	2.68905	0.864763	9.85263	0.00169589	0.012369
OS04G0642100	1367.64	1.03123	0.333289	9.52709	0.00202461	0.0141688
OS09G0315050	243.458	1.02798	0.388376	6.97874	0.00824838	0.0405385
OS01G0632100	27.5797	2.13151	0.662855	10.5545	0.00115905	0.00919014
OS05G0314700	119.308	-2.90103	0.61493	21.6165	3.32969e-06	8.04267e-05
OS11G0251250	49.2767	-4.03907	1.36647	8.84819	0.0029338	0.0187683
OS05G0178600	2229.91	0.95896	0.227925	17.6275	2.6868e-05	0.000451927
OS04G0605500	1683.65	-1.77932	0.50349	12.2994	0.000453112	0.00444719
OS03G0788100	11.0387	4.25179	1.23403	11.6027	0.000658546	0.00593924
OS12G0165700	2839.01	0.859059	0.210672	16.5732	4.68071e-05	0.00071351
OS10G0544500	2509.68	-0.842277	0.271374	9.59993	0.00194585	0.0137288
OS04G0612100	57.761	1.14289	0.402246	8.07811	0.00448032	0.0258708
OS12G0104800	8899.25	0.530619	0.207174	6.55099	0.0104826	0.0483369
EPlOSAG00000021603	39.6922	-2.02649	0.663945	9.19082	0.00243233	0.0162336
OS03G0820100	2143.45	0.422446	0.139589	9.15197	0.0024845	0.0164914
OS12G0126200	301.372	0.686421	0.256579	7.16368	0.00743944	0.0374537
OS12G0595500	120.107	-1.0764	0.372912	8.2999	0.00396473	0.0236202
OS09G0431900	72.3941	-1.8049	0.48121	14.213	0.000163243	0.00195356
OS05G0479800	70.9693	-1.44505	0.479666	9.00126	0.00269794	0.0176157
OS08G0343000	221.461	1.07637	0.379167	8.09413	0.00444088	0.0257171
OS03G0279816	329.726	1.57846	0.602534	6.79309	0.00915112	0.0437194
OS06G0488050	24.9749	2.31664	0.791179	8.5841	0.00339112	0.0209789
OS05G0319875	21.7723	6.15566	1.48233	19.8417	8.4126e-06	0.000169751
OS02G0153100	135.89	-1.66935	0.627253	6.99392	0.00817872	0.0402926
OS11G0430000	257.766	-1.56862	0.547017	8.18065	0.00423395	0.0247755
OS04G0442200	262.901	-0.922062	0.28431	10.4832	0.00120466	0.00946495
OS01G0838200	124.524	4.2417	0.805713	25.9521	3.49997e-07	1.19391e-05
OS02G0509600	792.722	-3.57173	0.766551	20.5175	5.90899e-06	0.00012762
OS03G0812500	430.512	-4.25502	1.18987	16.5482	4.74289e-05	0.000720981
OS06G0191200	339.243	-0.792336	0.242619	10.635	0.00110968	0.00888882
OS03G0711525	1225.02	-1.75085	0.566775	9.40119	0.00216844	0.0148947
OS02G0655100	273.998	-0.711191	0.247333	8.24805	0.00407957	0.0241046
OS11G0684100	308.806	-0.996538	0.368725	7.27443	0.0069943	0.0359398
OS05G0389400	1871.98	-0.931008	0.301223	9.51241	0.00204087	0.0142611
OS01G0178200	309.727	0.872088	0.247233	12.4273	0.000423098	0.0042003
OS07G0485400	1627.84	1.02908	0.184729	30.8913	2.72891e-08	1.334e-06
OS05G0145100	34.2378	-3.48061	1.28578	7.06173	0.00787478	0.0391652
OS04G0648700	1518.63	0.990022	0.202579	23.7983	1.06979e-06	3.04836e-05
OS06G0320700	2653.84	-0.500708	0.173717	8.29808	0.00396869	0.0236395
EPlOSAG00000009004	6.57904	-4.78837	1.91867	6.69717	0.00965662	0.0454796
OS10G0400100	899.408	-1.52111	0.433233	12.1948	0.00047923	0.00464243
OS08G0561500	1628.54	0.945149	0.370441	6.48246	0.0108944	0.0497333
OS02G0168300	414.768	1.76251	0.467196	14.0475	0.00017825	0.00210101
OS08G0446400	219.998	-0.897354	0.298281	9.02659	0.00266081	0.0174431
OS06G0679750	104.473	-1.36978	0.471081	8.39043	0.00377202	0.0228029
OS10G0340301	61.4397	-3.6887	0.837988	18.5672	1.64016e-05	0.000298005
OS09G0527600	108.608	1.28293	0.440453	8.44728	0.0036559	0.022273
OS02G0143400	47.4878	3.69137	1.08201	11.8417	0.000579188	0.00538989
OS07G0521500	76.4354	-4.12467	1.29575	10.6335	0.00111059	0.00889179
OS03G0156600	15.7512	-2.91916	1.12818	6.55201	0.0104766	0.0483212
OS09G0518600	189.72	-1.78899	0.359579	24.4981	7.43827e-07	2.23761e-05
OS02G0498700	3809.05	0.330069	0.119328	7.64669	0.00568766	0.0309081
OS08G0376100	30.5085	-4.05742	1.40907	8.48618	0.00357854	0.021886
OS08G0173600	91.9825	-3.85148	0.865641	18.7762	1.46988e-05	0.000271267
OS03G0128300	770.084	2.34467	0.829579	7.78854	0.00525786	0.0291659
OS07G0689600	544.667	3.11763	0.796967	14.7861	0.000120418	0.00152731
OS09G0293500	896.8	-0.936553	0.270856	11.9059	0.000559561	0.00524888
OS02G0515100	192.277	-1.33377	0.391466	11.5289	0.000685234	0.00611829
EPlOSAG00000006543	28.506	-4.78895	1.22924	14.4974	0.000140354	0.00173137
OS06G0151600	632.907	0.705365	0.217429	10.5051	0.00119046	0.00938938
OS03G0314500	744.569	3.33317	0.699542	23.8095	1.06354e-06	3.03803e-05
OS01G0941800	227.014	1.03813	0.398923	6.75599	0.00934337	0.0443476
OS12G0611300	60.0924	1.51936	0.504853	9.02133	0.00266847	0.0174794
OS03G0711250	159.616	-2.01553	0.610078	10.7154	0.00106249	0.00858549
OS06G0674800	746.633	-0.714718	0.270705	6.95439	0.0083614	0.040896
OS11G0103100	874.991	0.817971	0.318856	6.56277	0.0104134	0.0481396
OS02G0722300	1243.54	-1.55413	0.596469	6.70865	0.00959461	0.0452401
OS07G0657100	1069.64	-4.62551	1.23546	12.8185	0.000343204	0.00356104
OS12G0439201	248.807	-3.51768	1.23839	8.08988	0.00445132	0.025744
OS10G0521000	662.699	-1.5924	0.444732	12.6691	0.000371755	0.00378085
OS10G0151800	3818.08	0.350237	0.123238	8.07173	0.00449613	0.0259268
OS01G0662700	555.268	1.13631	0.252595	20.1433	7.18511e-06	0.000149009
OS06G0664300	127.654	2.18948	0.566398	15.3448	8.95667e-05	0.00120378
OS06G0235300	386.684	-1.44687	0.546748	6.93284	0.00846274	0.0412525
OS09G0272000	462.752	2.05853	0.386542	28.1504	1.12245e-07	4.51315e-06
OS03G0669800	982.458	-1.08455	0.415528	6.77305	0.00925447	0.0440157
OS04G0588200	641.505	1.11186	0.357268	9.63269	0.00191144	0.0135647
OS01G0901300	652.17	0.821368	0.24848	10.8972	0.000963095	0.00796117
OS02G0179500	245.075	1.73323	0.522823	10.8663	0.000979283	0.0080484
OS06G0109400	1421.21	0.744665	0.278973	7.10775	0.00767514	0.0383874
OS01G0225100	1692.39	-0.493629	0.154329	10.2197	0.00138946	0.0106222
OS12G0589400	107.679	-1.84128	0.486984	14.2279	0.000161955	0.00194097
OS05G0405500	172.919	0.93619	0.324836	8.28602	0.00399514	0.0237282
OS01G0368900	16.8976	-10.4255	1.71106	34.2431	4.86408e-09	2.87901e-07
OS08G0542700	846.962	-1.03348	0.300475	11.7739	0.000600662	0.00553796
OS04G0218900	597.98	0.557391	0.169697	10.7788	0.00102669	0.00835646
OS10G0136100	271.961	-3.45979	1.29531	7.03334	0.0080006	0.0396529
OS08G0386700	2052.47	0.642905	0.181455	12.5331	0.000399815	0.00401012
OS06G0114000	12218.6	0.565614	0.210846	7.18502	0.00735145	0.037176
OS12G0417000	268.77	-4.25573	1.30676	10.4932	0.00119815	0.00943186
OS10G0389200	293.624	1.1912	0.280195	17.9803	2.23203e-05	0.000388771
OS03G0749401	48.561	2.07774	0.513458	16.2914	5.43086e-05	0.000804708
OS05G0214400	38.2428	1.8535	0.642551	8.26433	0.00404316	0.0239225
OS08G0138200	126.442	-2.16749	0.824784	6.76914	0.00927474	0.0440919
OS06G0644466	188.583	1.46329	0.552756	7.09801	0.00771697	0.0385145
OS01G0835700	53.7046	1.807	0.669426	7.21979	0.00721043	0.0367058
OS01G0197900	65.0562	-1.51996	0.560353	7.30606	0.00687226	0.035468
OS01G0890500	34.8063	-2.18209	0.818041	7.01313	0.00809141	0.0399583
OS07G0585800	6892.14	0.637616	0.231076	7.59877	0.00584082	0.0314852
OS02G0198700	352.849	1.52847	0.473688	10.3149	0.00131959	0.0102021
OS08G0115800	55.95	2.51247	0.989229	7.40484	0.00650487	0.0340534
OS03G0633800	1259.62	0.971605	0.335076	8.37274	0.0038089	0.0229372
OS01G0180000	2417.84	0.885026	0.263543	11.2344	0.00080295	0.00691944
OS01G0842400	57.6707	3.08358	0.876173	12.8231	0.000342362	0.00355679
OS08G0270800	1266.83	-0.651003	0.204746	10.0897	0.00149103	0.0111802
OS10G0491100	275.61	-4.14719	1.19698	12.0582	0.000515646	0.00491127
OS05G0367800	4.75226	-6.25625	2.26273	7.80072	0.00522255	0.0290171
OS06G0526100	51.6389	2.14878	0.583764	13.4118	0.000250051	0.0027463
OS03G0744675	76.2095	-2.72216	0.980967	7.45173	0.00633755	0.0334064
OS11G0205500	547.357	-1.28027	0.422098	9.12836	0.00251677	0.0166517
OS09G0371650	51.6762	4.27286	1.26327	13.3162	0.000263127	0.00286215
EPlOSAG00000023231	19.2763	-2.64211	0.862499	9.26009	0.00234202	0.0157813
OS01G0209800	683.804	-1.20327	0.438822	7.4676	0.00628194	0.0331878
OS11G0265650	110.472	0.994683	0.323034	9.4837	0.00207305	0.0144096
OS07G0236800	2428.5	-0.57091	0.180648	9.9721	0.0015893	0.011763
OS11G0544866	27.5608	3.30423	0.878866	14.1708	0.000166939	0.00199199
OS04G0206450	179.752	-1.88496	0.465278	16.1777	5.7669e-05	0.000843467
OS03G0305500	3478.28	0.401039	0.121783	10.8366	0.000995115	0.00814185
OS07G0661900	1715.46	0.664608	0.212811	9.73585	0.00180708	0.0130038
OS01G0625300	220.802	2.29235	0.339046	45.1346	1.83943e-11	1.94294e-09
OS07G0182100	4481.91	-1.14647	0.345328	10.9508	0.00093564	0.00778712
OS04G0412800	285.971	2.29425	0.754901	9.03336	0.00265097	0.0173925
OS10G0456950	41.6058	-1.71761	0.661298	6.68499	0.00972279	0.0456733
OS11G0592000	233.955	-1.8478	0.582014	9.99859	0.0015666	0.0116379
OS01G0571766	146.223	-1.39039	0.510819	7.35304	0.00669496	0.0347806
OS02G0754700	879.214	0.834726	0.150625	30.6531	3.08538e-08	1.48179e-06
OS08G0516600	798.787	1.59538	0.41986	14.2824	0.000157327	0.00189867
OS05G0551650	10.5099	3.68023	1.23002	8.72613	0.00313681	0.0197744
OS02G0586900	845.503	-6.83959	1.36795	20.7532	5.22452e-06	0.000115262
OS03G0798300	164.151	1.23528	0.473321	6.78782	0.00917819	0.0437787
OS06G0200350	121.901	-1.83645	0.620405	8.64029	0.00328809	0.0204921
OS07G0564750	28.5367	-2.64912	0.914114	8.19067	0.00421064	0.0246867
OS01G0542100	19.367	2.09689	0.776675	7.22606	0.00718528	0.0366062
OS09G0448200	323.304	-1.00198	0.359635	7.73814	0.00540665	0.0297801
OS02G0182600	272.953	0.783808	0.279475	7.85358	0.00507201	0.0283746
OS05G0432700	4397.69	-1.2513	0.286502	18.9298	1.35619e-05	0.00025332
OS01G0934900	64.661	-1.29628	0.497912	6.78996	0.00916722	0.0437517
OS06G0509100	560.144	3.24545	1.24646	7.14746	0.00750701	0.0377283
OS06G0554600	46.4218	2.96589	0.770235	15.1221	0.000100775	0.00132577
OS06G0714400	100.62	-1.22839	0.384468	10.2183	0.00139057	0.0106233
EPlOSAG00000051673	33.2891	6.17644	1.68969	12.205	0.00047662	0.00462266
OS05G0467400	725.591	0.756909	0.243477	9.64115	0.00190266	0.0135169
OS01G0544450	3512.69	1.44291	0.253593	32.057	1.49717e-08	7.84404e-07
OS09G0293601	404.029	-3.98613	1.46063	6.64448	0.00994634	0.0464842
OS07G0563300	14.6499	-2.50912	0.76105	10.8849	0.000969505	0.00799419
OS01G0879000	124.005	-4.43117	1.32847	10.9841	0.000918994	0.00768558
OS09G0446000	538.677	-0.83939	0.321664	6.78835	0.00917549	0.0437785
OS12G0210200	2136.42	-0.655783	0.143114	20.96	4.6898e-06	0.00010552
OS09G0568200	395.637	1.05726	0.219338	23.1571	1.49291e-06	4.02644e-05
OS12G0191601	186.003	-4.04192	1.48417	6.88965	0.00866962	0.0420365
OS03G0125100	487.357	-1.10352	0.291438	14.2621	0.000159035	0.00191506
OS09G0533200	583.855	3.52309	0.863522	15.8109	6.99964e-05	0.000991968
OS02G0751600	53.4278	1.35449	0.518402	6.81463	0.00904139	0.0433744
OS02G0304900	744.133	1.15623	0.278003	17.2135	3.34061e-05	0.000543801
OS08G0190200	3204.5	0.486133	0.1851	6.89039	0.00866604	0.0420253
OS04G0170166	209.206	-4.86065	1.1432	21.4094	3.7095e-06	8.72277e-05
OS02G0186400	865.922	-1.03547	0.288756	12.7947	0.000347603	0.00359419
OS06G0314501	4.10745	-8.8122	2.88048	8.80925	0.00299707	0.0190802
OS04G0487300	2708.56	0.933054	0.308654	9.10015	0.00255589	0.0168732
OS01G0886300	2633.22	0.570188	0.197288	8.34017	0.00387779	0.023254
OS07G0516100	24.7429	-10.2901	2.02436	25.4189	4.61378e-07	1.50809e-05
OS06G0188500	429.049	-4.51381	1.22808	13.9576	0.000186979	0.00218585
OS01G0766000	299.373	-4.3309	0.746824	31.2167	2.30771e-08	1.15915e-06
OS08G0405700	383.779	1.27522	0.282902	20.2293	6.86937e-06	0.000143732
OS01G0270100	7706.9	-0.782872	0.266556	8.59976	0.00336208	0.0208189
OS01G0896400	1629.74	2.81394	0.957298	8.32553	0.00390918	0.0233825
OS06G0132300	43.1787	1.81425	0.593408	9.32628	0.0022589	0.0153697
OS07G0122300	418.196	-0.924327	0.246999	13.9596	0.000186783	0.00218434
OS05G0328333	29.8848	-3.05241	1.15122	7.15343	0.00748207	0.0376258
OS09G0324300	110.065	-4.13618	1.16567	11.8251	0.000584385	0.00542094
OS12G0111400	67.1782	-1.5414	0.555691	7.63704	0.00571817	0.0310277
OS02G0730600	5.31043	-6.74811	2.26513	8.93622	0.00279571	0.0180857
OS05G0177900	17.1902	5.84496	2.00474	8.74218	0.00310933	0.0196463
OS05G0105600	600.66	-0.918396	0.302386	9.18704	0.00243735	0.0162573
OS05G0459400	1114.16	1.33812	0.469142	8.07085	0.00449829	0.0259289
OS11G0242400	81.7172	0.941187	0.337029	7.79447	0.00524065	0.029095
OS10G0558700	56.3446	-1.78682	0.599871	8.78622	0.00303514	0.0192638
OS04G0172100	215.808	-4.78027	1.20013	17.2994	3.19283e-05	0.000523115
OS01G0393000	1061.99	1.09139	0.33317	10.6742	0.00108641	0.00873433
OS02G0804400	65.3467	1.63854	0.47391	11.864	0.000572283	0.00533925
OS02G0458100	26.4796	3.79007	1.44639	7.43293	0.0064041	0.0336869
OS04G0685300	4656.63	1.10202	0.40977	7.18927	0.00733408	0.0371167
OS03G0390900	239.262	-3.32695	1.30551	6.48527	0.0108772	0.0497033
OS01G0110400	3076.72	-0.848314	0.301158	7.90648	0.00492581	0.0277552
OS01G0764800	848.195	-1.69595	0.61137	7.58933	0.00587147	0.0315806
OS12G0273700	748.362	2.18286	0.660295	10.7094	0.00106591	0.00860954
OS09G0424300	35206.5	-1.66375	0.542694	9.2713	0.00232773	0.0157078
OS08G0403300	56.362	-5.73856	1.3123	19.5801	9.64666e-06	0.00019044
OS06G0679600	43.2735	1.97463	0.71445	7.60513	0.00582023	0.0314
OS05G0277000	58.5122	5.19923	1.2451	18.4096	1.78156e-05	0.000319805
OS10G0178000	238.17	-12.2973	3.52039	8.69333	0.00319377	0.0200411
OS05G0227100	26.5118	6.38335	1.41355	21.5665	3.41772e-06	8.20103e-05
OS04G0401300	1909.98	0.630955	0.154275	16.6993	4.37983e-05	0.00067548
OS03G0101600	2166.86	-0.71594	0.20948	11.6521	0.000641284	0.00581856
OS09G0549450	1237.21	-1.07381	0.287042	13.9208	0.000190675	0.00221977
OS02G0499300	7.45863	-6.11687	1.91936	10.2028	0.00140225	0.0106827
OS01G0268000	15.2596	-3.68687	1.25983	8.78895	0.00303061	0.0192489
OS05G0176500	1035.97	0.833592	0.186301	19.973	7.85421e-06	0.000160454
OS03G0303100	1205.71	-0.813613	0.200855	16.3645	5.22553e-05	0.000779998
OS01G0805975	637.159	0.768787	0.279778	7.53162	0.00606253	0.032283
OS01G0318700	635.856	0.93706	0.29221	10.2463	0.00136956	0.0105019
OS12G0597000	2246.73	0.410532	0.156685	6.86127	0.0088084	0.0425211
EPlOSAG00000042454	80.9964	5.15148	1.40479	12.4248	0.00042367	0.00420343
OS12G0284850	91.233	-1.33531	0.361053	13.6262	0.000223052	0.00250506
OS06G0546400	2609.74	0.827987	0.218801	14.2759	0.000157876	0.00190321
OS06G0348800	190.929	2.08507	0.491439	17.988	2.223e-05	0.000387454
OS12G0204600	29.8906	-4.99379	1.35745	14.1821	0.000165944	0.00198155
OS06G0245600	385.735	1.59398	0.449316	12.4672	0.000414166	0.0041334
OS02G0556700	2349.6	-0.95994	0.317813	9.08225	0.00258103	0.0169959
OS02G0762200	564.417	1.34448	0.278993	23.0644	1.56662e-06	4.20109e-05
OS01G0856900	59.2815	-1.55302	0.577666	7.16377	0.00743907	0.0374537
OS05G0202300	64.912	2.08824	0.600959	11.9064	0.000559414	0.00524888
OS12G0562100	730.198	0.635212	0.235626	7.25646	0.00706466	0.0362107
OS05G0125500	3613.67	-1.17328	0.298849	15.3095	9.12555e-05	0.00122257
OS07G0201300	106.611	1.38183	0.44385	9.63522	0.00190882	0.0135519
OS08G0170800	1330.39	-0.814424	0.237659	11.7066	0.000622795	0.00569091
OS12G0468500	52.897	1.70676	0.647662	6.91121	0.0085657	0.0416555
OS03G0729800	53.6823	-2.39072	0.678149	12.2162	0.000473771	0.00460319
OS01G0558500	1519.41	-0.797555	0.241312	10.8897	0.000967009	0.00798348
OS04G0624701	207.828	2.75416	0.41222	43.4574	4.33291e-11	4.28723e-09
OS08G0530000	1511.98	-0.819471	0.269402	9.22279	0.00239021	0.0160078
OS01G0391100	457.192	-3.35971	0.530928	38.1076	6.69501e-10	4.99844e-08
OS07G0101200	513.858	-0.840071	0.275468	9.27297	0.0023256	0.0157
OS03G0819450	51.7624	1.52317	0.596991	6.48117	0.0109023	0.0497487
OS10G0447400	13.9022	-3.66773	1.41377	7.27972	0.00697374	0.0358622
OS06G0115300	875.513	-1.0831	0.401228	7.24856	0.00709578	0.036278
OS07G0661550	37.2153	-2.33926	0.881168	6.92964	0.00847786	0.0413079
OS04G0512400	2695.97	0.885073	0.32022	7.61118	0.00580075	0.03136
OS11G0707000	71.1441	1.38542	0.39743	12.1486	0.000491237	0.0047323
OS06G0215500	123.227	-6.25813	2.2398	6.7009	0.00963644	0.0453976
OS02G0550900	642.291	-0.50131	0.172895	8.3967	0.00375902	0.022746
OS05G0168700	6626.34	0.426905	0.13004	10.7687	0.00103231	0.00839182
OS05G0501200	8.63214	3.78418	1.34154	8.32481	0.00391072	0.0233832
OS07G0623600	1654.73	0.955717	0.279701	11.6294	0.000649171	0.0058715
OS04G0111250	10.3772	-3.89135	1.43272	7.06729	0.00785041	0.0390876
OS05G0529000	1690.38	-0.704131	0.210009	11.2142	0.000811724	0.00697858
OS03G0107400	760.699	-1.78039	0.656006	7.25305	0.00707807	0.0362487
OS10G0427300	52.1816	-1.57625	0.505163	9.66159	0.00188161	0.0134019
OS06G0167400	1642.68	-1.00432	0.201807	24.6552	6.85601e-07	2.09507e-05
OS11G0579700	850.74	0.660101	0.21031	9.83389	0.00171326	0.0124652
OS12G0498700	682.806	0.716245	0.195279	13.4345	0.000247035	0.00271681
OS05G0135700	39459.2	0.440898	0.164014	7.2192	0.0072128	0.0367065
OS05G0495700	419.926	0.597928	0.220869	7.3215	0.00681346	0.0352476
OS05G0251400	115.093	1.92563	0.547584	12.3362	0.00044426	0.0043773
OS02G0825500	652.223	-3.76441	1.0943	15.9772	6.41116e-05	0.000920081
OS07G0147800	238.676	-1.35759	0.457997	8.7158	0.00315463	0.0198582
OS05G0160800	713.096	1.30324	0.368157	12.4373	0.000420854	0.00418596
OS09G0381600	231.629	1.14105	0.337872	11.3661	0.000747974	0.00654352
OS08G0101100	2313.98	2.21889	0.383974	32.6347	1.11212e-08	5.96947e-07
OS04G0223500	948.891	1.82114	0.420513	18.4695	1.72647e-05	0.000311502
OS11G0490900	314.655	-2.50251	0.681657	13.0915	0.000296644	0.00315671
OS06G0706850	51.3917	2.75521	0.92839	8.61413	0.00333566	0.0206982
OS02G0734900	7966.76	-1.10153	0.236718	21.5249	3.49263e-06	8.34595e-05
OS02G0522300	819.059	-1.80002	0.64927	7.5672	0.005944	0.0318383
OS07G0517300	703.806	1.26296	0.309623	16.5427	4.75674e-05	0.000722084
OS01G0748150	15.7967	-6.10588	2.29427	6.56387	0.010407	0.0481168
OS03G0672500	156.235	1.63008	0.323199	25.2551	5.02269e-07	1.61225e-05
OS01G0111700	39.3476	-2.5149	0.877411	8.0326	0.00459429	0.0263436
OS02G0199300	66.4043	1.19492	0.326545	13.5431	0.000233142	0.00259565
OS07G0196300	318.21	2.17565	0.410472	27.5451	1.5347e-07	5.91031e-06
OS03G0748900	1756.86	0.725186	0.163573	19.6126	9.48409e-06	0.000187706
OS06G0612800	17567.3	-1.13741	0.34802	10.613	0.00112296	0.00895586
OS03G0232050	144.873	-4.22552	1.5486	6.88098	0.00871179	0.0421849
OS01G0772900	2751.23	-4.69438	0.968822	21.3192	3.88813e-06	9.06495e-05
OS09G0334500	273.098	1.92544	0.485175	15.5248	8.14319e-05	0.00111833
OS01G0132800	236.261	1.08277	0.403674	7.16527	0.00743286	0.0374485
OS08G0307601	63.8095	-5.9055	1.33911	20.8028	5.09089e-06	0.000112693
OS02G0662100	1357.68	3.89806	1.39511	7.41263	0.00647676	0.0339448
OS07G0573400	3591.9	0.867619	0.223044	15.0783	0.000103141	0.0013488
OS02G0323600	8.42687	3.68222	1.42833	6.93108	0.00847105	0.0412822
OS01G0197100	1379.24	-1.46299	0.337163	18.6366	1.58158e-05	0.000289121
OS04G0453400	186.924	1.77865	0.573171	9.50698	0.00204692	0.0142854
OS03G0808350	54.9689	-3.38721	0.915921	13.0884	0.000297123	0.00316079
OS01G0930950	17.9741	2.61829	0.929667	7.93941	0.00483697	0.0273956
OS06G0696600	457.727	-1.90794	0.699622	7.31078	0.00685422	0.0354083
OS09G0540400	267.058	3.60475	0.9312	18.9539	1.33914e-05	0.00025066
OS05G0359833	10.6791	-2.59911	0.854288	9.31939	0.00226742	0.0153979
OS04G0691800	1018.74	-1.6667	0.462411	12.8211	0.000342729	0.00355836
OS07G0573900	2159.33	1.56222	0.560821	7.66751	0.00562241	0.03068
OS02G0266300	1567.74	0.589491	0.178805	10.8535	0.000986105	0.00808828
OS11G0157000	10.06	2.79495	1.08676	6.63613	0.0099931	0.046643
OS04G0529400	344.044	-0.990896	0.374333	6.97679	0.00825736	0.0405705
OS06G0548000	2133.92	1.15214	0.371792	9.54102	0.00200931	0.0140767
OS04G0604300	1841.42	1.81729	0.556748	10.485	0.00120349	0.00946102
OS01G0794900	93.6858	2.02336	0.695373	8.98962	0.00271518	0.0176971
OS03G0376600	2540.41	0.856432	0.23502	13.2339	0.000274927	0.00297084
OS07G0464700	54.1079	5.25631	1.76352	8.35672	0.00384263	0.023098
OS01G0843300	46.0257	2.27502	0.576386	15.3985	8.70585e-05	0.00117884
OS01G0632000	27.5797	2.13151	0.662855	10.5545	0.00115905	0.00919014
OS10G0438500	616.123	1.52467	0.349659	18.822	1.43504e-05	0.000265883
OS01G0235700	1818.29	-1.93276	0.632537	9.16853	0.00246213	0.0163793
OS02G0629400	450.205	-1.32986	0.418391	10.0192	0.00154917	0.0115397
OS04G0295400	4.54733	-7.86726	2.27727	11.5309	0.000684496	0.00611357
OS01G0730600	72.0292	2.43199	0.842802	8.27987	0.0040087	0.0237786
OS11G0432900	4464.28	-1.46445	0.379394	14.7435	0.000123173	0.00155362
OS07G0673900	12564.3	-1.45038	0.52126	7.66201	0.00563957	0.0307434
OS05G0579300	543.694	1.16823	0.278775	17.4661	2.92475e-05	0.000485487
OS12G0211500	92.7889	3.85698	1.3328	8.11697	0.00438528	0.025463
OS10G0132500	227.66	1.11103	0.290059	14.6417	0.000130004	0.00162567
OS01G0320700	170.601	-2.70074	0.989844	7.43607	0.00639294	0.0336367
OS11G0549665	2272.7	-2.43371	0.584199	18.5861	1.62398e-05	0.000295228
OS01G0208600	3414.48	-0.920395	0.299539	9.40246	0.00216694	0.0148947
OS04G0604800	26.0816	6.97425	1.37058	23.8514	1.04064e-06	2.98819e-05
OS10G0439166	6.75172	5.31862	1.54661	12.2827	0.000457168	0.00448164
OS01G0538000	3085.94	-1.64893	0.458904	13.5197	0.00023607	0.00262166
OS07G0520300	5.26497	11.08	3.43065	9.43047	0.0021341	0.014728
OS03G0689900	1187.91	-0.751532	0.290221	6.68782	0.00970739	0.0456293
OS07G0645200	184.907	-3.65199	0.793279	20.017	7.67586e-06	0.000157595
OS11G0115375	10.8425	-3.04923	1.11221	7.46164	0.00630274	0.0332816
OS11G0357094	69.242	-7.81835	2.39896	9.89449	0.00165774	0.0121653
OS11G0115350	441.39	-2.29622	0.843199	7.25884	0.00705527	0.0361851
OS06G0609450	645.778	0.540236	0.183283	8.6857	0.00320717	0.0201099
OS04G0308400	17.0882	3.95247	1.4709	6.92512	0.00849931	0.0413878
OS06G0328966	41.5967	-1.37645	0.49875	7.60671	0.00581514	0.0313904
OS09G0421166	208.215	1.37972	0.422649	10.5869	0.00113891	0.00906768
OS03G0846400	2053.94	-0.626206	0.245655	6.48613	0.010872	0.0497018
OS06G0586300	224.211	-2.27421	0.796363	8.08933	0.00445265	0.0257472
OS06G0682800	1672.24	0.734293	0.230811	10.0976	0.00148459	0.0111421
OS07G0520800	541.354	1.50667	0.36625	16.7593	4.24346e-05	0.000659403
OS04G0429100	1201.66	-0.964597	0.20798	21.426	3.67746e-06	8.66605e-05
OS03G0377100	86.6298	3.17055	0.907876	12.3277	0.000446289	0.00439413
OS06G0562700	352.727	-2.04797	0.778727	6.77855	0.00922597	0.0439364
OS01G0256400	2006.59	0.667879	0.261268	6.52075	0.0106623	0.0489459
OS10G0546600	121.634	1.2973	0.373509	12.0628	0.00051438	0.00490206
EPlOSAG00000030923	34.2839	-3.27409	1.22586	8.785	0.00303717	0.0192646
OS04G0459900	122.45	1.59332	0.38991	16.5915	4.63576e-05	0.000708304
OS01G0765400	253.802	-1.76344	0.496767	12.4392	0.000420414	0.00418503
OS05G0221400	2128.59	0.447698	0.136912	10.6834	0.00108104	0.00870396
OS02G0470600	52.8672	-2.78286	0.845311	10.5359	0.00117079	0.00927206
OS01G0952800	63.8721	-2.00499	0.670823	8.93923	0.00279111	0.018063
OS03G0685700	154.219	-3.01463	1.11554	7.00115	0.00814574	0.0401723
OS11G0239000	3.40166	7.18965	2.71146	7.19046	0.00732921	0.0371018
OS08G0299000	3998.82	-0.668807	0.205372	10.5823	0.00114173	0.00908397
OS08G0445500	27.6727	-4.18384	1.25865	12.0234	0.000525363	0.00499218
OS07G0515000	343.251	0.964661	0.334869	8.27029	0.00402991	0.0238656
OS01G0600300	3017.28	0.681896	0.239762	8.07164	0.00449634	0.0259268
OS03G0299800	401.167	-1.47257	0.572598	6.54606	0.0105117	0.0484032
OS06G0676900	65.7467	-3.75809	0.9813	13.9249	0.000190259	0.00221654
OS10G0503200	409.488	1.0546	0.363193	8.39634	0.00375978	0.022746
OS04G0625900	1191.87	0.597847	0.199915	8.93267	0.00280115	0.0181137
OS12G0155200	782.881	0.76135	0.237208	10.2854	0.00134086	0.0103156
OS01G0753150	27.0149	2.43247	0.659699	13.6008	0.000226095	0.00252971
OS04G0563350	47.149	-1.26201	0.472255	7.12962	0.00758209	0.038032
OS11G0149100	1415.7	1.30684	0.293682	19.6452	9.32358e-06	0.000185341
OS08G0108300	19.5933	4.10246	1.14579	14.0643	0.000176666	0.00208626
OS03G0158700	191.307	1.6742	0.543833	9.38124	0.00219217	0.0150338
OS05G0447580	65.364	-2.56223	0.978672	6.65943	0.00986322	0.0461877
OS05G0150500	10666.3	-0.441259	0.155207	8.07492	0.0044882	0.025898
OS07G0525100	7.70897	-5.01649	1.97373	6.87457	0.0087431	0.0422991
OS10G0542200	9646.64	-0.377956	0.138876	7.40128	0.00651774	0.034094
OS02G0142850	3.21099	-4.83867	1.90358	6.48796	0.0108607	0.0496891
OS08G0559501	26.5094	-4.8638	1.44614	10.4263	0.00124236	0.00971706
OS04G0132500	905.324	1.48909	0.415443	12.7178	0.000362184	0.00370185
OS03G0128200	36.6781	-2.45601	0.671121	13.5823	0.000228323	0.00254934
OS12G0230100	1852.84	-1.039	0.36314	8.14312	0.00432249	0.0251896
OS09G0280500	29.934	2.66346	0.903233	8.63307	0.00330115	0.0205501
OS11G0696600	806.166	-4.45222	1.02306	25.7874	3.81174e-07	1.28078e-05
OS05G0112101	81.2187	-1.98458	0.668159	8.67998	0.00321725	0.0201576
OS05G0140800	1899.92	-4.47327	0.535261	64.1643	1.14463e-15	2.76478e-13
OS10G0412050	151.072	-2.06031	0.725288	7.91479	0.00490323	0.0276659
OS05G0571200	135.489	-2.00088	0.656904	9.13399	0.00250904	0.0166207
OS07G0495300	26.7016	-3.57158	1.35815	6.57842	0.0103222	0.0478191
OS03G0554950	128.772	-1.70669	0.620101	7.4787	0.00624331	0.0330262
OS03G0154000	277.767	-2.52321	0.78331	10.0915	0.00148959	0.0111719
OS11G0636900	3757.98	0.746761	0.253883	8.6289	0.00330871	0.0205816
OS08G0337001	47.9764	-2.47553	0.870421	7.89587	0.00495477	0.0278468
OS01G0654650	268.334	-1.31816	0.429384	9.34839	0.00223181	0.0152327
OS01G0892500	55.452	-3.32793	1.15754	7.91973	0.00488986	0.0276095
EPlOSAG00000037140	16.4696	-5.42987	1.93751	7.13646	0.00755319	0.0379218
OS06G0731800	6693.56	-0.77026	0.179855	18.2882	1.89881e-05	0.000337714
OS10G0470100	82.2708	-2.43461	0.866201	7.71373	0.00548024	0.0301246
OS03G0803700	2326.86	-0.680734	0.212003	10.2878	0.0013391	0.0103044
OS01G0525800	1150.83	-0.930139	0.337735	7.55328	0.00599011	0.0319855
OS03G0188400	949.06	2.46243	0.595758	16.6048	4.60351e-05	0.000704356
OS07G0605900	9.13953	-4.36627	1.40351	9.39586	0.00217475	0.0149333
OS05G0498800	635.571	-1.0232	0.382935	7.1064	0.0076809	0.0384103
OS02G0189000	889.156	0.921088	0.280705	10.7273	0.00105564	0.00855393
OS09G0482900	78.0611	3.64203	1.02263	12.0229	0.000525509	0.00499218
OS09G0454600	545.457	-2.68589	0.827956	10.1719	0.00142595	0.0108131
OS04G0527900	73.4508	-3.27268	0.665119	23.5246	1.23326e-06	3.43037e-05
EPlOSAG00000047076	10.9829	3.86799	1.27089	9.441	0.00212188	0.0146668
OS07G0422250	695.36	-2.85199	0.679173	16.9752	3.7872e-05	0.000602367
OS04G0146800	183.275	-3.94234	1.25269	9.77639	0.00176767	0.0127734
OS06G0503400	7685.03	-1.02867	0.297947	11.8578	0.000574209	0.00534962
OS01G0118300	852.942	1.38009	0.334836	16.8538	4.03727e-05	0.000633959
OS06G0673800	174.469	-3.01967	1.07548	7.57131	0.00593048	0.0318015
OS05G0267800	86.2983	-4.44944	0.672514	41.1808	1.38782e-10	1.23216e-08
OS08G0484500	3128.43	-0.540332	0.137333	15.4575	8.43793e-05	0.0011511
OS07G0106700	560.392	1.62711	0.579483	7.87314	0.00501744	0.0281364
OS09G0394600	463.733	1.73133	0.526828	10.6526	0.00109914	0.00881513
OS04G0525200	6.08671	-3.71136	1.34212	7.98007	0.00472951	0.0269209
OS01G0351300	2459.1	-0.571759	0.21686	6.94006	0.00842865	0.0411169
OS11G0199900	31.891	-1.87294	0.590677	10.1884	0.00141329	0.0107444
OS07G0188800	5510.76	-0.907088	0.269851	11.2534	0.000794754	0.00686502
OS08G0533101	24.2101	-2.4426	0.812002	9.03642	0.00264653	0.0173773
OS07G0422100	6326.46	-4.93759	0.640475	53.5592	2.50921e-13	3.71296e-11
OS04G0114801	3.32714	-5.499	1.79892	9.74879	0.00179441	0.0129325
OS01G0916400	7404.28	-1.10797	0.267935	16.9967	3.74445e-05	0.000597692
OS01G0141700	840.842	-0.943906	0.252805	13.8855	0.000194288	0.00225639
OS02G0567450	41.0336	2.78461	0.7507	13.486	0.000240352	0.00265843
OS04G0504200	331.875	2.13703	0.749506	7.98913	0.0047059	0.0268244
OS06G0113150	273.543	-2.25915	0.771162	8.378	0.00379791	0.0228836
OS03G0807500	164.277	1.8047	0.517043	12.0658	0.000513555	0.00489562
OS07G0627500	13.6849	-6.34782	1.90358	10.59	0.00113699	0.00905681
OS11G0472500	3799.95	0.53671	0.136793	15.3751	8.81438e-05	0.00119108
OS01G0192500	110.028	-1.07597	0.390105	7.57392	0.00592188	0.0317658
OS09G0565700	419.929	-0.854892	0.228474	13.9619	0.000186557	0.00218325
OS04G0310200	7.55712	5.78242	2.02509	7.89611	0.00495413	0.0278468
OS01G0706850	46.3761	2.01561	0.66099	9.54812	0.00200154	0.0140343
OS01G0117000	124.06	1.38875	0.49397	8.06274	0.00451847	0.0260224
OS07G0656900	1156.05	1.91556	0.527122	13.0193	0.000308303	0.00325442
OS04G0544700	5.70922	-5.62752	2.01376	7.87603	0.00500943	0.0280963
OS06G0332400	3018.43	-0.39096	0.131073	8.89041	0.00286672	0.0184217
OS02G0255100	1814.4	0.598433	0.17366	11.8584	0.000574007	0.00534925
OS07G0648266	353.569	-3.80879	1.24859	8.70647	0.00317082	0.0199276
OS02G0448000	354.184	1.16445	0.330593	12.34	0.000443366	0.00436981
OS03G0221800	895.105	-0.701461	0.269078	6.78145	0.00921099	0.0438841
OS02G0112000	11.5996	3.09624	1.14262	7.24928	0.00709296	0.036278
OS10G0573700	600.503	2.22783	0.397337	30.7869	2.87982e-08	1.39325e-06
OS02G0120900	2242.31	0.632581	0.215174	8.62725	0.0033117	0.0205885
OS03G0149200	13758	1.65838	0.314076	27.5083	1.5642e-07	6.00981e-06
OS04G0679200	163.298	-1.84299	0.301905	37.2202	1.05513e-09	7.43797e-08
OS02G0564600	65.7429	2.81151	0.833457	11.0483	0.000887674	0.00748462
OS02G0639700	1162.93	0.637064	0.180549	12.4334	0.000421734	0.00418987
OS03G0699000	8399.33	-4.97111	0.524571	80.9884	2.27051e-19	1.1301e-16
OS12G0173400	623.59	-1.85234	0.561392	11.8117	0.000588607	0.00544822
OS01G0868000	568.102	-1.51183	0.502919	8.93882	0.00279173	0.0180635
OS07G0272800	155.62	-2.12364	0.517464	16.5282	4.7932e-05	0.000725606
OS02G0282900	215.267	-5.1608	1.31886	13.8162	0.000201588	0.00231833
OS04G0467000	262.302	1.84659	0.622307	8.67834	0.00322013	0.020168
OS03G0828300	242.738	-5.20824	0.880078	32.2266	1.37197e-08	7.24587e-07
OS02G0696650	55.1883	-2.35301	0.649864	12.8747	0.000333062	0.00347116
OS06G0178900	32768.4	0.904735	0.230774	15.3076	9.13488e-05	0.00122332
OS12G0562900	4170.69	0.735462	0.179655	16.7165	4.34013e-05	0.000671072
OS02G0274100	12877.2	-0.992369	0.266895	13.7577	0.000207963	0.00237208
OS09G0491822	6.80764	3.12205	1.22043	6.72874	0.00948718	0.0448423
OS11G0579600	92.9253	-2.26881	0.385381	34.6257	3.99596e-09	2.413e-07
OS06G0699500	1262.13	1.02568	0.32112	10.1521	0.00144137	0.0109049
EPlOSAG00000012068	7.32768	-4.44838	1.37559	11.1799	0.000826892	0.00708118
OS06G0126000	5127.32	-0.499489	0.184953	7.28444	0.00695543	0.0357904
OS03G0336700	1527.99	-1.62494	0.332064	23.648	1.15667e-06	3.25036e-05
OS11G0100100	363.811	-1.32912	0.320191	17.1283	3.49383e-05	0.000563715
OS07G0173700	3461.07	0.622048	0.240569	6.67394	0.00978327	0.0459115
OS05G0437050	23.9998	-2.10037	0.738413	8.05488	0.00453813	0.0260883
OS09G0556200	1220.47	-1.11597	0.333361	11.1405	0.00084463	0.0071993
EPlOSAG00000032066	7.63878	-4.72198	1.65066	7.8264	0.00514886	0.0286921
OS10G0509800	782.69	0.81295	0.30917	6.89318	0.00865253	0.0419722
OS01G0585600	2339.65	-0.605084	0.202676	8.89735	0.00285585	0.0183861
OS09G0554200	296.767	-1.88795	0.570329	10.7816	0.00102512	0.00834787
OS02G0178500	2050.55	1.47955	0.323408	20.7136	5.33371e-06	0.000117068
OS10G0515200	117.965	-2.83587	0.606959	21.1494	4.24844e-06	9.76635e-05
OS04G0655300	955.559	-2.57406	0.539971	22.0308	2.68311e-06	6.68234e-05
OS06G0116400	291.26	1.13342	0.358379	9.951	0.00160762	0.0118595
OS10G0125600	90.5079	-2.56221	0.861494	9.26973	0.00232972	0.015718
OS11G0206400	305.106	1.08685	0.303273	12.785	0.000349401	0.00360787
OS10G0498200	521.676	-2.28739	0.282501	64.2028	1.1225e-15	2.75179e-13
OS09G0387150	202.473	-1.69043	0.547107	9.42854	0.00213634	0.0147311
OS03G0746800	2855.68	0.586286	0.206211	8.07098	0.00449798	0.0259289
OS12G0171900	82.7421	-2.54027	0.522851	24.5193	7.3569e-07	2.21719e-05
OS05G0496100	9.26257	-3.97418	1.18196	11.1474	0.000841487	0.00717437
OS03G0699700	575.495	4.46412	0.754267	32.0983	1.46564e-08	7.69108e-07
OS04G0352066	140.092	-3.26985	0.913228	12.2579	0.000463285	0.00452674
OS06G0503100	378.593	0.754639	0.290047	6.75545	0.00934618	0.0443545
OS11G0569600	43.2642	-3.55494	0.784494	19.783	8.67491e-06	0.000174401
OS04G0586600	9.27508	-7.24539	2.1975	10.5051	0.00119045	0.00938938
OS01G0905700	1136.14	-1.48084	0.329389	20.0016	7.73793e-06	0.000158671
OS06G0215925	71.0706	-4.40746	1.31818	10.4292	0.00124039	0.00970397
OS05G0367900	119.166	-1.86068	0.606887	9.28984	0.00230428	0.0155849
OS06G0307900	315.228	-0.880811	0.316154	7.74885	0.00537467	0.0296586
OS03G0232000	552.864	-1.56091	0.384116	16.3327	5.3138e-05	0.000789856
OS04G0395600	8208.21	-0.720612	0.190355	14.2944	0.000156332	0.00189014
OS06G0472300	678.176	-0.688453	0.234879	8.57319	0.00341149	0.0210772
OS02G0646200	1287.85	1.97002	0.402883	23.4786	1.26309e-06	3.50443e-05
OS02G0202200	379.208	-6.3804	0.913358	41.8675	9.76706e-11	9.19335e-09
OS03G0310701	32.7086	-5.33756	1.06136	26.3664	2.82416e-07	9.96494e-06
OS08G0152600	749.518	-0.852994	0.230712	13.6247	0.00022323	0.00250618
OS10G0552800	14242	1.24597	0.408615	9.22698	0.00238475	0.015986
OS03G0745600	161.023	-3.18997	0.608338	26.3863	2.79522e-07	9.89471e-06
OS07G0184300	7223.8	0.967413	0.253194	14.5322	0.000137784	0.00170479
OS03G0332400	1691.09	-1.11738	0.239043	21.7219	3.15169e-06	7.65778e-05
OS07G0509200	1030.14	0.848915	0.19516	18.8698	1.39953e-05	0.000260184
OS03G0781501	26729.7	1.08182	0.31549	11.6902	0.0006283	0.00573277
OS01G0833500	748.481	1.22446	0.338268	13.02	0.000308183	0.0032542
OS07G0634200	1308.69	0.52979	0.193357	7.49948	0.00617169	0.0327423
OS05G0546800	1506.14	-1.02676	0.17555	34.1487	5.1057e-09	3.00578e-07
OS01G0225550	280.036	-1.86395	0.662931	7.78976	0.00525433	0.0291557
OS06G0336200	23504.3	1.65133	0.388864	17.7932	2.46259e-05	0.00041915
OS01G0261100	3619.53	-0.501319	0.189951	6.95655	0.0083513	0.0408678
OS06G0673300	253.373	-8.2158	1.07222	153.312	3.27398e-35	8.96253e-32
OS04G0414500	698.546	-1.23111	0.444294	7.62499	0.00575651	0.0311894
OS02G0671800	345.874	9.04751	1.69058	26.7439	2.32287e-07	8.42234e-06
OS12G0446500	1624.04	-1.27168	0.296692	18.2296	1.95816e-05	0.000346209
OS08G0197500	99.8494	1.24328	0.442881	7.90498	0.0049299	0.0277735
OS09G0468650	34.7044	1.94891	0.629718	9.53383	0.00201718	0.0141229
OS12G0169950	271.366	-1.64302	0.58096	7.90047	0.00494218	0.0278188
OS03G0121300	902.207	2.6524	0.495557	27.7611	1.37262e-07	5.35517e-06
OS12G0410050	274.446	1.0541	0.399356	6.94132	0.0084227	0.0411001
OS07G0637400	3040.95	0.379555	0.135585	7.83232	0.00513202	0.0286323
OS04G0397100	10402.9	-1.2583	0.484386	6.69546	0.00966589	0.0455102
OS06G0710300	159.365	-1.29333	0.38038	11.4921	0.000698939	0.00620545
OS06G0224100	342.769	-0.807656	0.217965	13.7022	0.000214209	0.00242981
OS01G0718500	288.268	-2.7637	0.930572	8.52404	0.00350485	0.0215285
OS12G0620400	3082.59	-0.91276	0.255493	12.7114	0.000363434	0.00370886
OS07G0223001	168.392	1.72297	0.273625	39.4697	3.33194e-10	2.65022e-08
OS07G0182000	16.951	-4.01434	1.254	9.84559	0.00170239	0.0123944
OS04G0412900	1873.35	0.945302	0.274924	11.7755	0.000600166	0.0055365
OS02G0133800	5742.13	0.625739	0.175625	12.6709	0.000371393	0.00377834
OS06G0133300	196.992	-1.77229	0.665896	6.98289	0.00822926	0.0404809
OS03G0793550	10.1713	-2.54539	0.983691	6.68676	0.00971317	0.0456412
OS05G0542900	841.099	-1.53005	0.380933	15.9601	6.46912e-05	0.000926376
OS11G0644700	164.605	-8.78734	1.68451	25.7442	3.89789e-07	1.3026e-05
OS02G0602300	677.217	0.898967	0.263874	11.5741	0.000668751	0.00600901
OS06G0727200	16878.9	-0.956959	0.230795	17.1145	3.51931e-05	0.000567546
OS03G0710700	866.264	-1.61441	0.421731	14.4748	0.00014205	0.0017477
EPlOSAG00000008077	10.7619	3.8108	1.18639	12.0124	0.000528468	0.00501594
OS03G0643900	37.3364	-5.01926	1.33724	13.6631	0.000218712	0.00246531
OS01G0923900	2263.88	-0.723447	0.262851	7.55568	0.00598213	0.0319692
OS11G0648700	467.21	-0.766153	0.277329	7.6094	0.00580647	0.031367
OS01G0583200	2254.62	0.624656	0.205274	9.24403	0.00236265	0.015875
OS05G0160000	2517.13	0.669902	0.252025	7.05009	0.00792614	0.039367
OS07G0677100	4971.08	4.29593	0.741513	30.8759	2.75073e-08	1.34067e-06
OS07G0437500	496.706	1.56262	0.249252	38.9886	4.26291e-10	3.31056e-08
OS04G0643300	3950.26	0.869839	0.20554	17.846	2.39519e-05	0.000410444
OS07G0508000	2571.34	-0.760109	0.208907	13.2028	0.000279537	0.00300484
OS04G0555900	549.884	1.20905	0.22654	28.3336	1.0211e-07	4.17724e-06
OS08G0425600	10.8411	3.27163	1.2616	8.39266	0.00376739	0.0227833
OS03G0424800	45420.3	0.902609	0.235156	14.6734	0.000127839	0.00160226
OS03G0275450	307.092	0.73885	0.208057	12.5997	0.000385809	0.00389484
OS12G0634800	1579.68	0.718161	0.234249	9.37758	0.00219655	0.0150514
OS02G0175950	24.4446	-30	4.57252	6.63542	0.00999708	0.0466483
OS06G0161900	30.8077	2.33717	0.89176	6.88664	0.00868421	0.0420948
OS04G0606700	613.642	-1.07693	0.220065	23.84	1.04684e-06	3.00077e-05
OS07G0530850	89.5102	3.60954	1.19149	9.8406	0.00170702	0.0124254
OS02G0575000	1827.88	-4.76725	1.02225	19.6739	9.18452e-06	0.000183077
OS04G0591100	3426.75	-1.65755	0.255262	41.6148	1.11146e-10	1.00861e-08
OS03G0818050	28.9754	-2.67793	0.98757	7.22754	0.00717933	0.0365929
OS11G0215400	3.96729	4.93776	1.64324	9.5225	0.00202968	0.0141983
OS06G0697200	318.292	-2.02419	0.421704	22.6668	1.92666e-06	5.02308e-05
OS05G0352800	1113.26	0.812813	0.183385	19.5965	9.5642e-06	0.000188926
OS01G0771000	104.085	-1.62732	0.540113	8.98362	0.00272411	0.0177378
OS11G0557700	884.679	0.568227	0.206421	7.56716	0.00594412	0.0318383
OS03G0168200	397.402	-1.97563	0.294113	44.4541	2.60398e-11	2.68152e-09
OS02G0633300	1269.31	0.920282	0.275446	11.123	0.000852645	0.00725068
OS01G0372100	80.119	-6.89691	1.26849	38.1713	6.47999e-10	4.84892e-08
OS12G0532500	187.624	2.53705	0.519518	23.6177	1.175e-06	3.29622e-05
OS03G0730700	132.853	1.80277	0.67801	6.99126	0.00819088	0.0403344
OS10G0136150	97.7291	2.01108	0.566284	12.4596	0.000415843	0.00414455
OS02G0319100	1854	-0.939151	0.273006	11.7847	0.000597202	0.00551535
OS04G0498400	416.036	1.10051	0.195801	31.5405	1.95321e-08	9.99423e-07
OS09G0460400	24.7864	3.72771	1.29127	7.92667	0.00487115	0.0275417
OS03G0349200	3107.74	0.924825	0.152172	36.8013	1.30802e-09	8.98921e-08
OS01G0186200	503.455	-0.95138	0.339432	7.82532	0.00515194	0.0287044
OS11G0477400	198.551	2.94081	0.432432	46.7239	8.1726e-12	9.06993e-10
OS06G0301000	4377.53	-0.418636	0.135775	9.49886	0.00205599	0.0143335
OS03G0137300	692.39	-0.641395	0.235927	7.37748	0.00660456	0.034449
OS03G0238800	4907.57	0.446779	0.144688	9.52616	0.00202563	0.0141729
OS02G0165000	773.216	-1.01286	0.211195	22.9077	1.69969e-06	4.50282e-05
OS05G0467700	127.521	1.42926	0.383231	13.8123	0.000202009	0.00232028
EPlOSAG00000049798	13.2871	-3.56275	1.31385	7.30652	0.0068705	0.035468
OS08G0392500	7.7335	4.76775	1.4408	12.6811	0.000369371	0.00376127
OS01G0371200	1476.79	-4.94343	0.495092	92.3677	7.19791e-22	4.82553e-19
OS05G0584600	2477.11	1.15136	0.298968	14.7446	0.000123101	0.00155362
OS01G0674500	1835.78	0.769899	0.15609	24.2661	8.39008e-07	2.48525e-05
OS10G0162100	190.551	1.2507	0.278431	20.1814	7.04355e-06	0.000146629
OS04G0692500	1665.77	0.509253	0.198837	6.55253	0.0104735	0.0483188
OS11G0147150	649.592	-0.772924	0.27866	7.67318	0.00560476	0.0306197
OS11G0162000	767.795	-1.18914	0.212211	31.2251	2.29777e-08	1.15592e-06
OS02G0230250	2959.12	1.29554	0.369834	12.1788	0.000483354	0.00467168
OS09G0371200	68.4833	-3.10549	0.425641	52.614	4.05989e-13	5.7486e-11
OS07G0179500	225.161	-1.08181	0.315848	11.6753	0.000633338	0.0057632
OS10G0519600	4481.85	0.53341	0.156059	11.6676	0.000635982	0.00577925
OS03G0126800	885.124	-1.49618	0.409549	13.2068	0.000278935	0.00300033
OS03G0243700	2264.83	1.92997	0.600977	10.1282	0.00146021	0.0110094
OS05G0310500	16610.1	-0.678715	0.243116	7.77581	0.00529504	0.0293068
OS04G0647900	184.596	-1.21841	0.393957	9.50417	0.00205005	0.0142981
OS10G0580300	1486.85	-0.548132	0.205587	7.09882	0.00771347	0.0385029
OS09G0366101	41.2141	-5.43523	1.55725	11.5991	0.000659824	0.00594656
OS07G0124700	816.466	1.77428	0.434767	16.4135	5.092e-05	0.000763103
OS09G0533100	2000.48	-0.98995	0.269239	13.4553	0.00024431	0.00269586
OS12G0636200	906.414	-0.878369	0.33079	7.02568	0.00803488	0.0397688
OS03G0211700	2048.41	-1.03323	0.36617	7.92114	0.00488604	0.0275971
OS01G0159000	1903.81	-1.5934	0.527407	9.01551	0.00267698	0.0175107
OS06G0681700	1599.73	-0.891187	0.240543	13.6737	0.000217478	0.00245841
OS11G0195600	450.983	-1.86728	0.48126	14.8317	0.000117546	0.00149867
OS01G0847900	1087.13	0.747919	0.207001	13.0289	0.000306718	0.00324186
OS07G0492100	1054.93	-1.29176	0.450606	8.16201	0.0042777	0.0249574
OS02G0816100	549.925	0.737573	0.19934	13.6675	0.000218198	0.00246316
OS02G0774500	100.505	1.0338	0.383489	7.25113	0.00708563	0.0362672
OS08G0207500	401.558	-4.00013	0.686706	31.6944	1.80439e-08	9.31983e-07
OS01G0696600	91.445	-4.88115	0.936633	24.7506	6.52473e-07	2.01067e-05
OS04G0451100	249.585	-0.740048	0.290326	6.4875	0.0108635	0.0496891
OS06G0527100	463.818	-1.41756	0.391858	12.9697	0.000316568	0.00332563
OS02G0265900	812.144	-1.25169	0.370503	11.3274	0.000763727	0.00665122
OS08G0127700	5066.16	-0.499467	0.18861	7.00378	0.00813377	0.0401193
OS06G0219700	559.735	-0.774282	0.224957	11.818	0.000586623	0.00543293
OS01G0239200	1101.85	0.696681	0.254657	7.47105	0.00626988	0.0331348
OS03G0442900	223.726	1.77545	0.39482	20.1023	7.34075e-06	0.000151758
OS01G0519400	466.186	-0.827104	0.249404	10.9729	0.000924531	0.00772009
OS06G0284500	7.47017	7.77357	2.2388	11.4471	0.000716039	0.00632819
OS06G0631800	150.69	-0.875835	0.304629	8.27991	0.00400862	0.0237786
OS02G0779200	1998.91	1.17316	0.319828	13.3685	0.000255887	0.00279917
OS12G0582000	19.7763	3.71285	0.973279	14.599	0.000132982	0.00165975
OS07G0281800	304.338	-1.79032	0.392004	20.6526	5.50617e-06	0.000119976
OS07G0112700	4535.12	1.58981	0.270453	34.1502	5.10188e-09	3.00578e-07
OS03G0765400	1420.09	-1.48797	0.546383	7.33652	0.00675676	0.0350204
OS08G0290500	327.116	-4.40199	1.30222	12.279	0.000458082	0.00448705
OS04G0670500	118.609	-6.1698	0.857048	46.0202	1.1704e-11	1.28587e-09
OS01G0242300	594.213	0.853502	0.269499	10.0056	0.00156066	0.0116016
OS06G0643800	2535.29	1.03609	0.169095	37.3722	9.76016e-10	6.92486e-08
OS01G0954100	193.551	-1.71339	0.532894	10.2237	0.00138645	0.0106042
OS01G0361000	1014.08	-5.9844	1.15305	33.3905	7.53899e-09	4.23343e-07
OS07G0616600	22330.9	0.701386	0.23225	9.09799	0.0025589	0.0168863
OS02G0488600	1300.27	-2.22825	0.484307	20.6781	5.43346e-06	0.000118834
OS07G0537000	367.361	-1.59505	0.291538	29.6285	5.23306e-08	2.34205e-06
OS01G0618200	593.763	0.941219	0.191211	24.1797	8.77526e-07	2.58073e-05
OS12G0112000	1380.22	-1.99633	0.490004	16.2826	5.45638e-05	0.000807397
OS06G0295500	277.322	-1.12832	0.346193	10.5822	0.00114179	0.00908397
OS08G0404900	61.8447	-7.32852	1.43366	21.8182	2.99747e-06	7.32095e-05
OS11G0642100	18.3697	4.3785	1.73182	6.89105	0.00866285	0.042016
OS01G0201600	2314	1.79897	0.445792	16.0373	6.21084e-05	0.000897607
OS05G0344200	4684.55	-1.84953	0.456987	16.1087	5.98096e-05	0.00086782
OS04G0445100	69.593	-2.85413	1.04345	7.22402	0.00719346	0.0366365
OS10G0466300	9360.17	0.379178	0.147253	6.62618	0.0100491	0.0468408
OS01G0884300	15603.6	-2.63251	0.436015	35.2592	2.88611e-09	1.81974e-07
[truncated: 5,207 more rows]

## Sheet: interaction_cold_UP
Gene ID	baseMean	log2FoldChange	lfcSE	stat	pvalue	padj
OS06G0198800	4306.31	0.277673	0.107665	6.64914	0.00992039	0.0464222
OS05G0295800	4640.06	0.316299	0.109783	8.29752	0.00396992	0.0236424
OS04G0608400	2092.12	0.323069	0.126906	6.47874	0.0109173	0.049803
OS07G0567300	1930.65	0.328536	0.115925	8.02915	0.00460303	0.0263753
OS02G0498700	3809.05	0.330069	0.119328	7.64669	0.00568766	0.0309081
OS01G0772800	6351.93	0.34108	0.104119	10.7252	0.00105684	0.00855739
OS07G0181000	4576.86	0.343887	0.127416	7.28068	0.00697	0.0358485
OS10G0151800	3818.08	0.350237	0.123238	8.07173	0.00449613	0.0259268
OS12G0607100	6351.92	0.361891	0.137621	6.91089	0.00856724	0.0416569
OS07G0295200	1058.92	0.37027	0.136531	7.35298	0.00669516	0.0347806
OS08G0513300	8656.92	0.37851	0.138179	7.49836	0.00617552	0.0327443
OS10G0466300	9360.17	0.379178	0.147253	6.62618	0.0100491	0.0468408
OS07G0637400	3040.95	0.379555	0.135585	7.83232	0.00513202	0.0286323
OS07G0200000	1823.99	0.380838	0.131347	8.40395	0.00374407	0.0226965
OS06G0210500	3997.07	0.38144	0.141366	7.27598	0.00698827	0.0359236
OS01G0558300	3093.76	0.384915	0.139765	7.58023	0.0059012	0.0316963
OS03G0381200	1561.73	0.386113	0.130023	8.81341	0.00299024	0.019059
OS07G0134800	10228.7	0.388135	0.152427	6.47931	0.0109137	0.049794
OS03G0198400	2955.87	0.38869	0.131171	8.77525	0.00305345	0.0193529
OS02G0708100	7746.99	0.388961	0.150942	6.63573	0.00999535	0.0466469
OS10G0571100	1100.78	0.392387	0.146033	7.21832	0.00721632	0.0367131
OS10G0533000	1573.73	0.393532	0.148433	7.02633	0.00803198	0.0397605
OS01G0102700	5732.25	0.397999	0.126518	9.88935	0.00166238	0.0121896
OS03G0305500	3478.28	0.401039	0.121783	10.8366	0.000995115	0.00814185
OS03G0859600	7376.94	0.401673	0.129322	9.63963	0.00190424	0.0135252
OS02G0754800	1172.86	0.407526	0.159348	6.53601	0.0105712	0.0486093
OS12G0597000	2246.73	0.410532	0.156685	6.86127	0.0088084	0.0425211
OS02G0686400	10034.6	0.422328	0.133108	10.0584	0.00151655	0.0113405
OS03G0820100	2143.45	0.422446	0.139589	9.15197	0.0024845	0.0164914
OS06G0529800	2146.77	0.423944	0.166133	6.50597	0.0107513	0.0492579
OS12G0533700	1198.76	0.424598	0.156841	7.32649	0.00679455	0.0351761
OS10G0507800	3083.91	0.42506	0.107311	15.6798	7.50216e-05	0.00104692
OS01G0191500	15971.6	0.425739	0.147509	8.32281	0.00391502	0.0234004
OS05G0168700	6626.34	0.426905	0.13004	10.7687	0.00103231	0.00839182
OS01G0907300	1664.09	0.426933	0.164428	6.73749	0.00944074	0.0446443
OS05G0386000	1927.64	0.427167	0.130897	10.6436	0.00110452	0.00884959
OS11G0168200	43954.6	0.427549	0.150575	8.05513	0.00453751	0.0260883
OS03G0783000	1948.67	0.428122	0.152581	7.86705	0.00503436	0.0282168
OS03G0737900	3101.27	0.431432	0.149443	8.32818	0.00390347	0.0233568
OS11G0433500	8750.88	0.432384	0.132966	10.5649	0.00115255	0.00915851
OS03G0619400	6867.45	0.432841	0.129124	11.2271	0.000806099	0.00693748
OS03G0821800	1863.18	0.43411	0.127691	11.5496	0.000677625	0.00606951
OS09G0237600	3233.56	0.434168	0.13963	9.6599	0.00188334	0.0134087
OS12G0562400	929.995	0.436804	0.152537	8.19674	0.00419658	0.0246351
OS07G0689300	4704.83	0.438281	0.157801	7.70756	0.00549901	0.0301573
OS05G0135700	39459.2	0.440898	0.164014	7.2192	0.0072128	0.0367065
OS05G0243300	4817.82	0.444	0.166515	7.10338	0.00769385	0.0384576
OS05G0556100	7680.63	0.445019	0.128753	11.9358	0.000550651	0.00518306
OS03G0116000	1479.7	0.445997	0.172051	6.71599	0.00955525	0.0451251
OS03G0238800	4907.57	0.446779	0.144688	9.52616	0.00202563	0.0141729
OS12G0540800	2207.81	0.447303	0.144579	9.56471	0.00198353	0.0139348
OS05G0221400	2128.59	0.447698	0.136912	10.6834	0.00108104	0.00870396
OS09G0297400	10974.7	0.449445	0.144937	9.60642	0.00193898	0.013695
OS01G0610500	3076.04	0.451696	0.148521	9.24174	0.00236561	0.0158852
OS06G0568000	9006.56	0.452403	0.144303	9.81891	0.00172727	0.0125422
OS05G0566600	1988.62	0.452496	0.166725	7.35994	0.0066693	0.034693
OS06G0704900	2124.79	0.453061	0.172083	6.92616	0.00849441	0.0413701
OS05G0394200	3170.38	0.453535	0.161225	7.90664	0.00492535	0.0277552
OS05G0482700	16402.1	0.454331	0.146746	9.57581	0.00197158	0.0138753
OS07G0165000	1501.49	0.454632	0.13668	11.0573	0.000883378	0.00745414
OS05G0301500	9453.37	0.455159	0.124014	13.4575	0.00024403	0.00269368
OS07G0595800	942.231	0.460739	0.159975	8.2909	0.00398443	0.023705
OS03G0288600	2576.52	0.463772	0.170695	7.37547	0.00661197	0.0344767
OS10G0477100	9283.99	0.464368	0.157634	8.66917	0.00323639	0.020239
OS08G0282000	2322.1	0.465274	0.168198	7.64402	0.00569608	0.0309437
OS02G0604300	2616.96	0.466911	0.180204	6.70768	0.00959985	0.0452576
OS02G0179300	3955.11	0.467266	0.177096	6.95488	0.00835909	0.040896
OS03G0279400	2620.64	0.467323	0.14823	9.92913	0.00162683	0.0119636
OS04G0439900	6248.51	0.467955	0.163949	8.1389	0.00433256	0.0252349
OS01G0118000	9931.41	0.469966	0.163343	8.26917	0.00403238	0.023876
OS03G0200500	47451.9	0.471022	0.178175	6.98087	0.00823854	0.0405023
OS02G0610400	2792.36	0.471253	0.142863	10.8708	0.000976918	0.00803499
OS03G0627500	2761.15	0.471895	0.161456	8.53467	0.00348444	0.0214311
OS02G0205400	802.122	0.472435	0.172799	7.47006	0.00627336	0.0331478
OS11G0183800	3397.49	0.473044	0.166347	8.0792	0.00447761	0.0258687
OS03G0180400	10816.1	0.473046	0.159755	8.75848	0.00308166	0.0195016
OS04G0372800	5353.21	0.473054	0.177075	7.13005	0.00758027	0.0380287
OS05G0334400	1881.59	0.47557	0.16114	8.70375	0.00317555	0.0199459
OS07G0618600	2358.64	0.477169	0.161566	8.71425	0.00315733	0.0198694
OS11G0183700	2761.43	0.47747	0.183016	6.79995	0.00911605	0.0436407
OS01G0756600	8880.97	0.481292	0.178354	7.27369	0.00699718	0.0359489
OS08G0248900	4639.51	0.481531	0.17337	7.70628	0.00550289	0.0301736
OS05G0558400	3175.95	0.481849	0.157011	9.4088	0.00215946	0.0148562
OS03G0761200	1133.82	0.484736	0.155024	9.76876	0.00177503	0.0128153
OS08G0422600	5105.2	0.485049	0.181966	7.09762	0.00771862	0.0385169
OS04G0681600	2160.7	0.485315	0.184953	6.87849	0.00872395	0.0422375
OS03G0278000	32790	0.485759	0.148117	10.7429	0.0010468	0.00849489
OS01G0763000	3261.19	0.486029	0.190052	6.53274	0.0105906	0.048685
OS08G0190200	3204.5	0.486133	0.1851	6.89039	0.00866604	0.0420253
OS01G0776400	993.652	0.486625	0.172406	7.96037	0.00478127	0.0271409
OS08G0344100	2496.21	0.487289	0.172834	7.941	0.00483272	0.027381
OS10G0523100	1414.97	0.487404	0.149669	10.5933	0.00113498	0.00904735
OS04G0349500	53439.8	0.488901	0.176405	7.67192	0.00560866	0.0306359
OS03G0225600	1529.49	0.489799	0.1546	10.0276	0.00154216	0.0115005
OS07G0496000	10977.9	0.490245	0.17043	8.26453	0.00404271	0.0239225
OS04G0165600	512.183	0.490375	0.181461	7.2983	0.00690199	0.0355931
OS06G0597200	1960.22	0.491179	0.186838	6.90443	0.00859823	0.0417581
OS02G0634900	8264.02	0.491775	0.161448	9.2672	0.00233294	0.0157333
OS07G0608500	11411.6	0.491847	0.192572	6.51575	0.0106923	0.0490494
OS05G0461000	4433.43	0.492339	0.170275	8.3509	0.00385495	0.0231593
OS09G0489200	1064.92	0.492439	0.179195	7.5434	0.00602304	0.0321144
OS03G0713100	7066.65	0.492624	0.148905	10.9336	0.000944375	0.00783204
OS05G0558900	4995.36	0.492765	0.174987	7.92085	0.00488683	0.0275971
OS03G0599800	61749.1	0.493721	0.140664	12.3047	0.000451823	0.00443851
OS11G0637800	5263.91	0.495142	0.175573	7.94373	0.00482542	0.0273632
OS05G0373400	3422.96	0.49552	0.156877	9.96652	0.00159412	0.0117864
OS03G0647500	1958.5	0.495526	0.178668	7.6841	0.00557094	0.0304856
OS03G0333300	9094.56	0.496791	0.194989	6.48353	0.0108879	0.0497247
OS07G0454700	1446.44	0.49709	0.191807	6.70896	0.00959296	0.0452401
OS06G0154500	4621.87	0.498846	0.152261	10.7217	0.00105887	0.00856326
OS07G0209000	11748.7	0.49941	0.134661	13.7376	0.0002102	0.00239344
OS02G0246300	1997.59	0.500539	0.186125	7.22412	0.00719305	0.0366365
OS06G0156900	2308.62	0.501069	0.174015	8.28278	0.00400228	0.023762
OS06G0232200	802.267	0.501619	0.180592	7.70957	0.00549288	0.0301491
OS08G0199300	10801.9	0.501863	0.14402	12.1281	0.000496676	0.00476513
OS01G0626200	1939.59	0.501936	0.173092	8.40064	0.00375089	0.0227211
OS02G0234800	7582.48	0.502194	0.184385	7.40931	0.00648874	0.0339798
OS04G0617800	2147.36	0.502435	0.124266	16.3311	5.3183e-05	0.000790168
OS04G0600400	850.902	0.503031	0.186034	7.30354	0.0068819	0.0355066
OS02G0205000	3724.27	0.50435	0.196761	6.56237	0.0104158	0.0481437
OS06G0129300	1205.63	0.505881	0.158499	10.1766	0.00142231	0.010793
OS05G0187000	11499.4	0.506871	0.175478	8.33312	0.00389288	0.0233147
OS01G0951200	4668.49	0.507	0.183774	7.60185	0.00583086	0.0314367
OS01G0969100	8121.51	0.507143	0.130186	15.1576	9.89013e-05	0.00130478
OS01G0685800	33635.8	0.508616	0.171924	8.74076	0.00311175	0.0196541
OS04G0682300	3406.76	0.508837	0.154765	10.7968	0.00101676	0.00829003
OS03G0125800	915.873	0.508875	0.174092	8.53741	0.0034792	0.021415
OS04G0626100	1671.23	0.50924	0.192845	6.96435	0.00831498	0.0407741
OS04G0692500	1665.77	0.509253	0.198837	6.55253	0.0104735	0.0483188
OS03G0202300	608.875	0.511285	0.195713	6.82137	0.00900735	0.0432422
OS03G0853900	1217.77	0.511862	0.192442	7.06843	0.00784538	0.0390723
OS01G0688200	2081.03	0.512452	0.149921	11.6711	0.000634772	0.00577465
OS02G0525400	1130.04	0.51251	0.172091	8.85995	0.00291496	0.0186551
OS07G0627800	4328.74	0.512671	0.15428	11.0291	0.00089691	0.00753935
OS03G0274700	1263.36	0.512762	0.136572	14.0862	0.000174616	0.00206707
OS06G0176900	466.024	0.513562	0.191795	7.16594	0.00743009	0.0374466
OS03G0775300	1861.34	0.51408	0.182929	7.88919	0.00497312	0.0279212
OS06G0639600	817.433	0.514247	0.163664	9.86626	0.00168337	0.0122996
OS02G0644100	12186.7	0.515749	0.158113	10.626	0.00111506	0.00891128
OS12G0638700	5325.48	0.516239	0.156018	10.9355	0.00094338	0.00782972
OS06G0274000	2155.76	0.517317	0.18347	7.94202	0.00482998	0.0273796
OS03G0186800	885.726	0.519254	0.17385	8.9144	0.00282931	0.0182492
OS02G0602800	1668.29	0.520704	0.202804	6.58433	0.010288	0.0477078
OS03G0702700	2530.16	0.520795	0.199674	6.79483	0.00914223	0.0437086
OS06G0687400	1673.63	0.520932	0.183416	8.05808	0.00453013	0.0260621
OS02G0638000	1642.76	0.521546	0.180476	8.34106	0.0038759	0.0232469
OS02G0152600	942.982	0.52263	0.17062	9.3743	0.00220049	0.0150627
OS08G0127600	2804.59	0.523023	0.118714	19.3907	1.06524e-05	0.00020622
OS06G0168000	2679.26	0.523545	0.16105	10.5558	0.00115825	0.0091894
OS07G0577700	15531.7	0.523672	0.188528	7.70508	0.00550656	0.0301863
OS02G0721700	2107.49	0.52404	0.153477	11.6434	0.000644301	0.00583742
OS07G0483400	477.077	0.525897	0.175057	9.01929	0.00267145	0.017492
OS01G0846600	1218.49	0.527071	0.201141	6.86085	0.00881048	0.0425249
OS11G0143500	911.47	0.527123	0.127314	17.1314	3.48813e-05	0.000563071
OS02G0770000	7630.79	0.528917	0.171081	9.54519	0.00200474	0.0140507
OS03G0402000	3148.74	0.52934	0.198166	7.12543	0.00759981	0.0380918
OS07G0634200	1308.69	0.52979	0.193357	7.49948	0.00617169	0.0327423
OS12G0233400	1362.93	0.529799	0.174002	9.26043	0.00234158	0.0157813
OS05G0503000	8203.91	0.529879	0.153964	11.8284	0.000583354	0.00541485
OS07G0408100	1804.94	0.529993	0.207906	6.49107	0.0108418	0.049631
OS02G0822300	5789.66	0.530404	0.181343	8.5434	0.00346777	0.0213587
OS05G0585900	10845.7	0.530575	0.150358	12.4349	0.000421391	0.00418967
OS12G0104800	8899.25	0.530619	0.207174	6.55099	0.0104826	0.0483369
OS12G0105200	2314.46	0.530974	0.202392	6.87375	0.00874708	0.0423059
OS01G0649100	22160.9	0.533354	0.195724	7.41533	0.00646703	0.033929
OS10G0519600	4481.85	0.53341	0.156059	11.6676	0.000635982	0.00577925
OS07G0626500	5023.57	0.533791	0.17336	9.4674	0.00209155	0.0145075
OS01G0834400	1123	0.53382	0.192518	7.68015	0.00558316	0.0305474
OS03G0320900	821.485	0.535553	0.174437	9.42055	0.00214567	0.0147861
OS05G0140500	5681.09	0.535639	0.203984	6.88564	0.00868907	0.0421121
OS05G0194600	3252.33	0.535745	0.206968	6.69156	0.00968703	0.045577
OS04G0430000	1367.84	0.535801	0.133007	16.2171	5.64816e-05	0.000827943
OS02G0595500	1859.35	0.535821	0.206579	6.71974	0.00953517	0.0450435
OS01G0269900	1157.92	0.536115	0.207577	6.66329	0.00984193	0.0461455
OS12G0538500	2325.54	0.53654	0.166337	10.3919	0.00126569	0.00985496
OS08G0102100	7163.43	0.536608	0.16479	10.5891	0.00113754	0.00905892
OS11G0472500	3799.95	0.53671	0.136793	15.3751	8.81438e-05	0.00119108
OS12G0174800	708.081	0.537522	0.168556	10.1624	0.00143337	0.0108518
OS08G0431300	4350.96	0.537746	0.207428	6.71146	0.0095795	0.0452071
OS04G0635800	6251.82	0.538173	0.192777	7.78276	0.00527472	0.02923
OS01G0256900	2831.33	0.538968	0.180034	8.95085	0.0027734	0.0179732
OS08G0369300	816.595	0.539466	0.192388	7.85205	0.0050763	0.0283918
OS03G0411500	1348.12	0.539794	0.169196	10.1671	0.00142967	0.0108316
OS06G0609450	645.778	0.540236	0.183283	8.6857	0.00320717	0.0201099
OS08G0161500	904.906	0.540702	0.18055	8.96118	0.00275777	0.0178931
OS01G0496900	1567.51	0.544297	0.166191	10.7151	0.00106267	0.00858549
OS10G0438000	585.323	0.544653	0.180455	9.09958	0.00255668	0.016875
OS07G0614500	37141.1	0.544859	0.189102	8.28957	0.00398734	0.023711
OS05G0419800	6626.46	0.545857	0.202514	7.25462	0.0070719	0.0362264
OS12G0129400	1745.32	0.546086	0.176978	9.5095	0.00204411	0.0142719
OS04G0623400	1782.09	0.546164	0.162993	11.2133	0.000812139	0.00698031
OS01G0300200	14591.8	0.546481	0.170609	10.2449	0.00137066	0.0105079
OS10G0457500	1499.41	0.546499	0.192939	8.01271	0.00464503	0.0265465
OS02G0552000	5235.24	0.54682	0.127621	18.3359	1.85188e-05	0.000330621
OS05G0391200	2397.75	0.546919	0.173998	9.86658	0.00168308	0.0122996
OS05G0204900	5143.9	0.548173	0.170779	10.2888	0.00133841	0.0103039
OS01G0883900	9344.64	0.549692	0.198147	7.68483	0.00556868	0.0304784
OS04G0538100	833.096	0.551282	0.203272	7.34844	0.0067121	0.0348329
OS06G0284800	1465.11	0.551609	0.21455	6.60191	0.0101869	0.0473058
OS02G0830100	3594.53	0.552372	0.202262	7.4479	0.00635105	0.0334507
OS08G0386300	2474.38	0.553141	0.189112	8.54374	0.00346713	0.0213587
OS12G0624000	42401.3	0.554225	0.164191	11.3766	0.000743746	0.00651521
OS10G0533900	2812.39	0.554361	0.156366	12.5527	0.000395634	0.00397558
OS03G0135300	1658.58	0.554524	0.203732	7.39822	0.00652885	0.0341409
OS08G0549300	9648.32	0.55479	0.187895	8.70491	0.00317354	0.019937
OS09G0280300	1229.04	0.554839	0.162253	11.686	0.000629738	0.0057368
OS02G0193900	1519.44	0.554902	0.203713	7.40968	0.0064874	0.0339782
OS03G0646100	2580.27	0.556794	0.182429	9.30317	0.00228757	0.0155006
OS07G0408700	9943.38	0.556832	0.184511	9.09393	0.00256459	0.0169068
OS04G0218900	597.98	0.557391	0.169697	10.7788	0.00102669	0.00835646
OS03G0169000	637.797	0.559382	0.20908	7.15383	0.00748042	0.0376258
OS03G0647800	3572.22	0.560217	0.212235	6.95737	0.00834745	0.040862
OS05G0350500	15279.7	0.561697	0.173342	10.484	0.00120413	0.0094631
OS04G0244400	2682.43	0.562035	0.168871	11.0616	0.000881357	0.0074413
OS02G0182500	2371.25	0.562061	0.202849	7.66678	0.00562468	0.03068
OS03G0424500	36774.8	0.562455	0.214518	6.86381	0.00879587	0.0424731
OS05G0404600	964.808	0.563032	0.21562	6.80775	0.00907631	0.0435138
OS03G0826700	1877.69	0.563362	0.186132	9.14855	0.00248916	0.0165123
OS02G0221800	1386.54	0.564378	0.198654	8.06165	0.0045212	0.0260335
OS02G0759500	331.452	0.565152	0.20311	7.7355	0.00541454	0.0298086
OS03G0118400	3750.67	0.565368	0.205066	7.58918	0.00587197	0.0315806
OS02G0125700	2750.19	0.565467	0.181954	9.6444	0.0018993	0.0135047
OS06G0114000	12218.6	0.565614	0.210846	7.18502	0.00735145	0.037176
OS06G0199500	2271.16	0.565834	0.188285	9.01855	0.00267253	0.0174922
OS02G0795900	1310.49	0.565969	0.2177	6.7493	0.00937843	0.0444306
OS07G0639800	6991.83	0.566125	0.184482	9.40243	0.00216698	0.0148947
OS03G0324800	2238.17	0.566789	0.169738	11.1352	0.000847064	0.00721813
OS09G0245500	1259.5	0.56713	0.185633	9.32185	0.00226437	0.015391
OS02G0655300	6429.47	0.567322	0.211318	7.19601	0.00730658	0.0370175
OS12G0169400	691.521	0.567531	0.216408	6.87522	0.00873992	0.0422932
OS02G0296800	606.678	0.567627	0.216366	6.87614	0.00873542	0.0422806
OS12G0135900	1360.95	0.567734	0.199255	8.10736	0.00440858	0.0255689
OS11G0557700	884.679	0.568227	0.206421	7.56716	0.00594412	0.0318383
OS08G0248800	1277.69	0.568377	0.215077	6.97401	0.00827021	0.0406272
OS01G0769700	4628.86	0.568691	0.20216	7.90115	0.00494033	0.0278132
OS08G0207600	1852.5	0.568818	0.151811	14.0209	0.000180794	0.00212641
OS03G0105700	770.017	0.569435	0.207781	7.50352	0.00615786	0.0326794
OS05G0461300	5518.51	0.569695	0.144296	15.5643	7.97472e-05	0.00110071
OS01G0886300	2633.22	0.570188	0.197288	8.34017	0.00387779	0.023254
OS04G0685800	3113.64	0.570357	0.199825	8.13453	0.00434301	0.0252813
OS05G0427100	662.98	0.5725	0.202792	7.96466	0.00476995	0.0270907
OS01G0265900	739.827	0.5731	0.196388	8.50615	0.00353948	0.0217006
OS02G0255200	2092.92	0.573612	0.215569	7.07009	0.00783815	0.0390422
OS02G0789400	3742.69	0.573787	0.219291	6.83577	0.00893502	0.0429807
OS07G0191000	2508.15	0.573799	0.179286	10.2289	0.00138255	0.0105866
OS06G0665900	2095.91	0.574883	0.187369	9.40108	0.00216858	0.0148947
OS09G0529700	1200.03	0.576243	0.163301	12.4371	0.00042089	0.00418596
OS06G0139900	3182.15	0.576475	0.209365	7.56981	0.0059354	0.0318228
OS01G0283100	8115.18	0.576977	0.175902	10.7418	0.00104743	0.00849579
OS03G0845800	627.331	0.577009	0.19448	8.79888	0.00301416	0.0191593
OS07G0501800	1626.74	0.577636	0.184962	9.74067	0.00180235	0.0129766
OS03G0853600	1244.57	0.577828	0.200402	8.3036	0.00395666	0.0235897
OS02G0439700	2972.06	0.579767	0.172538	11.2744	0.000785817	0.00680213
OS07G0202900	4070.04	0.579798	0.177688	10.6307	0.00111223	0.0089012
OS03G0796501	15858.4	0.580284	0.215664	7.22778	0.0071784	0.0365929
OS01G0616500	4626.52	0.580898	0.170516	11.5876	0.000663935	0.00597541
OS03G0670200	1217.57	0.580917	0.202222	8.2403	0.00409703	0.0241716
OS01G0896700	92487	0.581611	0.190362	9.3191	0.00226777	0.0153979
OS03G0799700	497.518	0.582273	0.22534	6.67122	0.00979822	0.0459751
OS08G0242900	1993.81	0.583019	0.224959	6.70723	0.00960225	0.0452625
OS02G0678400	4659.4	0.583191	0.190846	9.32269	0.00226334	0.0153903
OS02G0312700	1880.35	0.583272	0.207003	7.92771	0.00486835	0.0275378
OS04G0270100	6985.54	0.583275	0.218279	7.12863	0.00758627	0.0380414
OS07G0164500	1630.34	0.583703	0.18978	9.44657	0.00211544	0.014633
OS11G0488500	610.8	0.585012	0.187944	9.67845	0.00186442	0.0133144
OS03G0300000	5756.37	0.585728	0.212592	7.5783	0.00590751	0.031725
OS03G0746800	2855.68	0.586286	0.206211	8.07098	0.00449798	0.0259289
OS03G0299900	7412.1	0.587102	0.151574	14.9786	0.000108739	0.00140633
OS09G0258600	41124.8	0.587238	0.227574	6.6472	0.00993116	0.0464463
OS01G0939600	1846.04	0.587801	0.204774	8.23037	0.00411952	0.0242868
OS01G0916600	22104.2	0.587916	0.209809	7.83863	0.00511413	0.028547
OS05G0323100	1121.78	0.588165	0.211932	7.69266	0.00554457	0.0303616
OS02G0560450	606.025	0.589011	0.223078	6.96035	0.00833356	0.0408288
OS02G0266300	1567.74	0.589491	0.178805	10.8535	0.000986105	0.00808828
OS07G0160600	3968.42	0.590611	0.210007	7.89651	0.00495302	0.0278468
OS09G0525200	2008.09	0.590796	0.216852	7.4108	0.00648336	0.0339624
OS07G0665900	1821.63	0.590824	0.198916	8.80887	0.00299769	0.0190805
OS11G0490800	416.112	0.591096	0.176425	11.2206	0.000808949	0.00695836
OS10G0188400	796.637	0.591349	0.206066	8.22599	0.00412947	0.0243368
OS02G0158300	986.8	0.592365	0.21307	7.7161	0.00547304	0.0300953
OS01G0262600	1712.67	0.592498	0.20341	8.47267	0.00360522	0.0220092
OS11G0240900	1171.29	0.59264	0.206982	8.18674	0.00421976	0.0247137
OS03G0406200	7621.56	0.592672	0.197083	9.02775	0.00265911	0.0174361
OS01G0664200	952.916	0.593927	0.187388	10.0293	0.00154072	0.0114966
OS05G0314100	10366.1	0.594001	0.22214	7.13779	0.00754759	0.0378995
OS05G0535700	1806.1	0.595788	0.22839	6.79335	0.0091498	0.0437194
OS01G0691700	4240.68	0.595984	0.202908	8.61261	0.00333844	0.0207077
OS02G0121800	2450.28	0.596711	0.22479	7.0351	0.00799275	0.03962
OS01G0605300	456.316	0.59685	0.222259	7.206	0.00726601	0.0368737
OS01G0622300	1049.84	0.596866	0.16402	13.2237	0.000276438	0.00298128
OS02G0180200	2786.98	0.597589	0.203418	8.61605	0.00333214	0.0206803
OS06G0712500	3269.15	0.597654	0.117496	25.8379	3.71324e-07	1.25623e-05
OS04G0625900	1191.87	0.597847	0.199915	8.93267	0.00280115	0.0181137
OS05G0495700	419.926	0.597928	0.220869	7.3215	0.00681346	0.0352476
OS07G0270900	3595.36	0.598321	0.198677	9.05391	0.00262133	0.0172428
OS02G0255100	1814.4	0.598433	0.17366	11.8584	0.000574007	0.00534925
OS03G0245100	993.89	0.599093	0.198331	9.11061	0.00254131	0.0167837
OS04G0665400	1654.83	0.599255	0.225513	7.05009	0.00792612	0.039367
OS03G0853800	3652.02	0.599439	0.228385	6.87699	0.00873126	0.0422667
OS09G0509200	9720.49	0.599475	0.136506	19.252	1.1455e-05	0.000219414
OS04G0443801	1046.27	0.599557	0.183842	10.6199	0.00111875	0.00893572
OS04G0662000	381.509	0.599701	0.202296	8.78191	0.00304233	0.0192935
OS02G0150300	1705.64	0.599838	0.208007	8.30356	0.00395675	0.0235897
OS04G0515300	28198.6	0.600013	0.203464	8.68109	0.00321529	0.0201531
OS02G0139200	3169.71	0.600452	0.220981	7.37125	0.0066275	0.0345248
OS09G0442900	1139.27	0.600764	0.231018	6.75325	0.00935772	0.0443819
OS02G0147700	2131.58	0.601094	0.220422	7.42435	0.00643472	0.0338047
OS07G0223400	15528.4	0.601119	0.19078	9.90994	0.00164389	0.0120809
OS02G0800000	1827.98	0.601818	0.173062	12.0764	0.00051063	0.00487197
OS02G0803200	4090.41	0.602185	0.235514	6.52663	0.0106271	0.0488183
OS01G0921600	10123.2	0.603352	0.165328	13.2946	0.000266174	0.00288956
OS01G0877300	1222.92	0.603534	0.195577	9.51205	0.00204126	0.0142611
OS07G0604800	7501.34	0.603769	0.142632	17.8886	2.34224e-05	0.000404323
OS02G0816800	6218.56	0.605686	0.157238	14.8127	0.000118733	0.00151002
OS03G0832400	1616.56	0.606528	0.165455	13.4194	0.000249039	0.00273701
OS03G0240800	2862.01	0.606636	0.233464	6.74031	0.00942582	0.0445972
OS10G0329300	1347.64	0.606927	0.220076	7.59404	0.00585615	0.0315395
OS06G0318300	796.481	0.60758	0.23038	6.94644	0.00839863	0.0410192
OS11G0582700	473.364	0.60786	0.233924	6.74188	0.00941752	0.0445643
OS11G0620000	2059.01	0.610307	0.20016	9.28176	0.00231447	0.0156409
OS06G0560400	1123.06	0.610591	0.234878	6.74573	0.00939721	0.0445003
OS07G0516000	702.248	0.610799	0.173547	12.3789	0.000434209	0.00429243
OS02G0139100	1834.4	0.611119	0.186336	10.7383	0.0010494	0.0085076
OS03G0810800	1703.9	0.611606	0.210595	8.41946	0.00371227	0.0225412
OS06G0112200	4922.98	0.611823	0.152411	16.0861	6.05254e-05	0.000877045
OS10G0521300	1671.27	0.612258	0.149797	16.6847	4.41356e-05	0.000679725
OS11G0135400	6292	0.61241	0.221065	7.66062	0.00564393	0.0307553
OS02G0815800	1667.88	0.612632	0.216659	7.98163	0.00472543	0.026903
OS03G0134300	4123.6	0.61267	0.180356	11.5191	0.000688843	0.00614165
OS03G0202200	15012.6	0.614162	0.169786	13.0602	0.000301634	0.00319635
OS03G0784700	2782.7	0.614345	0.21299	8.30507	0.00395346	0.0235872
OS07G0172500	2894.87	0.614428	0.222167	7.6351	0.00572431	0.0310559
OS03G0296400	8682.73	0.614975	0.211502	8.43891	0.00367276	0.0223509
OS09G0407700	1098.52	0.615352	0.229351	7.18763	0.0073408	0.0371393
OS01G0242900	928.017	0.615392	0.197621	9.68254	0.00186027	0.0132963
OS07G0574800	22822.1	0.615948	0.154498	15.8646	6.80379e-05	0.000966297
OS01G0356500	682.09	0.617226	0.224376	7.55566	0.00598218	0.0319692
OS10G0478200	36834	0.618137	0.204414	9.12696	0.0025187	0.0166612
OS11G0538900	2952.71	0.619126	0.140231	19.4607	1.02688e-05	0.000200078
OS02G0723300	1632.94	0.619241	0.201215	9.45468	0.00210611	0.0145869
OS04G0445800	1907.72	0.619681	0.201374	9.4526	0.0021085	0.0146004
OS07G0490800	2315.37	0.62003	0.209966	8.70517	0.00317309	0.019937
OS01G0511200	4240.5	0.620613	0.191357	10.4993	0.00119421	0.00940991
OS01G0821700	2718.85	0.620981	0.237675	6.81394	0.00904488	0.0433821
OS06G0523400	973.725	0.621264	0.203941	9.26651	0.00233382	0.015736
OS02G0580300	15025	0.621422	0.224396	7.65449	0.00566311	0.0308206
OS03G0143000	723.06	0.621888	0.232166	7.1673	0.00742444	0.0374344
OS10G0497800	1477.05	0.622023	0.189151	10.7973	0.00101647	0.00828972
OS07G0173700	3461.07	0.622048	0.240569	6.67394	0.00978327	0.0459115
OS02G0266100	2258.68	0.622595	0.213345	8.50179	0.00354797	0.0217486
OS03G0577000	46069.4	0.622717	0.243037	6.55241	0.0104742	0.0483188
OS01G0924900	4528.64	0.622894	0.234094	7.06719	0.00785084	0.0390876
OS03G0209600	1419.7	0.62339	0.232557	7.17455	0.00739448	0.0373132
OS01G0672500	2693.52	0.623473	0.178311	12.205	0.000476615	0.00462266
OS09G0560400	1612.33	0.624292	0.222943	7.82713	0.00514679	0.0286854
OS03G0295600	1749.26	0.624475	0.175076	12.7015	0.000365363	0.00372276
OS01G0583200	2254.62	0.624656	0.205274	9.24403	0.00236265	0.015875
OS05G0389600	1707.3	0.625078	0.204658	9.31372	0.00227445	0.0154304
OS02G0133800	5742.13	0.625739	0.175625	12.6709	0.000371393	0.00377834
OS08G0433100	3353.19	0.625861	0.199806	9.79348	0.00175132	0.0126804
OS01G0180300	848.08	0.626624	0.230847	7.35663	0.00668161	0.0347351
OS02G0608600	2645.66	0.626704	0.210624	8.83847	0.00294946	0.0188575
OS07G0300900	1495.11	0.626916	0.193177	10.5163	0.00118327	0.00934611
OS05G0301700	11440.7	0.627935	0.167045	14.1038	0.000172998	0.00205162
OS07G0544900	3717.62	0.628025	0.232977	7.25289	0.0070787	0.0362487
OS10G0552900	3022.45	0.628581	0.17824	12.4152	0.000425844	0.00422372
OS05G0180500	426.138	0.629324	0.201345	9.77324	0.00177071	0.0127897
OS01G0939700	3782.5	0.630169	0.184834	11.6024	0.00065865	0.00593924
OS02G0744200	5518.44	0.630952	0.185558	11.5406	0.000680928	0.00608926
OS04G0401300	1909.98	0.630955	0.154275	16.6993	4.37983e-05	0.00067548
OS01G0103600	3630.93	0.631161	0.197116	10.234	0.00137875	0.0105625
OS06G0620600	2659.15	0.631909	0.144209	19.167	1.19765e-05	0.000227811
OS03G0236966	1911.11	0.632557	0.248238	6.48159	0.0108997	0.0497439
OS02G0120900	2242.31	0.632581	0.215174	8.62725	0.0033117	0.0205885
OS03G0763000	1281.27	0.633939	0.235218	7.25183	0.00708289	0.0362588
OS07G0173501	5767.26	0.634539	0.193082	10.7798	0.00102616	0.00835424
OS09G0438400	1623.03	0.634713	0.200963	9.95862	0.00160098	0.0118265
OS12G0406200	23061.8	0.634823	0.229225	7.65452	0.00566302	0.0308206
OS12G0562100	730.198	0.635212	0.235626	7.25646	0.00706466	0.0362107
OS01G0731000	1023.72	0.635274	0.183563	11.9609	0.000543274	0.00513127
OS06G0730500	679.929	0.636019	0.24771	6.58464	0.0102863	0.0477063
OS05G0460700	323.463	0.636197	0.229687	7.67047	0.00561317	0.0306458
OS08G0487800	3501.92	0.63623	0.224629	8.00719	0.00465921	0.026607
OS02G0639700	1162.93	0.637064	0.180549	12.4334	0.000421734	0.00418987
OS06G0104300	6169.04	0.637424	0.201864	9.9518	0.00160692	0.0118595
OS07G0585800	6892.14	0.637616	0.231076	7.59877	0.00584082	0.0314852
OS07G0622100	39964.5	0.637701	0.231022	7.60416	0.00582338	0.0314067
OS01G0793200	2451.3	0.637809	0.215947	8.70732	0.00316935	0.019926
OS07G0178900	3585.33	0.638051	0.206425	9.53583	0.00201499	0.0141105
OS03G0851000	13592.6	0.638178	0.202305	9.93121	0.001625	0.0119555
OS02G0797500	5509	0.638712	0.17371	13.4939	0.000239334	0.00265075
OS01G0929000	1609.29	0.63926	0.225215	8.04323	0.00456741	0.0262215
OS03G0824400	1455.41	0.639441	0.15063	17.9901	2.22055e-05	0.000387387
OS03G0391000	918.309	0.639817	0.197464	10.4872	0.00120207	0.00945703
OS04G0119400	6727.23	0.640469	0.20793	9.46864	0.00209014	0.0145008
OS02G0198900	1953.5	0.640989	0.215714	8.8127	0.00299141	0.019059
OS10G0327800	503.035	0.641062	0.213619	8.99412	0.00270849	0.0176676
OS04G0466100	799.43	0.641745	0.225257	8.10351	0.00441796	0.0256097
OS04G0623700	2501.03	0.641794	0.165889	14.9411	0.00011092	0.0014306
OS05G0208000	20695.6	0.6419	0.145268	19.4858	1.01352e-05	0.000198062
OS03G0818400	12793	0.642002	0.246053	6.79408	0.00914607	0.0437143
OS02G0451900	529.117	0.642155	0.217167	8.73583	0.00312017	0.0196921
OS05G0147400	14149	0.642268	0.175272	13.4008	0.000251514	0.00275776
OS08G0386700	2052.47	0.642905	0.181455	12.5331	0.000399815	0.00401012
OS05G0126200	3181.66	0.644573	0.233323	7.61701	0.00578202	0.0312915
OS06G0231300	4604.65	0.644661	0.16961	14.4181	0.000146389	0.00179035
OS08G0327400	6374.55	0.6449	0.174644	13.6085	0.000225169	0.00252107
OS07G0462200	5591.23	0.644925	0.216748	8.83579	0.0029538	0.0188742
OS03G0756000	43148	0.64532	0.239801	7.22688	0.00718198	0.036595
OS03G0806900	10917.6	0.645885	0.247168	6.81452	0.00904195	0.0433744
OS01G0526200	1922.22	0.645914	0.201946	10.2118	0.00139548	0.010646
OS03G0163300	1370.12	0.647784	0.245519	6.94793	0.00839164	0.0409935
OS11G0417400	636.934	0.648014	0.227268	8.11938	0.00437946	0.0254359
OS09G0547800	219.318	0.64824	0.235359	7.58265	0.00589328	0.0316693
OS01G0267400	465.489	0.648336	0.231674	7.82082	0.00516477	0.0287662
OS07G0490300	2635.3	0.648835	0.171212	14.3343	0.000153051	0.00185835
OS09G0568800	17370.1	0.649015	0.233139	7.73347	0.00542066	0.0298372
OS01G0728200	991.38	0.64919	0.205827	9.93068	0.00162546	0.0119562
OS02G0771700	8117.6	0.649357	0.210725	9.4766	0.00208109	0.0144471
OS04G0446500	7040.98	0.649451	0.239188	7.35743	0.00667863	0.0347306
OS08G0404200	1688.3	0.649601	0.210708	9.49028	0.00206564	0.0143763
OS03G0694700	1641.57	0.649602	0.250838	6.69412	0.00967315	0.0455378
OS03G0722600	4501.57	0.64965	0.156004	17.3081	3.17822e-05	0.000520981
OS11G0244800	3614.15	0.651191	0.221529	8.62366	0.00331825	0.0206214
OS06G0562600	23731.1	0.65141	0.184825	12.3958	0.000430301	0.00426021
OS05G0486200	4886.83	0.652535	0.211296	9.51771	0.00203498	0.0142293
OS03G0780500	5779.76	0.652635	0.206808	9.93808	0.00161894	0.0119136
OS05G0155100	37526.9	0.65304	0.243133	7.19901	0.00729439	0.0369785
OS02G0298900	670.648	0.654287	0.224478	8.48028	0.00359017	0.0219458
OS09G0361400	17555.1	0.65436	0.214901	9.25211	0.00235224	0.0158317
OS02G0159700	2571.08	0.654476	0.251043	6.78307	0.00920265	0.0438508
OS02G0639600	2289.3	0.654614	0.245943	7.07041	0.00783675	0.0390411
OS04G0418000	9056.12	0.654956	0.204959	10.19	0.00141206	0.01074
OS12G0176800	4897.97	0.654981	0.205167	10.1711	0.00142659	0.0108155
OS07G0415200	3542.15	0.655184	0.204952	10.1987	0.00140541	0.0107043
OS05G0103200	6924.33	0.655671	0.189269	11.9761	0.000538859	0.00510277
OS01G0647700	2318.69	0.655995	0.200287	10.7071	0.00106725	0.0086183
OS03G0374575	1314.91	0.656831	0.23853	7.56921	0.00593738	0.0318281
OS12G0167900	43649.4	0.657435	0.170933	14.7613	0.000122014	0.00154397
OS04G0662800	2359.54	0.658184	0.233386	7.93849	0.00483943	0.0274048
OS07G0224900	2120.56	0.658287	0.252462	6.78455	0.009195	0.043827
OS05G0543400	8658.54	0.658451	0.220316	8.91364	0.00283049	0.0182496
OS02G0833400	1352.6	0.659216	0.185658	12.587	0.000388444	0.00391543
OS01G0168300	1624.4	0.659239	0.235243	7.83749	0.00511736	0.0285602
OS12G0194700	2149.71	0.65948	0.242483	7.3819	0.00658836	0.0343754
OS08G0313600	560.16	0.659507	0.191598	11.8336	0.000581715	0.00540575
OS11G0579700	850.74	0.660101	0.21031	9.83389	0.00171326	0.0124652
OS08G0345400	574.76	0.660154	0.229349	8.27289	0.00402413	0.0238472
OS09G0515200	9944.6	0.660559	0.188641	12.235	0.000469004	0.00456632
OS03G0347800	436.749	0.660675	0.23377	7.9798	0.0047302	0.0269209
OS04G0337300	1890.36	0.66073	0.170385	15.0097	0.00010696	0.00138879
OS07G0223100	17405.1	0.661076	0.191306	11.9153	0.000556755	0.00522853
OS02G0830700	864.755	0.661434	0.220645	8.97202	0.00274146	0.0178189
OS02G0474700	4528.26	0.661467	0.251648	6.89499	0.00864376	0.041942
OS10G0512700	2599.16	0.661709	0.156169	17.9205	2.30331e-05	0.00039907
OS08G0320000	2832.71	0.661796	0.20063	10.8595	0.000982907	0.00806858
OS01G0253600	2071.75	0.662109	0.21402	9.55129	0.00199809	0.0140131
OS01G0839300	2798.17	0.662501	0.207255	10.1981	0.00140587	0.0107054
OS01G0138600	220.861	0.662946	0.241633	7.528	0.00607472	0.0323322
OS08G0530500	653.676	0.663426	0.241297	7.54805	0.0060075	0.032068
OS04G0611500	1851.95	0.664515	0.259563	6.54135	0.0105395	0.0484907
OS02G0827100	1639.58	0.664548	0.183092	13.1488	0.000287696	0.00307833
OS07G0661900	1715.46	0.664608	0.212811	9.73585	0.00180708	0.0130038
OS04G0476700	1723.68	0.66514	0.181707	13.372	0.000255406	0.00279483
OS11G0146500	811.275	0.665495	0.230303	8.33581	0.00388712	0.0232887
OS03G0344100	5058.13	0.66583	0.233234	8.1323	0.00434836	0.0253045
OS08G0158500	3683.79	0.66609	0.1974	11.3635	0.000749028	0.00655101
OS05G0574400	13191.9	0.666233	0.217968	9.32219	0.00226395	0.015391
OS02G0167300	15931.9	0.666277	0.161782	16.9243	3.89009e-05	0.000615556
OS01G0622600	4761.47	0.666504	0.182764	13.2717	0.000269439	0.00292018
OS03G0797000	684.902	0.66739	0.217971	9.36063	0.00221696	0.0151502
OS03G0576700	42146.2	0.667489	0.215386	9.58277	0.00196412	0.0138339
OS01G0256400	2006.59	0.667879	0.261268	6.52075	0.0106623	0.0489459
OS05G0119700	1261.55	0.66855	0.25616	6.79832	0.00912435	0.0436613
OS08G0313200	932.028	0.668859	0.226088	8.73747	0.00311737	0.019682
OS05G0160000	2517.13	0.669902	0.252025	7.05009	0.00792614	0.039367
OS05G0123100	2356.65	0.670617	0.187577	12.7573	0.000354617	0.00364492
OS09G0502100	1699.42	0.670938	0.249687	7.20576	0.00726698	0.0368737
OS06G0300600	3190.77	0.671456	0.219536	9.33504	0.00224813	0.0153218
OS02G0718900	56675.3	0.672382	0.232859	8.31892	0.00392342	0.023442
OS06G0184300	25176.6	0.67304	0.262621	6.55304	0.0104705	0.0483154
OS04G0676300	2689.54	0.673069	0.228332	8.67104	0.00323307	0.020222
OS05G0208500	4777.91	0.6733	0.197037	11.6514	0.000641553	0.00581861
OS03G0717000	5315.72	0.673368	0.186264	13.0406	0.000304808	0.00322375
OS09G0541500	1423.98	0.673524	0.203408	10.9433	0.000939423	0.00780774
OS03G0352800	8384.02	0.673905	0.232496	8.38296	0.00378754	0.0228519
OS01G0510600	456.666	0.674171	0.233997	8.28908	0.00398843	0.023711
OS10G0132300	1809	0.674508	0.249457	7.29671	0.00690809	0.0356138
OS08G0117400	4278.22	0.674963	0.24492	7.57781	0.00590913	0.0317285
OS01G0969000	1439.5	0.675028	0.24639	7.49012	0.00620385	0.0328704
OS03G0681900	3156.7	0.675169	0.250129	7.26988	0.00701203	0.0360083
OS03G0295400	2832.91	0.675761	0.1929	12.2463	0.000466173	0.00454959
OS10G0442600	11909.8	0.675949	0.182982	13.6157	0.000224299	0.00251304
OS03G0120200	434.427	0.676015	0.230277	8.60737	0.00334805	0.0207477
OS05G0105500	1051.6	0.676288	0.223282	9.15753	0.00247696	0.016448
OS05G0101400	1403.55	0.676709	0.249893	7.31877	0.00682379	0.0352844
OS03G0209500	2770.36	0.676805	0.241274	7.85187	0.00507683	0.0283918
OS03G0734700	622.264	0.677361	0.246066	7.56662	0.00594591	0.0318427
OS09G0363600	1381.63	0.677423	0.214558	9.94816	0.0016101	0.0118698
OS04G0569400	1341.27	0.678004	0.211062	10.3	0.00133032	0.0102512
OS06G0649900	972.867	0.67811	0.230562	8.63374	0.00329993	0.0205501
OS05G0565000	28005	0.679217	0.262541	6.67774	0.00976242	0.0458202
OS03G0139100	37445.6	0.67936	0.245176	7.66033	0.00564481	0.0307553
OS02G0588500	7266.65	0.679573	0.246651	7.57437	0.00592042	0.0317658
OS03G0297400	3432.47	0.680794	0.187735	13.1228	0.000291726	0.00311352
OS07G0498900	400.803	0.681603	0.200536	11.5431	0.000680017	0.00608348
OS01G0600300	3017.28	0.681896	0.239762	8.07164	0.00449634	0.0259268
OS05G0446300	2304.52	0.682837	0.17575	15.063	0.000103979	0.0013576
OS04G0518650	607.048	0.683156	0.264443	6.6614	0.00985234	0.0461696
OS03G0854200	1825.66	0.683531	0.244235	7.81699	0.00517573	0.0288077
OS11G0678200	2290.79	0.683577	0.268416	6.47117	0.0109639	0.0499879
OS05G0388500	1452.16	0.684066	0.171136	15.9476	6.5121e-05	0.000931718
OS09G0507800	40888.7	0.684463	0.237161	8.31009	0.00394255	0.0235392
OS06G0162500	1323.93	0.684508	0.233962	8.54046	0.00347338	0.0213872
OS03G0807100	3790.79	0.685043	0.235319	8.45627	0.00363788	0.0221756
OS07G0283200	1180.36	0.68538	0.180127	14.453	0.000143697	0.00176598
OS04G0510300	1580.27	0.685489	0.226271	9.15894	0.00247506	0.0164429
OS02G0634600	1125.42	0.685704	0.165457	17.148	3.45778e-05	0.000558996
OS06G0609500	680.103	0.6863	0.249137	7.57716	0.00591125	0.0317347
OS12G0126200	301.372	0.686421	0.256579	7.16368	0.00743944	0.0374537
OS03G0343500	18595.3	0.686424	0.254917	7.23391	0.0071539	0.0364974
OS01G0658500	3225.84	0.686446	0.245236	7.818	0.00517283	0.0287964
OS06G0224400	467.218	0.686931	0.251346	7.45714	0.00631852	0.0333328
OS01G0614500	2582.18	0.686975	0.214571	10.227	0.001384	0.0105953
OS04G0527800	1459.97	0.687053	0.153548	19.9874	7.79561e-06	0.000159655
OS02G0591700	35494.2	0.687182	0.235464	8.49718	0.00355698	0.0217998
OS07G0101101	398.628	0.687244	0.183945	13.9478	0.000187955	0.00219493
OS08G0559700	432.836	0.687492	0.248815	7.62302	0.00576279	0.0312028
OS03G0556200	231.395	0.687551	0.244527	7.89865	0.00494718	0.0278295
OS05G0346300	20937.1	0.687989	0.186499	13.5768	0.000228997	0.00255522
OS03G0587000	1461.92	0.688031	0.174555	15.5074	8.21834e-05	0.00112629
OS07G0647900	1429.46	0.688083	0.176413	15.1843	9.7509e-05	0.001289
OS03G0228400	1401.61	0.688369	0.16313	17.7728	2.48912e-05	0.000422791
OS03G0211900	3881.73	0.688415	0.181634	14.3339	0.000153081	0.00185835
OS04G0506100	783.301	0.689237	0.221977	9.62166	0.00192296	0.013617
OS02G0667300	879.734	0.689462	0.270235	6.49626	0.0108101	0.0495
OS03G0198500	2062.88	0.689633	0.213415	10.4202	0.00124644	0.00973339
OS07G0567000	423.401	0.68991	0.245606	7.87734	0.00500581	0.0280807
OS05G0129700	2185.46	0.690074	0.205933	11.206	0.000815342	0.00700418
OS01G0268900	413.063	0.690236	0.245852	7.87213	0.00502025	0.0281473
OS01G0338100	352.385	0.690658	0.244386	7.97489	0.00474306	0.0269894
OS01G0214200	2611.63	0.69069	0.227481	9.19803	0.00242276	0.0161829
OS03G0651100	1802.5	0.690979	0.20596	11.2316	0.00080415	0.00692614
OS05G0387900	410.323	0.691874	0.250553	7.61316	0.00579438	0.0313377
OS04G0398500	12213.5	0.692451	0.171635	16.2384	5.58491e-05	0.000821605
OS03G0288400	3041.22	0.692471	0.207831	11.0768	0.000874155	0.00739151
OS03G0143400	5716.86	0.692536	0.201814	11.7488	0.000608838	0.00559293
OS05G0528900	5140.33	0.692739	0.209007	10.9602	0.000930875	0.00776096
OS01G0678600	1456.02	0.693163	0.224786	9.48884	0.00206725	0.0143814
OS07G0608450	698.663	0.693399	0.254649	7.40146	0.00651711	0.034094
OS02G0767000	4537.53	0.693863	0.168453	16.928	3.88257e-05	0.000614662
OS11G0455800	17548.5	0.694315	0.239885	8.35747	0.00384105	0.0230927
OS04G0685200	1597.8	0.694449	0.248656	7.78133	0.00527888	0.029248
OS12G0183300	2090.13	0.69505	0.254782	7.4257	0.0064299	0.0337993
OS01G0171000	2650.23	0.695079	0.231799	8.97238	0.00274092	0.0178189
OS03G0728900	577.162	0.695184	0.193673	12.8623	0.00033527	0.00349195
OS01G0239200	1101.85	0.696681	0.254657	7.47105	0.00626988	0.0331348
OS12G0517200	2895.54	0.696895	0.233555	8.88264	0.00287895	0.0184678
OS05G0552300	13556.4	0.696997	0.226806	9.4213	0.0021448	0.014785
OS11G0629500	1275.64	0.698177	0.158938	19.2611	1.14004e-05	0.000218496
OS05G0349700	1895.54	0.698514	0.195398	12.7528	0.000355477	0.00364919
OS06G0705000	339.823	0.69911	0.250058	7.81071	0.00519374	0.0288932
OS02G0655800	1556.99	0.699448	0.183528	14.4959	0.000140465	0.00173182
OS01G0925300	3007.92	0.699573	0.218532	10.2239	0.00138631	0.0106042
OS04G0630000	2982.93	0.699972	0.232376	9.05287	0.00262283	0.0172493
OS06G0643100	7654.78	0.700217	0.159904	19.1303	1.2209e-05	0.000231829
OS02G0478600	24615.5	0.700447	0.262552	7.10008	0.00770805	0.0384934
OS07G0616600	22330.9	0.701386	0.23225	9.09799	0.0025589	0.0168863
OS04G0105700	488.776	0.701751	0.251477	7.77127	0.00530839	0.0293649
OS02G0436400	3646.1	0.701859	0.193242	13.1619	0.000285694	0.00305901
OS11G0312400	4401.88	0.702239	0.227512	9.50481	0.00204934	0.0142962
OS08G0385900	2083.39	0.702625	0.215808	10.5772	0.00114488	0.0091042
OS12G0405700	13230.4	0.702869	0.269743	6.77305	0.00925446	0.0440157
OS12G0552500	2443.24	0.703381	0.264068	7.07808	0.00780327	0.038892
OS02G0315400	3586.49	0.703634	0.245888	8.16924	0.00426066	0.0248867
OS06G0607800	1671.29	0.704394	0.184301	14.5774	0.00013452	0.00167196
OS01G0939000	428.036	0.704744	0.227757	9.55957	0.0019891	0.0139679
OS04G0501200	1107.85	0.705009	0.218544	10.3864	0.0012695	0.0098752
OS08G0530200	21237.2	0.705105	0.250199	7.92255	0.00488224	0.0275854
OS06G0151600	632.907	0.705365	0.217429	10.5051	0.00119046	0.00938938
OS02G0310200	6512.13	0.705988	0.18938	13.8635	0.000196576	0.00227537
OS04G0661300	2764.28	0.706131	0.243202	8.41075	0.0037301	0.0226411
OS10G0472900	1047.38	0.706708	0.255709	7.62413	0.00575925	0.031194
OS04G0583500	2141.17	0.706878	0.185882	14.4306	0.000145421	0.00178183
OS02G0761400	1822.34	0.707097	0.20762	11.5738	0.000668864	0.00600901
OS06G0550000	6574.6	0.708187	0.270476	6.8387	0.00892037	0.0429291
OS02G0739900	1755.11	0.70917	0.244337	8.40606	0.00373971	0.0226785
OS08G0268900	696.786	0.709405	0.277714	6.51304	0.0107086	0.0491155
OS06G0175800	822.071	0.709576	0.152657	21.5793	3.39488e-06	8.15814e-05
OS01G0974701	288.015	0.709673	0.262441	7.30024	0.00689455	0.0355607
OS07G0617800	4762.02	0.7108	0.150373	22.2916	2.34233e-06	5.93257e-05
OS08G0480500	2079.06	0.711696	0.226387	9.85939	0.00168967	0.0123339
OS10G0498800	753.922	0.71176	0.235312	9.13197	0.00251181	0.0166323
OS01G0706500	1582.09	0.711813	0.22953	9.59497	0.00195111	0.013757
OS09G0565600	2524.9	0.711903	0.186775	14.4955	0.000140496	0.00173182
OS06G0161300	1426.8	0.71192	0.229026	9.64241	0.00190136	0.0135148
OS09G0565500	2817.41	0.712434	0.229516	9.61282	0.00193223	0.0136562
OS06G0115100	9793.19	0.714389	0.263124	7.35276	0.00669598	0.0347806
OS10G0563700	41496.4	0.714437	0.268928	7.03966	0.00797244	0.0395372
OS03G0234200	15950.9	0.715063	0.265929	7.21204	0.00724161	0.0367847
OS10G0358700	484.484	0.715635	0.241056	8.7957	0.00301942	0.019189
OS12G0498700	682.806	0.716245	0.195279	13.4345	0.000247035	0.00271681
OS09G0465800	1472.75	0.716367	0.197803	13.0861	0.000297498	0.00316272
OS04G0473400	19984.1	0.716682	0.276796	6.68697	0.009712	0.0456412
OS01G0635400	1903	0.716704	0.240752	8.84186	0.00294398	0.0188261
OS03G0195200	1099.66	0.716747	0.140457	25.9952	3.42267e-07	1.17239e-05
OS01G0168200	415.066	0.717048	0.223711	10.2562	0.00136228	0.010451
OS05G0256000	5155.72	0.717273	0.189784	14.2499	0.000160066	0.00192354
OS07G0586000	622.053	0.717407	0.270809	7.00455	0.00813027	0.040108
OS12G0634800	1579.68	0.718161	0.234249	9.37758	0.00219655	0.0150514
OS03G0655700	4317.83	0.718361	0.137462	27.2477	1.78984e-07	6.75045e-06
OS01G0559100	4491.04	0.718709	0.193021	13.8306	0.000200049	0.00230535
OS03G0701900	2590.52	0.718781	0.253349	8.03025	0.00460025	0.0263732
OS02G0779500	690.918	0.719393	0.239753	8.98395	0.00272361	0.0177378
OS11G0447300	950.486	0.719421	0.20094	12.7932	0.000347884	0.00359597
OS07G0247100	659.116	0.719428	0.249718	8.28355	0.00400058	0.0237562
OS01G0150100	786.276	0.720157	0.193341	13.8539	0.000197591	0.00228472
OS03G0161100	4818.56	0.72096	0.261503	7.58212	0.00589499	0.0316733
OS06G0517500	320.48	0.721166	0.23023	9.79761	0.00174739	0.0126575
OS07G0150200	20981.3	0.721976	0.23579	9.35134	0.00222823	0.0152168
OS03G0816400	1161.3	0.722245	0.188962	14.579	0.000134404	0.00167114
OS03G0781000	858.092	0.722292	0.262378	7.5636	0.00595588	0.0318753
OS09G0474100	1013.57	0.722442	0.280902	6.60074	0.0101936	0.0473302
OS04G0174800	1277.7	0.723344	0.166842	18.7558	1.48574e-05	0.000273733
OS07G0174200	2326.75	0.724178	0.24995	8.37369	0.00380692	0.0229295
OS07G0668200	3908.15	0.724933	0.187648	14.8881	0.000114081	0.00146218
OS03G0748900	1756.86	0.725186	0.163573	19.6126	9.48409e-06	0.000187706
OS03G0187000	4786.12	0.7258	0.226638	10.2296	0.00138202	0.0105851
OS11G0312220	4550.51	0.726123	0.226618	10.2409	0.00137359	0.0105278
OS06G0660700	3695.84	0.726478	0.259292	7.83036	0.00513759	0.0286463
OS10G0573400	3102.71	0.726595	0.27676	6.87508	0.0087406	0.0422932
OS04G0662100	1284.19	0.726662	0.257045	7.97347	0.00474679	0.0270012
OS02G0332200	8509.45	0.727048	0.253682	8.19254	0.00420629	0.02467
OS10G0483000	12099.1	0.728083	0.21791	11.1347	0.000847279	0.00721813
OS01G0304300	1972.7	0.728228	0.275499	6.97054	0.00828624	0.0406819
OS01G0282800	28209.4	0.728327	0.216982	11.2373	0.000801691	0.0069104
OS08G0411250	1253.8	0.728474	0.261514	7.741	0.00539808	0.0297379
OS03G0113100	2481.53	0.728729	0.237019	9.4296	0.00213511	0.0147288
OS11G0311300	1852.99	0.728841	0.243936	8.90585	0.00284258	0.0183204
OS07G0574400	599.032	0.728888	0.2729	7.12465	0.00760313	0.0380943
OS12G0182800	996.71	0.729045	0.218475	11.111	0.000858187	0.00728838
OS10G0462900	27590.8	0.729156	0.19603	13.7994	0.000203406	0.0023329
OS03G0387100	4244.41	0.729488	0.17457	17.4184	2.9991e-05	0.000495825
OS01G0913400	1038.75	0.729748	0.200984	13.1578	0.000286332	0.00306485
OS03G0787300	13163.1	0.729842	0.200209	13.2543	0.000271961	0.00294237
OS03G0315800	1033.39	0.730006	0.24759	8.67332	0.00322903	0.0202006
OS01G0103000	1826.61	0.730098	0.218617	11.1271	0.000850767	0.00723846
OS01G0908400	5019.17	0.73011	0.261531	7.77308	0.00530306	0.0293423
OS03G0297300	11531.5	0.730491	0.138735	27.6533	1.45124e-07	5.62183e-06
OS07G0508300	1523.46	0.730604	0.178737	16.6741	4.43818e-05	0.000682237
OS01G0358400	21832.5	0.730604	0.188939	14.9134	0.000112563	0.00144611
OS10G0501000	1322.38	0.730824	0.261881	7.76809	0.00531771	0.0293888
OS03G0825400	3650.73	0.733538	0.273263	7.18712	0.00734289	0.0371441
OS07G0129700	1853.96	0.733662	0.269759	7.37907	0.00659873	0.034424
OS11G0139100	2855.47	0.733943	0.231835	9.99703	0.00156793	0.0116452
OS06G0682800	1672.24	0.734293	0.230811	10.0976	0.00148459	0.0111421
OS02G0653800	5411.71	0.734419	0.191475	14.6738	0.000127811	0.00160226
OS05G0544900	241.905	0.734739	0.265855	7.62594	0.00575348	0.0311833
OS11G0264600	5316.01	0.734983	0.221449	10.9868	0.000917613	0.00767598
OS07G0565100	13634.2	0.735111	0.252787	8.43414	0.00368242	0.0223972
OS01G0721900	18302.9	0.735319	0.223507	10.7947	0.00101793	0.00829754
OS12G0562900	4170.69	0.735462	0.179655	16.7165	4.34013e-05	0.000671072
OS08G0117300	29658.1	0.736088	0.24098	9.30528	0.00228494	0.0154873
OS06G0217900	548.731	0.73662	0.231378	10.1176	0.00146861	0.0110524
OS01G0689900	1342.47	0.737347	0.279387	6.94782	0.00839213	0.0409935
OS01G0195400	998.735	0.737363	0.272181	7.32363	0.0068054	0.0352114
OS02G0816100	549.925	0.737573	0.19934	13.6675	0.000218198	0.00246316
OS03G0249900	1801.19	0.737714	0.250742	8.63504	0.00329759	0.0205396
OS02G0686600	3593.7	0.737764	0.232466	10.046	0.00152678	0.0114118
OS09G0565200	1403.17	0.737779	0.233966	9.92028	0.00163468	0.0120172
OS03G0275450	307.092	0.73885	0.208057	12.5997	0.000385809	0.00389484
OS02G0236000	10503.5	0.739057	0.163648	20.3419	6.47669e-06	0.000137441
OS01G0140400	1394.38	0.739328	0.268695	7.55382	0.00598831	0.0319826
OS08G0374800	5384.47	0.740877	0.165755	19.9268	8.04647e-06	0.000163655
OS02G0809900	1492.21	0.74124	0.286208	6.69016	0.00969468	0.0456
OS01G0271000	1439.29	0.741296	0.234336	9.98303	0.0015799	0.0117181
OS02G0726500	1037.81	0.74146	0.209033	12.5535	0.000395458	0.00397515
OS02G0489400	23999.6	0.742417	0.214311	11.9681	0.000541201	0.00511804
OS04G0382400	436.844	0.742955	0.283718	6.84211	0.00890334	0.0428723
OS02G0164800	850.976	0.743028	0.278239	7.11397	0.00764854	0.0382777
OS04G0549300	542.796	0.743372	0.248055	8.9675	0.00274825	0.0178489
OS06G0109400	1421.21	0.744665	0.278973	7.10775	0.00767514	0.0383874
OS03G0390400	8516.98	0.744693	0.196009	14.3958	0.000148135	0.00180834
OS08G0432500	237.359	0.745197	0.262132	8.07251	0.00449417	0.0259234
OS03G0733400	2978.39	0.746045	0.217091	11.7785	0.000599191	0.00552905
OS08G0500700	17677.6	0.746378	0.18998	15.3924	8.73384e-05	0.00118214
OS11G0636900	3757.98	0.746761	0.253883	8.6289	0.00330871	0.0205816
OS02G0238500	411.252	0.746888	0.206024	13.1255	0.00029131	0.00311205
OS10G0141900	719.192	0.747552	0.270279	7.63758	0.00571646	0.0310236
OS01G0847900	1087.13	0.747919	0.207001	13.0289	0.000306718	0.00324186
OS05G0371600	1217.86	0.747994	0.261522	8.16403	0.00427293	0.0249406
OS09G0560300	3937.77	0.748239	0.279721	7.13578	0.00755607	0.0379255
OS03G0200800	1752.53	0.748717	0.195798	14.5894	0.000133665	0.00166511
OS03G0712700	14389.5	0.748719	0.192506	15.0854	0.000102753	0.0013448
OS03G0827700	3248.82	0.748973	0.232946	10.3101	0.00132303	0.0102165
OS03G0735300	6970.97	0.74951	0.173563	18.5976	1.61426e-05	0.000293787
OS06G0658900	1934.11	0.750101	0.237589	9.94172	0.00161574	0.0118939
OS03G0109700	842.328	0.750206	0.170028	19.4371	1.03967e-05	0.000202089
OS05G0556700	4628.97	0.751139	0.225616	11.0542	0.000884858	0.0074628
OS10G0397400	20806.8	0.751637	0.272036	7.61285	0.0057954	0.0313381
OS10G0502500	1698.17	0.752393	0.255301	8.66185	0.00324942	0.0202938
OS08G0496500	1171.91	0.752833	0.290608	6.69304	0.00967898	0.0455587
OS06G0503100	378.593	0.754639	0.290047	6.75545	0.00934618	0.0443545
OS07G0639900	1316.43	0.754661	0.2288	10.8525	0.000986622	0.0080905
OS09G0281300	1960.03	0.75492	0.205307	13.4881	0.000240077	0.00265719
OS03G0308100	2232.04	0.754947	0.203261	13.7603	0.000207681	0.00236969
OS04G0459600	1560.63	0.755511	0.1728	19.0727	1.25832e-05	0.000237563
OS05G0143400	1478.95	0.75626	0.153012	24.3691	7.95353e-07	2.37306e-05
OS03G0331600	1253.13	0.75631	0.263482	8.21768	0.00414841	0.024409
OS08G0464000	3399.71	0.756634	0.184142	16.8394	4.06801e-05	0.00063791
OS05G0467400	725.591	0.756909	0.243477	9.64115	0.00190266	0.0135169
OS12G0178100	4098.92	0.757433	0.154022	24.1218	9.04294e-07	2.64872e-05
OS02G0730500	1618.01	0.757575	0.237141	10.1799	0.00141977	0.0107812
OS06G0128200	6988.86	0.757699	0.169052	20.0341	7.60753e-06	0.000156388
OS02G0784700	5232.92	0.75811	0.128424	34.756	3.73728e-09	2.26931e-07
OS11G0256000	1036.8	0.75874	0.243073	9.71915	0.00182357	0.0131025
OS02G0135900	244.282	0.759002	0.268309	7.99011	0.00470335	0.0268183
OS04G0503800	1431.83	0.76009	0.194586	15.2213	9.56186e-05	0.00126963
OS07G0600700	2430.28	0.760131	0.258146	8.64752	0.00327506	0.0204225
OS03G0729100	401.628	0.760142	0.244198	9.67522	0.0018677	0.0133233
OS08G0564750	629.301	0.760573	0.254763	8.89392	0.00286122	0.0183972
OS12G0155200	782.881	0.76135	0.237208	10.2854	0.00134086	0.0103156
OS01G0633000	817.899	0.761749	0.202632	14.1024	0.000173123	0.00205162
OS11G0140100	444.587	0.762407	0.216952	12.3306	0.000445593	0.00438913
OS06G0508700	3161.6	0.762434	0.273172	7.76843	0.00531672	0.0293882
OS01G0238600	3720.24	0.763346	0.258329	8.70676	0.00317033	0.0199276
OS12G0236900	628.055	0.763499	0.208857	13.3375	0.000260153	0.00283732
OS01G0513800	5251.83	0.763714	0.269153	8.02844	0.00460486	0.0263769
OS11G0216000	1220.27	0.7655	0.230437	11.0055	0.000908428	0.00761078
OS03G0852500	2064.3	0.767185	0.230061	11.0903	0.000867807	0.00734539
OS06G0128500	2218.1	0.767836	0.224348	11.6818	0.000631132	0.00574732
OS07G0624700	2640.67	0.767859	0.2368	10.4854	0.00120321	0.00946102
OS12G0485000	658.111	0.768043	0.274387	7.81904	0.00516987	0.0287848
OS02G0816400	2069.73	0.768231	0.212565	13.0282	0.000306835	0.00324205
OS04G0674300	734.492	0.768756	0.194568	15.5804	7.90694e-05	0.00109403
OS01G0805975	637.159	0.768787	0.279778	7.53162	0.00606253	0.032283
OS02G0252100	5161.63	0.768825	0.20741	13.7015	0.000214282	0.00242981
OS05G0588200	307.931	0.769041	0.285219	7.25854	0.00705648	0.0361856
OS08G0525500	349.247	0.76912	0.269876	8.10641	0.00441089	0.0255774
OS01G0674500	1835.78	0.769899	0.15609	24.2661	8.39008e-07	2.48525e-05
OS01G0603000	6010.87	0.770102	0.16672	21.2759	3.97704e-06	9.24597e-05
OS03G0724300	1998.42	0.770146	0.17831	18.6078	1.60561e-05	0.000292596
OS10G0484900	2645.72	0.771598	0.265695	8.40926	0.00373314	0.0226471
OS12G0133600	660.841	0.772012	0.228404	11.3979	0.000735254	0.00645977
OS09G0563300	429.618	0.772516	0.251706	9.40173	0.0021678	0.0148947
OS03G0819400	2072.23	0.772818	0.211234	13.3492	0.000258534	0.00282342
OS05G0459900	51012.8	0.773119	0.271757	8.06936	0.00450201	0.0259458
OS02G0661800	392.331	0.774011	0.275416	7.8804	0.00499734	0.028038
OS08G0490300	1553.22	0.774309	0.203557	14.4321	0.000145303	0.00178118
OS06G0142700	5344.59	0.775098	0.189534	16.6759	4.43402e-05	0.000682237
OS03G0113800	4104.68	0.775249	0.174297	19.7285	8.92596e-06	0.000178682
OS07G0158400	579.801	0.775705	0.291517	7.06207	0.00787332	0.0391639
OS03G0395100	553.498	0.776981	0.303037	6.55872	0.0104371	0.0482154
OS07G0662900	5413.24	0.777244	0.293187	7.00724	0.00811808	0.0400584
OS05G0517800	638.267	0.777252	0.302902	6.56793	0.0103833	0.0480525
OS04G0431800	1956.35	0.777998	0.189932	16.7342	4.29998e-05	0.000666295
OS04G0376000	19310.8	0.778011	0.303905	6.53422	0.0105819	0.0486514
OS09G0539800	11026.3	0.778064	0.29706	6.83975	0.00891511	0.0429117
OS07G0154800	740.247	0.778443	0.25918	8.99723	0.00270389	0.0176445
OS01G0872400	301.645	0.779404	0.218432	12.7268	0.000360454	0.00368991
OS07G0593332	934.084	0.779674	0.261584	8.85811	0.0029179	0.0186702
OS05G0402700	38133.2	0.780768	0.266365	8.56588	0.00342521	0.0211461
OS03G0226700	258.897	0.781006	0.289964	7.2377	0.00713885	0.0364544
OS03G0346500	210.175	0.781362	0.305383	6.54046	0.0105448	0.0485083
OS01G0823300	16372.8	0.782485	0.29232	7.14364	0.00752304	0.0377935
OS03G0356300	967.323	0.782938	0.286025	7.47319	0.00626244	0.0331041
OS04G0548400	459.796	0.782981	0.265626	8.66658	0.00324098	0.0202525
OS03G0822200	1627.95	0.783656	0.198344	15.5663	7.96608e-05	0.00109998
OS02G0182600	272.953	0.783808	0.279475	7.85358	0.00507201	0.0283746
OS09G0482680	436.145	0.784171	0.263747	8.82386	0.00297317	0.0189685
OS02G0742200	2777.1	0.78434	0.281427	7.74431	0.00538819	0.0297033
OS08G0156800	27184.8	0.785097	0.273532	8.21298	0.00415917	0.0244635
OS07G0134400	962.21	0.785285	0.264177	8.81257	0.00299163	0.019059
OS04G0585100	978.179	0.786641	0.24637	10.1696	0.00142778	0.010822
OS12G0554800	1234.67	0.786795	0.275847	8.11574	0.00438826	0.0254735
OS03G0287700	986.401	0.787156	0.266904	8.67519	0.00322571	0.0201953
OS06G0613500	1711.17	0.788072	0.292259	7.25195	0.0070824	0.0362588
OS02G0497700	5272.08	0.788218	0.245069	10.3143	0.00132002	0.0102029
OS05G0453900	218.337	0.788233	0.300183	6.88785	0.00867834	0.0420725
OS05G0389300	4364.8	0.788773	0.237178	11.027	0.000897944	0.00754411
OS01G0754000	465.765	0.789008	0.254234	9.61406	0.00193093	0.0136499
OS10G0335200	504.994	0.789568	0.255126	9.55425	0.00199487	0.0139964
OS07G0151300	358.994	0.790565	0.269205	8.60692	0.00334889	0.0207489
OS02G0831700	335.843	0.790931	0.237479	11.0707	0.000877005	0.0074137
OS08G0461000	605.677	0.791307	0.232045	11.6076	0.000656822	0.00592764
OS03G0760700	7093.37	0.792331	0.263196	9.0349	0.00264874	0.0173848
OS02G0148600	172.017	0.792345	0.30381	6.79538	0.00913942	0.0437016
OS08G0254500	609.876	0.792435	0.234673	11.3774	0.000743436	0.00651423
OS03G0296500	819.209	0.792663	0.216295	13.3989	0.000251775	0.00275969
OS08G0182400	1469.97	0.793254	0.227381	12.1352	0.000494777	0.00475246
OS03G0425100	636.143	0.793324	0.30701	6.66098	0.00985465	0.0461739
OS02G0596000	242.84	0.794254	0.304586	6.7924	0.00915465	0.0437235
OS05G0568000	4414.42	0.794605	0.192471	16.9925	3.75274e-05	0.000598726
OS10G0556100	9350.09	0.795321	0.289446	7.52684	0.00607865	0.0323426
OS05G0218400	4144.64	0.795346	0.184073	18.614	1.60042e-05	0.000291991
OS03G0581200	285.528	0.796291	0.288685	7.59318	0.00585894	0.0315415
OS02G0461600	977.702	0.797474	0.26718	8.88476	0.00287561	0.0184572
OS02G0133900	320.289	0.79815	0.238467	11.1906	0.000822145	0.00704787
OS02G0321900	21346.9	0.798274	0.269767	8.7288	0.00313223	0.0197531
OS09G0549700	207.274	0.79863	0.291852	7.48014	0.00623832	0.0330051
OS11G0105400	2968.49	0.799532	0.243756	10.7262	0.00105632	0.00855664
OS04G0541900	461.846	0.799889	0.236088	11.4572	0.000712166	0.00629905
OS01G0935700	2191.34	0.80014	0.259489	9.47865	0.00207877	0.014437
OS04G0416500	614.474	0.800894	0.27266	8.60785	0.00334716	0.0207477
OS02G0494600	615.751	0.8014	0.307534	6.77374	0.00925086	0.0440157
OS07G0239500	330.244	0.803143	0.294034	7.43927	0.00638156	0.0335899
OS08G0534400	1202.29	0.803342	0.297574	7.26626	0.00702618	0.0360641
OS01G0177900	1477.73	0.803799	0.314784	6.50275	0.0107708	0.0493335
OS06G0251000	1681.85	0.804057	0.235765	11.5972	0.000660498	0.00594957
OS03G0241200	20361.4	0.804497	0.254697	9.94509	0.00161279	0.0118796
OS10G0577700	388.641	0.804503	0.314694	6.51908	0.0106723	0.0489713
OS02G0776900	2535.11	0.80463	0.29911	7.21445	0.0072319	0.0367581
OS03G0849700	375.3	0.804641	0.286808	7.85413	0.00507047	0.0283746
OS05G0121700	311.278	0.804683	0.286729	7.86068	0.00505214	0.0282971
OS04G0459000	4321.33	0.804768	0.251363	10.2188	0.00139016	0.0106227
OS04G0276600	853.452	0.805219	0.241337	11.1047	0.000861078	0.00730915
OS08G0139100	1203.42	0.805798	0.196502	16.7712	4.21687e-05	0.000656202
OS01G0861000	1573.52	0.805885	0.251888	10.205	0.00140057	0.0106749
OS01G0962600	12056.6	0.806112	0.271042	8.81719	0.00298406	0.0190268
OS04G0218400	2096.82	0.806862	0.297124	7.35313	0.00669462	0.0347806
OS03G0337900	5094.89	0.807074	0.178771	20.3191	6.55436e-06	0.000138821
OS01G0978100	2545.05	0.807212	0.241708	11.1181	0.00085488	0.00726593
OS09G0514600	4774.58	0.807449	0.286924	7.89417	0.00495943	0.0278631
OS02G0804300	2192.08	0.807517	0.231421	12.1387	0.000493857	0.00474779
OS03G0838900	332.757	0.807707	0.204054	15.667	7.55292e-05	0.00105272
OS08G0440900	727.194	0.807805	0.21778	13.7282	0.000211261	0.00240136
OS06G0331500	961.748	0.807882	0.303976	7.04398	0.0079532	0.039467
OS04G0669500	1405.09	0.808123	0.206079	15.3329	9.01316e-05	0.0012085
OS05G0298900	402.187	0.809241	0.276688	8.53551	0.00348283	0.0214265
OS11G0220800	32171.6	0.809354	0.193263	17.481	2.90186e-05	0.000482675
OS10G0445500	5459.7	0.810763	0.292175	7.67565	0.00559709	0.0305939
OS02G0232100	415.479	0.810973	0.246854	10.7768	0.00102778	0.00836327
OS11G0131200	506.053	0.81134	0.248124	10.6679	0.00109011	0.00875959
OS09G0338500	6548.72	0.812272	0.240334	11.3864	0.000739839	0.00649137
OS05G0215800	1498.46	0.812295	0.164262	24.3874	7.87811e-07	2.35269e-05
OS06G0326900	1027.94	0.812564	0.208737	15.1127	0.000101278	0.0013292
OS11G0484400	1606.26	0.812788	0.212055	14.6504	0.000129407	0.00162006
OS05G0352800	1113.26	0.812813	0.183385	19.5965	9.5642e-06	0.000188926
OS10G0509800	782.69	0.81295	0.30917	6.89318	0.00865253	0.0419722
OS08G0243600	2578.96	0.81319	0.259856	9.76293	0.00178066	0.0128531
OS11G0256200	2377.79	0.813474	0.226852	12.8197	0.000342982	0.00355986
OS03G0422800	368.042	0.813813	0.289749	7.87051	0.00502475	0.0281678
OS03G0780800	4936.41	0.813918	0.241554	11.3174	0.000767854	0.00667831
OS03G0825500	448.124	0.814127	0.302361	7.2338	0.00715437	0.0364974
OS09G0529900	1511.63	0.81481	0.230155	12.4962	0.000407782	0.0040741
OS10G0563300	2099.13	0.814979	0.195436	17.3376	3.12928e-05	0.000513985
OS03G0264000	1009.55	0.815071	0.177908	20.9426	4.73241e-06	0.000106188
OS01G0600000	9736.29	0.815438	0.230681	12.455	0.000416879	0.00415236
OS05G0417600	392.086	0.81588	0.315573	6.66382	0.009839	0.0461401
OS06G0728800	5986.77	0.816373	0.218074	13.9697	0.000185785	0.00217674
OS02G0822600	709.696	0.816814	0.229279	12.6624	0.000373082	0.00378732
OS01G0834500	20972	0.817727	0.227368	12.892	0.000329996	0.00344467
OS05G0207300	24640	0.817912	0.227386	12.8958	0.000329322	0.00343982
OS11G0103100	874.991	0.817971	0.318856	6.56277	0.0104134	0.0481396
OS03G0826000	648.087	0.818182	0.304863	7.18217	0.00736316	0.0371996
OS09G0109800	1092.43	0.818752	0.248284	10.843	0.000991697	0.00812198
OS02G0312600	486.891	0.818883	0.319343	6.56171	0.0104196	0.0481491
OS09G0133000	860.222	0.819052	0.236467	11.9645	0.000542235	0.00512357
OS02G0670400	4851.98	0.820342	0.266486	9.44536	0.00211684	0.0146397
OS03G0266800	8165.44	0.8205	0.18208	20.241	6.82738e-06	0.000143127
OS01G0948400	1843.33	0.821035	0.197168	17.2894	3.2098e-05	0.000525633
OS03G0202500	756.802	0.821155	0.272776	9.03855	0.00264346	0.017364
OS11G0213600	725.9	0.821157	0.28526	8.26652	0.00403829	0.0239023
OS01G0901300	652.17	0.821368	0.24848	10.8972	0.000963095	0.00796117
OS02G0720300	1002.58	0.821811	0.222472	13.6072	0.000225318	0.00252187
OS01G0901900	1032.81	0.821825	0.214176	14.6863	0.000126965	0.00159432
OS02G0157700	234.778	0.822321	0.3196	6.60473	0.0101708	0.0472642
OS02G0728700	2152.18	0.822857	0.245995	11.1541	0.000838484	0.00715806
OS01G0372700	8515.66	0.823065	0.200078	16.8672	4.00879e-05	0.000630542
OS01G0231000	6842.34	0.824181	0.318638	6.66817	0.009815	0.0460341
OS01G0155600	6513.08	0.825054	0.230589	12.7603	0.000354046	0.00364247
OS12G0541400	3404.22	0.825208	0.219363	14.1063	0.000172768	0.00205162
OS06G0145800	666.739	0.826539	0.285719	8.34633	0.00386468	0.0232018
OS01G0330100	3302.79	0.826706	0.258765	10.174	0.00142432	0.010805
OS07G0469600	2418.09	0.827331	0.32232	6.56682	0.0103897	0.0480607
OS05G0513500	1895.27	0.827534	0.30693	7.24595	0.00710611	0.0363042
OS03G0257000	506.326	0.82781	0.229553	12.9758	0.000315539	0.00331907
OS06G0546400	2609.74	0.827987	0.218801	14.2759	0.000157876	0.00190321
OS01G0749200	1542.14	0.828221	0.217036	14.5185	0.000138789	0.00171463
OS05G0154500	880.277	0.828632	0.209694	15.5798	7.90963e-05	0.00109403
OS11G0585700	3074.39	0.828779	0.204601	16.3564	5.24775e-05	0.000782518
OS05G0156700	2664.89	0.830041	0.249874	10.9988	0.000911696	0.00763621
OS04G0651700	576.771	0.830462	0.29723	7.78393	0.0052713	0.0292257
OS09G0112400	602.443	0.83112	0.323582	6.57707	0.0103301	0.047842
OS06G0671700	903.515	0.831729	0.296151	7.86397	0.00504295	0.0282602
OS08G0135100	1091.2	0.831794	0.167816	24.4998	7.43177e-07	2.23761e-05
OS04G0495500	710.958	0.832043	0.296671	7.84358	0.00510016	0.0284836
OS12G0182200	3363.04	0.832055	0.255656	10.5575	0.00115717	0.00918413
OS06G0544100	578.405	0.832376	0.313614	7.02518	0.00803712	0.0397739
OS05G0511500	534.176	0.832418	0.276172	9.06972	0.00259877	0.0171081
OS05G0496200	1318.99	0.833002	0.225772	13.5715	0.000229646	0.00256159
OS05G0176500	1035.97	0.833592	0.186301	19.973	7.85421e-06	0.000160454
OS05G0555100	2136.16	0.834405	0.224834	13.7289	0.000211177	0.00240123
OS11G0208400	309.499	0.834713	0.310333	7.21753	0.00721948	0.0367234
OS03G0669000	2838.2	0.834723	0.249363	11.1684	0.000832017	0.00711394
OS02G0754700	879.214	0.834726	0.150625	30.6531	3.08538e-08	1.48179e-06
OS08G0155000	4733.45	0.834862	0.300991	7.66761	0.00562209	0.03068
OS07G0596000	1758.72	0.835926	0.225561	13.6947	0.000215062	0.00243581
OS01G0848400	1690.96	0.836834	0.25761	10.5193	0.00118133	0.00933974
OS02G0794400	691.428	0.837767	0.214879	15.1586	9.88465e-05	0.00130464
OS06G0653100	1310.14	0.838269	0.312149	7.18843	0.0073375	0.0371283
OS04G0250700	1630.44	0.839737	0.267135	9.84944	0.00169884	0.0123795
OS02G0684600	338.325	0.840437	0.273866	9.40099	0.00216868	0.0148947
OS02G0826200	807.829	0.84109	0.291975	8.27723	0.00401454	0.0238061
OS01G0119100	3790.27	0.842269	0.25699	10.7052	0.00106836	0.00862298
OS08G0299200	837.989	0.842375	0.265098	10.0662	0.00151016	0.011303
OS06G0625700	998.462	0.842439	0.262245	10.2894	0.00133796	0.0103039
OS01G0300600	6597.29	0.842603	0.173907	23.3965	1.31818e-06	3.63783e-05
OS02G0821800	16208.3	0.843072	0.267676	9.88516	0.00166617	0.0122064
OS05G0492500	710.055	0.843264	0.309468	7.40126	0.00651783	0.034094
OS12G0203100	1179.87	0.846841	0.186561	20.5546	5.79545e-06	0.000125581
OS07G0694700	30966	0.847486	0.226572	13.9414	0.000188596	0.00220084
OS05G0497675	272.649	0.847853	0.257457	10.8289	0.000999294	0.00816587
OS07G0509200	1030.14	0.848915	0.19516	18.8698	1.39953e-05	0.000260184
OS03G0861700	287.216	0.848925	0.321421	6.95977	0.00833628	0.04083
OS03G0766900	1921.71	0.848985	0.178242	22.6191	1.97511e-06	5.13877e-05
OS08G0499100	1499.3	0.849517	0.220093	14.8496	0.000116436	0.00148656
OS02G0236800	900.541	0.849546	0.325621	6.788	0.00917728	0.0437787
OS03G0690000	1514.2	0.849757	0.329523	6.62606	0.0100497	0.0468408
OS06G0691200	3708.78	0.849822	0.320714	6.99656	0.00816663	0.0402511
OS03G0297100	29674.6	0.849835	0.18753	20.4632	6.07903e-06	0.000130777
OS06G0217600	1291.77	0.8499	0.275406	9.4932	0.00206235	0.0143638
OS03G0414400	106.483	0.850001	0.309082	7.58573	0.00588323	0.0316308
OS07G0572900	3394.96	0.850221	0.306641	7.66091	0.00564301	0.0307553
OS09G0560450	746.712	0.850873	0.247044	11.8295	0.000582988	0.00541375
OS01G0276200	4764.04	0.850998	0.223638	14.4297	0.000145486	0.00178196
OS01G0242300	594.213	0.853502	0.269499	10.0056	0.00156066	0.0116016
OS01G0926400	1561.23	0.853793	0.26428	10.4021	0.00125871	0.00980991
OS12G0443500	8871.39	0.854549	0.242619	12.3617	0.000438242	0.0043245
OS02G0797200	12296.1	0.854638	0.286169	8.88697	0.00287213	0.018442
OS03G0645200	2065.74	0.854936	0.256613	11.0615	0.000881403	0.0074413
OS06G0712200	973.343	0.855239	0.246754	11.9749	0.000539222	0.00510327
OS03G0266000	419.325	0.855537	0.274709	9.68038	0.00186247	0.0133091
OS01G0530366	2745.65	0.855576	0.285051	8.97706	0.00273391	0.0177874
OS05G0152201	2002.46	0.855836	0.318091	7.21512	0.00722921	0.0367502
OS03G0130400	5853.11	0.856103	0.2323	13.5336	0.000234326	0.00260536
OS03G0376600	2540.41	0.856432	0.23502	13.2339	0.000274927	0.00297084
OS06G0589600	1731	0.856781	0.260188	10.8118	0.00100857	0.00823555
OS09G0463700	629.505	0.85691	0.213169	16.114	5.9642e-05	0.000866258
OS05G0432500	410.767	0.857078	0.318639	7.21226	0.00724072	0.0367847
OS03G0141000	20540.9	0.857119	0.233432	13.4333	0.000247193	0.00271763
OS02G0109100	3871.95	0.857931	0.157267	29.6623	5.14254e-08	2.31414e-06
OS01G0948900	1305.56	0.858867	0.228446	14.0888	0.000174379	0.00206576
OS02G0556400	2275.73	0.858979	0.287492	8.89638	0.00285737	0.0183861
OS12G0165700	2839.01	0.859059	0.210672	16.5732	4.68071e-05	0.00071351
OS05G0333200	2208.84	0.859091	0.172071	24.8491	6.19981e-07	1.92705e-05
OS05G0180300	1519.47	0.859382	0.175976	23.7747	1.08296e-06	3.08278e-05
OS02G0664700	1985.35	0.859524	0.225124	14.5287	0.000138037	0.00170727
OS01G0875300	762.494	0.860599	0.274848	9.77577	0.00176827	0.0127749
OS04G0591000	332.201	0.861187	0.249492	11.8921	0.000563716	0.0052775
OS06G0664400	4423.68	0.861857	0.172653	24.8335	6.25022e-07	1.94064e-05
OS08G0404300	3485.96	0.862106	0.159174	29.2442	6.38061e-08	2.78357e-06
OS03G0683800	2608.81	0.862714	0.263594	10.6748	0.00108608	0.00873381
OS05G0100366	294.305	0.862845	0.317973	7.34173	0.0067372	0.0349283
OS12G0612500	360.629	0.864108	0.237766	13.182	0.000282651	0.00303137
OS07G0229900	23639.2	0.864277	0.23251	13.7662	0.000207025	0.00236466
OS01G0218032	2472.55	0.864478	0.266864	10.4571	0.00122176	0.00957872
OS09G0507600	942.085	0.865699	0.23216	13.8644	0.000196486	0.00227513
OS11G0660300	990.593	0.865705	0.246782	12.2668	0.000461082	0.00451059
OS02G0111700	15271.3	0.866372	0.32784	6.95778	0.00834555	0.040862
OS03G0591300	870.124	0.867404	0.296268	8.5445	0.00346568	0.0213587
OS07G0573400	3591.9	0.867619	0.223044	15.0783	0.000103141	0.0013488
OS07G0101500	6796.5	0.868498	0.247219	12.2971	0.000453654	0.00445118
OS10G0579500	2968.52	0.868537	0.26998	10.3122	0.00132153	0.0102118
OS06G0671150	628.624	0.869256	0.32145	7.28727	0.00694451	0.0357541
OS02G0195800	2242.57	0.869276	0.212528	16.6724	4.44233e-05	0.000682281
OS05G0342900	2444.31	0.86928	0.244748	12.569	0.000392205	0.00394728
OS02G0767500	26316	0.869393	0.210027	17.071	3.60074e-05	0.000579825
OS02G0759900	536.228	0.869499	0.281005	9.54597	0.00200389	0.0140478
OS04G0643300	3950.26	0.869839	0.20554	17.846	2.39519e-05	0.000410444
OS06G0168600	3857.73	0.87057	0.248328	12.2458	0.000466316	0.00454959
OS01G0913000	301.627	0.870919	0.219593	15.6978	7.4312e-05	0.00103879
OS11G0583250	117.936	0.871184	0.338682	6.61215	0.0101285	0.047121
OS11G0704000	588.63	0.871317	0.274768	10.0289	0.00154107	0.0114966
OS05G0557000	15431.3	0.871753	0.219979	15.6458	7.63825e-05	0.00106411
OS01G0178200	309.727	0.872088	0.247233	12.4273	0.000423098	0.0042003
OS01G0183400	137.768	0.872549	0.333726	6.82398	0.00899417	0.043202
OS11G0708500	345.041	0.873143	0.278502	9.80498	0.00174039	0.0126186
OS07G0180900	43243.1	0.873261	0.258601	11.3601	0.000750399	0.00655551
OS09G0455200	933.746	0.873721	0.273266	10.1893	0.00141256	0.0107413
OS07G0177150	532.873	0.873765	0.326787	7.1274	0.00759147	0.0380616
OS01G0897700	2604.16	0.873822	0.197429	19.5214	9.94766e-06	0.000195443
OS03G0364500	1425.05	0.873857	0.219746	15.7619	7.18339e-05	0.00101274
OS04G0501800	2197.49	0.874325	0.206991	17.7828	2.47618e-05	0.000420959
OS04G0381100	1560.39	0.874365	0.19647	19.7422	8.86242e-06	0.000177627
OS01G0711000	1970.47	0.875221	0.258768	11.4001	0.000734405	0.00645923
OS01G0848700	738.215	0.876238	0.230686	14.3832	0.000149124	0.00181838
OS10G0499600	389.197	0.87641	0.264966	10.916	0.000953388	0.00789284
OS11G0599466	845.179	0.877286	0.235645	13.8127	0.000201965	0.00232028
OS04G0165700	7793.1	0.878068	0.222363	15.5332	8.10691e-05	0.00111568
OS04G0514800	1672.01	0.879569	0.214811	16.7093	4.35674e-05	0.000672973
OS04G0619800	5993.99	0.880423	0.329787	7.10018	0.00770764	0.0384934
OS03G0749300	12705	0.880619	0.247088	12.6535	0.000374863	0.00380304
OS03G0668900	1873.44	0.880934	0.280033	9.85981	0.00168929	0.0123339
OS09G0569450	560.947	0.880956	0.195433	20.2764	6.70229e-06	0.00014122
OS01G0764700	536.068	0.880982	0.30706	8.20592	0.00417539	0.024537
OS02G0103700	20760.8	0.881199	0.276835	10.0934	0.00148804	0.0111629
OS05G0373700	23684.3	0.881245	0.23726	13.7428	0.000209625	0.00239021
OS04G0101300	238.783	0.881712	0.286788	9.43705	0.00212645	0.0146906
OS01G0105900	2400.11	0.881955	0.333708	6.95889	0.00834038	0.040844
OS02G0618250	8284.27	0.882272	0.266115	10.9498	0.000936148	0.00778938
OS05G0490800	5261.54	0.882918	0.174	25.6528	4.08702e-07	1.36027e-05
OS01G0654300	1045.88	0.884047	0.212997	17.1755	3.40811e-05	0.000552598
OS05G0148300	1789.07	0.88411	0.269859	10.695	0.00107426	0.00866211
OS03G0194400	1107.31	0.884113	0.211709	17.3843	3.05334e-05	0.000503021
OS01G0612200	9430.75	0.88453	0.268654	10.7985	0.00101584	0.00828665
OS02G0478700	17914.3	0.88463	0.319236	7.64921	0.00567972	0.0308752
OS01G0286600	693.188	0.884673	0.262245	11.3456	0.000756251	0.00659662
OS02G0120800	4841.72	0.885013	0.192704	21.0153	4.55634e-06	0.000103296
OS01G0180000	2417.84	0.885026	0.263543	11.2344	0.00080295	0.00691944
OS04G0512400	2695.97	0.885073	0.32022	7.61118	0.00580075	0.03136
OS07G0151800	5858.35	0.88514	0.179909	24.1153	9.07351e-07	2.65418e-05
OS02G0276500	1511.09	0.885443	0.257927	11.7428	0.000610789	0.00560615
OS07G0294650	162.314	0.885574	0.34586	6.54338	0.0105275	0.0484625
OS06G0197575	1099.31	0.885734	0.279585	10.0008	0.00156468	0.0116289
OS03G0219900	712.272	0.88598	0.24785	12.7383	0.000358251	0.00367302
OS03G0136200	6944.86	0.886411	0.310069	8.14114	0.00432722	0.0252127
OS06G0106000	695.142	0.886826	0.225172	15.4612	8.42158e-05	0.00114935
OS04G0338000	2735.38	0.88695	0.264577	11.1948	0.000820274	0.0070392
OS10G0462300	558.684	0.887161	0.300734	8.67336	0.00322895	0.0202006
OS11G0185800	174.783	0.887244	0.322989	7.57414	0.00592117	0.0317658
OS02G0760000	532.908	0.887539	0.260674	11.5565	0.000675123	0.0060562
OS05G0120100	5019.84	0.888135	0.312454	8.04832	0.00455458	0.0261524
OS02G0750400	417.819	0.888209	0.273261	10.5325	0.00117294	0.0092846
OS02G0824700	2995.63	0.888344	0.246321	12.9583	0.000318508	0.00334174
OS02G0591600	855.141	0.889492	0.337594	6.91847	0.00853099	0.0415114
OS01G0977100	196.789	0.889734	0.327089	7.38861	0.00656383	0.0342965
OS01G0917200	1449.36	0.889817	0.242803	13.3838	0.000253807	0.00278011
OS06G0237900	316.291	0.890047	0.268755	10.9436	0.000939278	0.00780774
OS05G0199500	1058.72	0.890154	0.186049	22.8347	1.76553e-06	4.64724e-05
OS07G0287100	439.257	0.890313	0.223947	15.7629	7.17971e-05	0.00101274
OS03G0282900	3752.1	0.890938	0.240304	13.6941	0.000215125	0.00243581
OS02G0617900	639.751	0.8912	0.348321	6.52345	0.0106461	0.0488852
OS01G0880300	1771.32	0.891556	0.294195	9.15147	0.00248518	0.0164926
OS03G0622300	867.098	0.893107	0.33793	6.95997	0.00833537	0.04083
OS09G0423600	1636.15	0.89368	0.235939	14.2968	0.000156134	0.00188844
OS02G0669000	1296.87	0.893969	0.276487	10.4184	0.00124766	0.00973766
OS06G0701400	10912.1	0.894782	0.262576	11.5667	0.000671419	0.00602462
OS01G0819500	6261.05	0.895144	0.26325	11.5172	0.000689537	0.00614363
OS08G0310001	1154.18	0.895356	0.196055	20.8003	5.09752e-06	0.000112763
OS07G0242400	290.838	0.896221	0.229344	15.25	9.41764e-05	0.00125352
OS03G0685500	25380.2	0.896616	0.226455	15.6142	7.76711e-05	0.00107931
OS10G0156300	413.715	0.896761	0.343414	6.79615	0.00913548	0.0436979
OS01G0223600	3152.25	0.897204	0.209446	18.2814	1.90557e-05	0.000338734
OS01G0897500	1752.77	0.898486	0.235053	14.5564	0.000136029	0.00168688
OS08G0425000	539.557	0.898487	0.282773	10.0731	0.00150447	0.0112655
OS02G0602300	677.217	0.898967	0.263874	11.5741	0.000668751	0.00600901
OS10G0566700	1763.65	0.899083	0.294222	9.30224	0.00228873	0.0155052
OS01G0195200	2965.28	0.899114	0.311847	8.28132	0.0040055	0.0237753
OS09G0513900	394.27	0.900451	0.33884	7.04252	0.00795969	0.0394919
OS01G0819100	1278.34	0.900683	0.172417	27.2089	1.82614e-07	6.86371e-06
OS03G0726100	64514.5	0.900848	0.223716	16.1495	5.85345e-05	0.000853466
OS01G0212400	4478.26	0.900945	0.307829	8.53306	0.00348753	0.0214421
OS01G0663500	546.755	0.902066	0.298645	9.0954	0.00256253	0.0169035
OS04G0490400	1789.2	0.902351	0.24175	13.8811	0.000194752	0.00225984
OS03G0728600	405.899	0.902467	0.197074	20.9412	4.73606e-06	0.000106198
OS02G0126600	264.135	0.902484	0.275391	10.7259	0.00105649	0.00855664
OS03G0424800	45420.3	0.902609	0.235156	14.6734	0.000127839	0.00160226
OS09G0131000	323.459	0.903458	0.263987	11.6862	0.00062965	0.0057368
OS01G0974500	465.608	0.904078	0.287937	9.82899	0.00171783	0.0124851
OS06G0233200	466.354	0.904576	0.277944	10.5599	0.0011557	0.00917691
OS06G0178900	32768.4	0.904735	0.230774	15.3076	9.13488e-05	0.00122332
OS12G0567200	1277.82	0.905629	0.254333	12.6321	0.000379185	0.00383978
OS03G0718100	30297.9	0.905886	0.176793	26.1492	3.16027e-07	1.09509e-05
OS01G0686800	32211.1	0.906519	0.277511	10.6273	0.00111431	0.00890853
OS02G0176650	455.037	0.906714	0.318906	8.06052	0.00452401	0.0260406
OS08G0484300	333.397	0.907217	0.334102	7.34962	0.00670771	0.0348194
OS08G0103500	1391.19	0.908167	0.17503	26.8336	2.21744e-07	8.0757e-06
OS01G0284700	1010.49	0.909975	0.234492	15.0081	0.000107051	0.00138887
OS04G0442300	475.96	0.910753	0.292554	9.66199	0.0018812	0.0134019
OS02G0192500	8726.85	0.910937	0.273037	11.0863	0.000869675	0.0073593
OS03G0811100	703.686	0.911528	0.264822	11.8092	0.000589388	0.00545106
OS01G0143300	4356.99	0.912259	0.329059	7.65467	0.00566257	0.0308206
OS03G0842400	250.804	0.912397	0.333752	7.45808	0.00631525	0.0333209
OS07G0540200	258.195	0.913466	0.288238	10.0172	0.00155086	0.0115474
OS09G0460200	365.181	0.91354	0.247585	13.5864	0.00022783	0.00254479
OS01G0271700	1909.02	0.915229	0.269928	11.4518	0.00071423	0.0063156
OS02G0273900	510.408	0.915548	0.301943	9.16409	0.00246811	0.0164058
OS12G0165900	1019.8	0.917213	0.318431	8.26665	0.004038	0.0239023
OS07G0176400	1070.68	0.917237	0.33374	7.52396	0.00608837	0.0323787
OS06G0136500	796.29	0.917297	0.231831	15.603	7.81292e-05	0.0010843
OS04G0298200	2118.57	0.91738	0.172524	28.1729	1.10945e-07	4.47182e-06
OS11G0672700	194.929	0.917384	0.322989	8.05812	0.00453002	0.0260621
OS05G0304900	458.145	0.917895	0.35853	6.53113	0.0106003	0.0487156
OS09G0277800	2658.98	0.918228	0.181428	25.518	4.38265e-07	1.44259e-05
OS08G0536800	1647.31	0.918276	0.234677	15.2548	9.39392e-05	0.00125087
OS06G0319700	8499	0.918859	0.246004	13.8937	0.000193449	0.0022487
OS11G0604700	947.893	0.919882	0.220874	17.2849	3.21733e-05	0.000526603
OS06G0638700	177.395	0.920022	0.250554	13.4687	0.000242573	0.00267939
OS02G0633300	1269.31	0.920282	0.275446	11.123	0.000852645	0.00725068
OS07G0616200	1855.04	0.920837	0.226616	16.4513	4.99164e-05	0.000750459
OS12G0233100	375.108	0.92108	0.304519	9.12554	0.00252066	0.0166646
OS02G0189000	889.156	0.921088	0.280705	10.7273	0.00105564	0.00855393
OS07G0559400	303.247	0.921122	0.339719	7.33239	0.00677229	0.0350899
OS06G0683000	223.015	0.922058	0.308399	8.91867	0.0028227	0.0182172
OS02G0713700	2557.33	0.922817	0.191095	23.2299	1.43748e-06	3.91553e-05
OS02G0168800	2777.85	0.922879	0.167212	30.3467	3.61315e-08	1.71026e-06
OS01G0229400	1666.4	0.923455	0.23789	15.0109	0.00010689	0.00138843
OS04G0687200	869.968	0.923893	0.334437	7.60343	0.00582574	0.0314142
OS07G0480800	2206.29	0.923905	0.327761	7.91697	0.00489731	0.0276373
OS04G0162100	2462.78	0.924163	0.264662	12.1439	0.00049248	0.00474149
OS06G0695500	6387.71	0.924262	0.358858	6.60576	0.0101649	0.0472436
OS02G0755000	2709.9	0.924308	0.255841	13.0012	0.000311283	0.00327956
OS06G0505700	1307.71	0.924607	0.278678	10.9657	0.000928137	0.00774233
OS07G0185000	704.688	0.924709	0.340138	7.36397	0.00665439	0.0346539
OS03G0349200	3107.74	0.924825	0.152172	36.8013	1.30802e-09	8.98921e-08
OS10G0532200	297.463	0.925046	0.333812	7.65742	0.00565392	0.030791
OS07G0621300	892.505	0.925713	0.270056	11.708	0.000622315	0.0056881
OS07G0645000	4509.77	0.926637	0.267622	11.9394	0.000549601	0.00517466
OS01G0856600	1498.51	0.926943	0.295809	9.7811	0.00176314	0.0127519
OS07G0164300	3680.97	0.927485	0.148996	38.6034	5.19278e-10	3.96704e-08
OS02G0171100	5706.74	0.92807	0.32943	7.90321	0.0049347	0.0277897
OS04G0129600	838.195	0.928474	0.299525	9.57282	0.0019748	0.0138883
OS02G0450000	1169.74	0.928533	0.219562	17.8185	2.43007e-05	0.000414905
OS11G0265600	502.683	0.928777	0.312914	8.78072	0.00304432	0.0193024
OS05G0244600	2535.08	0.928783	0.295316	9.85042	0.00169793	0.0123795
OS12G0149100	460.001	0.92904	0.277746	11.1532	0.00083885	0.00715932
OS05G0356800	725.646	0.929075	0.284448	10.6275	0.00111417	0.00890853
OS11G0634500	9562.33	0.929394	0.255308	13.1955	0.000280618	0.00301547
OS02G0508000	3736.5	0.930227	0.250816	13.6977	0.000214718	0.00243307
OS09G0508500	1586.68	0.930509	0.30348	9.36378	0.00221315	0.0151336
OS01G0200400	1369.07	0.930821	0.292684	10.0749	0.00150304	0.0112599
OS07G0193800	596.249	0.931232	0.265511	12.2605	0.000462656	0.00452329
OS01G0195000	1050.15	0.931721	0.301945	9.48401	0.00207271	0.0144096
OS01G0513100	1299.38	0.931804	0.234955	15.6669	7.5533e-05	0.00105272
OS02G0796900	1820.86	0.932055	0.265507	12.274	0.000459324	0.00449606
OS04G0487300	2708.56	0.933054	0.308654	9.10015	0.00255589	0.0168732
OS05G0482600	2244.16	0.93335	0.265932	12.2686	0.000460639	0.00450759
OS07G0675100	2082.87	0.933508	0.332796	7.83661	0.00511986	0.0285693
OS02G0190300	891.324	0.933668	0.22633	16.9621	3.81342e-05	0.000605466
OS04G0486600	78742.9	0.933794	0.207136	20.2352	6.84808e-06	0.000143378
OS03G0267500	343.399	0.934415	0.293267	10.114	0.00147146	0.0110714
OS08G0505900	2158.26	0.934485	0.357978	6.7858	0.0091886	0.0438029
OS07G0224000	5680.01	0.934752	0.286032	10.6344	0.00111001	0.0088893
OS06G0326500	4718.13	0.935303	0.308262	9.16661	0.00246471	0.0163898
OS08G0481800	3277.65	0.936012	0.169796	30.2658	3.76704e-08	1.77283e-06
OS07G0607500	689.126	0.936085	0.227643	16.8617	4.02057e-05	0.000631639
OS05G0405500	172.919	0.93619	0.324836	8.28602	0.00399514	0.0237282
OS09G0401900	1219.17	0.93632	0.236627	15.6006	7.82287e-05	0.00108523
OS08G0461300	606.918	0.936389	0.330056	8.01838	0.00463051	0.0265004
OS02G0256100	705.233	0.936401	0.229649	16.5709	4.68656e-05	0.000713739
OS02G0766000	479.352	0.936885	0.35702	6.85993	0.00881499	0.0425404
OS01G0318700	635.856	0.93706	0.29221	10.2463	0.00136956	0.0105019
OS09G0539700	278.915	0.937591	0.295348	10.0451	0.00152755	0.0114149
OS05G0186000	862.813	0.937914	0.297413	9.90686	0.00164664	0.0120957
OS01G0130900	696.667	0.938108	0.290088	10.4201	0.00124651	0.00973339
OS12G0575200	4167.79	0.938326	0.266709	12.3245	0.000447042	0.00439681
OS01G0829000	484.154	0.938811	0.229315	16.7161	4.34103e-05	0.000671072
OS06G0113900	6843.02	0.938919	0.298732	9.83629	0.00171102	0.0124517
OS09G0482761	444.917	0.939083	0.350953	7.1386	0.00754419	0.0378882
OS07G0641200	1445.39	0.93925	0.20598	20.721	5.31313e-06	0.000116826
OS04G0619300	6072	0.939842	0.247492	14.3594	0.000151023	0.00183744
OS01G0933200	927.33	0.940301	0.36039	6.7805	0.0092159	0.0439011
OS11G0242400	81.7172	0.941187	0.337029	7.79447	0.00524065	0.029095
OS10G0358600	846.656	0.941215	0.183762	26.1674	3.13065e-07	1.08712e-05
OS01G0618200	593.763	0.941219	0.191211	24.1797	8.77526e-07	2.58073e-05
OS12G0560700	2353.01	0.941391	0.272055	11.9242	0.000554083	0.00520887
OS12G0145900	1244	0.942342	0.30393	9.57569	0.00197171	0.0138753
OS01G0743400	721.473	0.942592	0.249267	14.2497	0.00016009	0.00192354
OS02G0678800	1081.29	0.94267	0.330637	8.09645	0.0044352	0.025696
OS08G0491100	639.247	0.943218	0.323288	8.4799	0.00359093	0.0219464
OS11G0169800	1851.73	0.94334	0.220296	18.266	1.92105e-05	0.000341116
OS03G0164700	1904.37	0.94354	0.211499	19.822	8.49986e-06	0.000171091
OS01G0277500	602.49	0.943586	0.232638	16.4011	5.12549e-05	0.000767771
OS05G0521300	1336.83	0.943622	0.214435	19.295	1.11999e-05	0.000215281
OS03G0851500	1037.73	0.944166	0.265473	12.6026	0.000385202	0.00388991
OS01G0180600	494.5	0.944226	0.294089	10.2751	0.00134837	0.010366
OS01G0873200	603.451	0.94432	0.30376	9.62613	0.00191828	0.0135897
OS01G0973200	367.986	0.944452	0.277903	11.5149	0.000690416	0.00614805
OS04G0534400	2368.68	0.944925	0.219235	18.5028	1.69652e-05	0.000306887
OS12G0490050	144.156	0.945078	0.342551	7.61325	0.00579408	0.0313377
OS08G0561500	1628.54	0.945149	0.370441	6.48246	0.0108944	0.0497333
OS04G0412900	1873.35	0.945302	0.274924	11.7755	0.000600166	0.0055365
OS06G0604400	2093.06	0.945532	0.203658	21.4665	3.60059e-06	8.52771e-05
OS05G0170950	363.67	0.946	0.197118	23.0023	1.61811e-06	4.31102e-05
OS12G0298950	1068.81	0.946372	0.352521	7.1788	0.00737699	0.0372478
OS04G0295000	236.335	0.947265	0.321178	8.66635	0.0032414	0.0202525
OS12G0588900	3755.93	0.947411	0.316449	8.9244	0.00281386	0.0181709
OS06G0153200	504.288	0.947666	0.287243	10.8636	0.000980735	0.00805831
OS03G0135100	1829.14	0.948191	0.339443	7.77071	0.00531001	0.029366
OS02G0534800	18614.6	0.948475	0.267938	12.4754	0.000412356	0.00411854
OS03G0134900	3352.94	0.948781	0.347186	7.4359	0.00639353	0.0336367
OS04G0376600	804.675	0.94889	0.237313	15.9316	6.56741e-05	0.000937997
OS03G0128400	383.711	0.949744	0.282446	11.2657	0.000789508	0.00682724
OS03G0582800	250.507	0.949859	0.339733	7.80054	0.00522307	0.0290171
OS02G0224400	1109.9	0.950465	0.30769	9.5089	0.00204478	0.0142735
OS02G0781000	457.471	0.951762	0.232235	16.7563	4.25017e-05	0.000660133
OS02G0693400	891.338	0.952029	0.267156	12.6523	0.000375112	0.00380436
OS11G0523700	1382.58	0.953809	0.218479	18.9866	1.31639e-05	0.000246964
OS01G0180400	807.358	0.953837	0.279854	11.5736	0.000668948	0.00600901
OS02G0123100	1283.19	0.954042	0.246539	14.9202	0.000112155	0.00144312
OS02G0130600	422.98	0.95468	0.327808	8.45912	0.00363218	0.0221449
OS07G0549800	1750.51	0.954896	0.298956	10.1587	0.00143624	0.0108686
OS01G0107400	473.277	0.95505	0.364669	6.83398	0.00894399	0.0430113
OS03G0271500	604.367	0.955329	0.243984	15.2768	9.28493e-05	0.00124038
OS09G0347800	1273.46	0.955407	0.279813	11.6118	0.000655347	0.00591595
OS09G0413500	13251.4	0.955553	0.291706	10.6821	0.00108174	0.00870749
OS07G0623600	1654.73	0.955717	0.279701	11.6294	0.000649171	0.0058715
OS02G0652600	868.036	0.957055	0.23067	17.1493	3.45534e-05	0.000558877
EPlOSAG00000006827	65.6018	0.958711	0.376481	6.48702	0.0108665	0.0496957
OS05G0178600	2229.91	0.95896	0.227925	17.6275	2.6868e-05	0.000451927
OS09G0542000	8513.02	0.958966	0.272166	12.359	0.000438873	0.00432942
OS05G0577100	215.588	0.958979	0.34749	7.59109	0.00586575	0.0315646
OS10G0422200	1402.43	0.959	0.370352	6.67775	0.00976235	0.0458202
OS03G0759500	300.867	0.959083	0.340688	7.89921	0.00494563	0.0278295
OS04G0433800	961.512	0.961671	0.367778	6.81075	0.00906107	0.04345
OS03G0684100	761.559	0.961988	0.235541	16.6204	4.56573e-05	0.000698902
OS11G0558300	1024.88	0.962168	0.27217	12.4615	0.00041543	0.00414214
OS04G0605200	304.713	0.962368	0.258424	13.8304	0.000200078	0.00230535
OS01G0715500	435.642	0.963419	0.26234	13.4445	0.000245729	0.00270788
OS01G0705300	773.018	0.963669	0.179295	28.7912	8.06176e-08	3.41274e-06
OS07G0515000	343.251	0.964661	0.334869	8.27029	0.00402991	0.0238656
OS02G0588550	975.501	0.964752	0.310691	9.60342	0.00194215	0.0137115
OS07G0565400	1302.27	0.964832	0.248335	15.0342	0.000105583	0.00137471
OS07G0523100	4465.86	0.964953	0.272154	12.516	0.000403492	0.00403984
OS01G0143800	1270.12	0.965213	0.247185	15.1849	9.748e-05	0.001289
OS02G0566400	833.645	0.96539	0.225543	18.2609	1.92624e-05	0.000341853
OS04G0340800	483.585	0.966169	0.368368	6.85737	0.00882766	0.042589
OS03G0301400	1361.08	0.967166	0.249525	14.9609	0.00010976	0.00141786
OS04G0465100	1450.09	0.967277	0.270683	12.7134	0.000363044	0.00370729
OS02G0139300	3271.56	0.967346	0.154549	39.0095	4.21748e-10	3.28304e-08
OS07G0184300	7223.8	0.967413	0.253194	14.5322	0.000137784	0.00170479
OS12G0235650	159.081	0.967608	0.365926	6.98597	0.00821513	0.0404174
EPlOSAG00000024638	1859.25	0.967971	0.290372	11.0634	0.000880474	0.00743728
OS01G0625900	685.522	0.969248	0.292788	10.917	0.000952838	0.00789028
OS02G0827600	437.971	0.969375	0.252245	14.7259	0.000124327	0.00156541
OS01G0273150	142.632	0.9694	0.338842	8.19374	0.00420353	0.0246636
OS05G0524300	789.291	0.969669	0.276302	12.2788	0.00045813	0.00448705
OS09G0296400	1451.07	0.970929	0.279979	11.975	0.000539199	0.00510327
OS02G0322500	421.61	0.971026	0.242432	15.9984	6.33964e-05	0.000911574
OS04G0530100	633.958	0.971222	0.377002	6.61014	0.01014	0.0471677
OS07G0611600	1092.15	0.971285	0.231973	17.4607	2.93309e-05	0.000486626
OS04G0670000	1888.45	0.971559	0.216307	20.0885	7.39412e-06	0.000152765
OS09G0284400	1824.03	0.971563	0.192587	25.3436	4.79749e-07	1.55883e-05
OS03G0633800	1259.62	0.971605	0.335076	8.37274	0.0038089	0.0229372
OS05G0404300	1074.86	0.972381	0.260712	13.8518	0.000197808	0.00228561
OS01G0117900	953.773	0.974094	0.338525	8.24753	0.00408075	0.0241058
OS02G0675700	2589.51	0.97493	0.324135	9.00736	0.00268895	0.017568
OS01G0543000	1510.38	0.975467	0.225717	18.6017	1.61074e-05	0.000293308
OS02G0327100	1432.63	0.97558	0.184666	27.8007	1.34477e-07	5.27784e-06
OS03G0604566	268.284	0.975911	0.293342	11.0374	0.0008929	0.00751711
OS08G0555200	9065.73	0.976093	0.120162	65.6897	5.27807e-16	1.43293e-13
OS11G0206600	192.531	0.976095	0.295427	10.8945	0.000964522	0.00796749
OS06G0332800	868.491	0.976169	0.279649	12.1356	0.00049469	0.00475246
OS03G0325600	501.98	0.976845	0.343716	8.04131	0.00457225	0.0262401
OS03G0166000	6061.78	0.977423	0.244062	15.9645	6.4543e-05	0.000925061
OS06G0638400	1136.51	0.979095	0.302167	10.4541	0.00122377	0.0095899
OS01G0805800	749.971	0.979199	0.352031	7.70941	0.00549338	0.0301491
OS01G0856500	3143.89	0.981026	0.29717	10.848	0.000989035	0.00810624
OS03G0108800	1423.16	0.98132	0.216875	20.386	6.32911e-06	0.000135095
OS05G0176000	10585	0.981446	0.301366	10.5556	0.0011584	0.0091894
OS05G0478300	1496.62	0.981582	0.200793	23.798	1.06994e-06	3.04836e-05
OS01G0306800	1242.51	0.984027	0.263805	13.8553	0.000197439	0.00228376
OS02G0285800	1121.86	0.986606	0.292255	11.3474	0.000755542	0.00659218
OS01G0559750	3573.45	0.986773	0.304019	10.4848	0.00120358	0.00946102
OS08G0299300	117.671	0.987717	0.384747	6.57862	0.0103211	0.0478191
OS07G0567250	357.871	0.987847	0.348803	7.98872	0.00470696	0.0268258
OS04G0691100	1818.7	0.988427	0.313905	9.87283	0.00167737	0.0122721
OS04G0648700	1518.63	0.990022	0.202579	23.7983	1.06979e-06	3.04836e-05
OS12G0528801	803.566	0.990124	0.362216	7.44441	0.00636339	0.0335049
OS05G0536200	17484.2	0.990552	0.193955	25.9571	3.49082e-07	1.19203e-05
OS01G0623900	202.39	0.990686	0.258492	14.666	0.000128339	0.00160791
OS03G0818300	1950.16	0.990948	0.286335	11.9225	0.000554607	0.00521134
OS10G0510000	5051.13	0.991167	0.30801	10.3067	0.0013255	0.0102213
OS07G0574100	203.532	0.991355	0.380521	6.7663	0.00928951	0.0441422
OS02G0747900	1762.25	0.991945	0.28767	11.8344	0.000581469	0.00540499
OS01G0679550	877.408	0.9921	0.3701	7.15298	0.00748394	0.0376258
OS04G0446401	620.802	0.992446	0.280826	12.4373	0.000420853	0.00418596
OS03G0192300	213.493	0.993004	0.369363	7.21206	0.00724152	0.0367847
OS02G0567200	1002.86	0.993642	0.345955	8.2125	0.00416027	0.0244656
OS04G0304200	106.736	0.994104	0.36821	7.28121	0.00696794	0.0358485
OS12G0605500	7291.02	0.994144	0.205557	23.2787	1.40143e-06	3.83642e-05
OS11G0265650	110.472	0.994683	0.323034	9.4837	0.00207305	0.0144096
OS03G0685000	238.837	0.994743	0.336542	8.71189	0.00316141	0.0198836
OS02G0640300	175.622	0.995396	0.354749	7.85029	0.00508127	0.0284119
OS01G0906000	680.996	0.99688	0.257838	14.9083	0.000112863	0.00144883
OS12G0621700	1907.03	0.996934	0.214271	21.5526	3.4425e-06	8.24844e-05
OS03G0698400	236.469	0.997061	0.262193	14.433	0.000145233	0.00178118
OS11G0236000	399.211	0.998928	0.264609	14.2131	0.000163233	0.00195356
OS01G0502800	560.506	0.999856	0.245471	16.5366	4.77192e-05	0.000723306
OS12G0112500	428.077	1.00088	0.282988	12.4613	0.000415475	0.00414214
OS05G0363600	1734.27	1.00121	0.312525	10.2147	0.00139327	0.0106415
OS09G0481600	274.416	1.0017	0.366029	7.46283	0.00629859	0.0332651
OS01G0357900	2025.26	1.00201	0.304181	10.7993	0.00101536	0.00828478
OS07G0141700	272.426	1.00285	0.384044	6.79579	0.00913731	0.0436979
OS03G0714400	2821.03	1.0039	0.159901	39.2402	3.74748e-10	2.94509e-08
OS01G0239000	436.139	1.00391	0.3574	7.85979	0.00505463	0.0283063
OS04G0536300	1793.64	1.0044	0.389567	6.61531	0.0101106	0.0470709
OS08G0261100	1729.87	1.00441	0.175908	32.4622	1.21533e-08	6.4706e-07
OS03G0275400	1592.96	1.00501	0.143563	48.8321	2.78841e-12	3.39257e-10
OS01G0737300	218.728	1.00544	0.339277	8.75252	0.00309174	0.0195503
OS01G0896300	1310.27	1.00557	0.247636	16.4165	5.08413e-05	0.000762271
OS11G0516100	2434.96	1.00613	0.311329	10.3933	0.00126475	0.00984994
OS09G0122500	582.5	1.00616	0.273207	13.5234	0.000235602	0.00261735
OS07G0641700	14806.8	1.0067	0.285356	12.3837	0.000433103	0.00428279
OS08G0384700	113.966	1.00672	0.309044	10.6194	0.00111907	0.00893572
OS03G0675300	171.315	1.00748	0.283157	12.6629	0.000372977	0.00378732
OS03G0729700	321.736	1.00814	0.250497	16.1535	5.84108e-05	0.000852041
OS07G0645701	188.89	1.00911	0.365063	7.6095	0.00580615	0.031367
OS11G0302900	907.747	1.00929	0.270945	13.823	0.000200859	0.00231192
OS05G0526800	525.935	1.00939	0.260117	15.002	0.000107396	0.00139279
OS03G0695500	356.498	1.00959	0.267543	14.1903	0.000165217	0.00197359
OS02G0667000	575.841	1.01073	0.265085	14.4795	0.00014169	0.00174391
OS03G0119300	2879.28	1.01149	0.38671	6.8074	0.00907807	0.0435159
OS04G0627200	489.279	1.01192	0.349808	8.33238	0.00389447	0.0233199
OS12G0159600	2241.15	1.01318	0.376861	7.19236	0.00732145	0.0370699
OS10G0377400	2016.57	1.01344	0.292022	11.9863	0.000535939	0.00507658
OS03G0260600	240.267	1.01361	0.376661	7.21617	0.00722496	0.0367456
OS10G0555600	10393.8	1.0138	0.390767	6.6966	0.00965971	0.0454876
OS02G0694300	1708.43	1.01403	0.363121	7.7611	0.00533834	0.029478
OS06G0538900	1783.33	1.01423	0.380682	7.06307	0.0078689	0.0391478
OS09G0568400	6430.23	1.01445	0.348496	8.43078	0.00368922	0.0224261
OS07G0209700	235.376	1.01476	0.362552	7.8051	0.0052099	0.0289684
OS08G0118900	1715.76	1.01477	0.26062	15.0907	0.000102469	0.00134161
OS03G0852400	667.689	1.01479	0.339092	8.917	0.00282528	0.0182276
OS10G0403700	451.922	1.01485	0.389794	6.74867	0.00938177	0.0444399
OS02G0326200	347.704	1.01503	0.290809	12.1407	0.000493336	0.00474537
OS11G0247300	146775	1.01504	0.200933	25.3884	4.68717e-07	1.52751e-05
OS09G0382500	4379.68	1.01584	0.259653	15.2308	9.51382e-05	0.00126479
OS07G0166600	3343.2	1.01712	0.326192	9.67414	0.0018688	0.0133256
OS06G0564300	568.009	1.01747	0.165145	37.8588	7.60545e-10	5.57677e-08
OS01G0866700	2543.37	1.01885	0.253993	16.012	6.29415e-05	0.000907252
OS06G0625500	4223.71	1.01943	0.394885	6.63042	0.0100252	0.0467594
OS01G0812800	1831.55	1.01988	0.296758	11.7544	0.000607011	0.00558249
OS02G0770700	927.14	1.0199	0.326661	9.7065	0.00183618	0.0131671
OS09G0246500	113.959	1.02029	0.329607	9.5719	0.00197578	0.0138922
OS04G0129200	233.19	1.0207	0.248689	16.8194	4.11117e-05	0.00064341
OS03G0265400	574.388	1.02201	0.311166	10.7421	0.00104725	0.00849579
OS02G0662200	1209.51	1.02209	0.188542	29.2644	6.31445e-08	2.76205e-06
OS04G0479000	293.406	1.02244	0.326502	9.78064	0.00176359	0.0127524
OS03G0263400	957.856	1.02268	0.255761	15.9193	6.6103e-05	0.000943302
OS03G0798600	26103.2	1.02322	0.275937	13.6793	0.000216835	0.00245199
OS03G0159100	353.656	1.02415	0.292151	12.25	0.000465253	0.00454327
OS06G0699500	1262.13	1.02568	0.32112	10.1521	0.00144137	0.0109049
OS04G0192350	1062.63	1.02657	0.305671	11.2264	0.000806438	0.00693858
OS12G0529800	2151.11	1.02696	0.24164	17.9737	2.23981e-05	0.0003893
OS07G0285200	234.625	1.0279	0.317829	10.4245	0.00124353	0.00972158
OS09G0315050	243.458	1.02798	0.388376	6.97874	0.00824838	0.0405385
OS04G0528400	438.66	1.0282	0.249054	16.9834	3.77081e-05	0.000600959
OS09G0272300	1155.03	1.0286	0.160228	41.0992	1.44696e-10	1.26754e-08
OS01G0201250	472.893	1.02901	0.385058	7.1092	0.00766892	0.0383621
OS07G0258400	365.322	1.02904	0.307436	11.1584	0.000836498	0.00714296
OS07G0485400	1627.84	1.02908	0.184729	30.8913	2.72891e-08	1.334e-06
OS05G0235800	2394.42	1.02974	0.30808	11.1167	0.000855546	0.0072697
OS01G0589000	455.453	1.03019	0.216236	22.6971	1.89657e-06	4.95249e-05
OS02G0137200	1005.92	1.03025	0.323079	10.1195	0.00146708	0.0110459
OS01G0588200	4661.57	1.03075	0.128328	64.21	1.11842e-15	2.75179e-13
OS07G0243100	1396.79	1.03113	0.256908	16.0329	6.22513e-05	0.000899276
OS04G0642100	1367.64	1.03123	0.333289	9.52709	0.00202461	0.0141688
OS06G0208800	1892.75	1.03146	0.241835	18.102	2.09376e-05	0.000367808
OS07G0123450	99.1659	1.03147	0.352451	8.55242	0.00345064	0.021283
OS09G0369050	6520.96	1.03211	0.31056	10.9873	0.000917394	0.00767598
OS06G0696400	12181.7	1.03215	0.399759	6.63135	0.0100199	0.0467444
OS05G0368300	7605.59	1.03225	0.243937	17.814	2.43585e-05	0.000415677
OS03G0137800	1333.93	1.03241	0.378465	7.40398	0.00650798	0.0340642
OS09G0456100	1431.77	1.03281	0.298128	11.9504	0.000546363	0.00515304
OS12G0633000	154.71	1.03282	0.392017	6.93316	0.00846119	0.0412511
OS08G0511800	738.998	1.03354	0.192838	28.6108	8.84862e-08	3.68412e-06
OS01G0874700	9904.76	1.03372	0.160968	41.0289	1.49993e-10	1.30697e-08
OS02G0774500	100.505	1.0338	0.383489	7.25113	0.00708563	0.0362672
OS10G0556801	562.423	1.03426	0.368027	7.86105	0.0050511	0.0282971
OS05G0147500	967.319	1.03467	0.258154	15.991	6.36433e-05	0.000914559
OS12G0158800	1390.29	1.03515	0.283188	13.2977	0.000265728	0.00288567
OS06G0643800	2535.29	1.03609	0.169095	37.3722	9.76016e-10	6.92486e-08
OS05G0256500	991.285	1.03641	0.367242	7.92723	0.00486963	0.0275378
OS01G0941800	227.014	1.03813	0.398923	6.75599	0.00934337	0.0443476
OS03G0802900	1127.02	1.03969	0.290622	12.7377	0.000358349	0.00367302
OS11G0267000	351.411	1.03989	0.359633	8.32777	0.00390435	0.0233579
OS09G0557400	1630.1	1.04057	0.204557	25.7547	3.87688e-07	1.2969e-05
OS01G0897000	3069.29	1.04088	0.30638	11.4826	0.00070251	0.00623041
OS01G0717700	593.777	1.04113	0.350363	8.81198	0.00299259	0.019059
OS01G0917801	199.714	1.04173	0.401357	6.71152	0.00957922	0.0452071
OS12G0495525	983.958	1.0419	0.381447	7.4222	0.0064424	0.0338273
OS07G0673000	408.813	1.04296	0.244974	18.0608	2.13964e-05	0.000374995
OS07G0548300	285.497	1.0435	0.308658	11.3901	0.000738361	0.00648361
OS04G0250200	635.162	1.0437	0.297757	12.2379	0.000468285	0.00456068
OS01G0958100	587.914	1.04399	0.278662	13.9772	0.00018504	0.00217092
OS07G0592000	700.59	1.04491	0.366168	8.10185	0.00442201	0.0256241
OS03G0247000	1504.36	1.045	0.191648	29.5945	5.32564e-08	2.37378e-06
OS06G0650100	4066.29	1.04588	0.246872	17.8548	2.38416e-05	0.000409389
OS11G0118600	651.385	1.04615	0.311467	11.2287	0.000805429	0.00693535
OS07G0584366	124.042	1.04731	0.253842	17.0212	3.69656e-05	0.000592062
OS03G0237250	289.958	1.04785	0.373974	7.82013	0.00516674	0.0287722
OS12G0572000	2667.48	1.04812	0.240857	18.841	1.42081e-05	0.000263543
OS01G0780800	1468.21	1.04821	0.292957	12.7377	0.000358357	0.00367302
OS11G0550800	525.171	1.04845	0.387431	7.28678	0.00694638	0.0357541
OS10G0501500	2803.81	1.05089	0.284912	13.5333	0.000234363	0.00260536
OS01G0130400	14354.8	1.05094	0.392251	7.13919	0.00754172	0.0378816
OS07G0687200	5690.65	1.05109	0.262852	15.9036	6.66511e-05	0.0009503
OS03G0196800	704.252	1.05246	0.294057	12.7558	0.000354916	0.00364685
OS10G0417600	5964.24	1.0528	0.317997	10.9014	0.000960929	0.00794778
OS09G0501200	13372	1.05285	0.244327	18.4681	1.72772e-05	0.000311502
OS02G0701600	2144.06	1.05341	0.31796	10.9184	0.000952142	0.0078865
OS12G0410050	274.446	1.0541	0.399356	6.94132	0.0084227	0.0411001
OS10G0503200	409.488	1.0546	0.363193	8.39634	0.00375978	0.022746
OS06G0101100	376.003	1.05474	0.358296	8.65011	0.00327041	0.0204013
OS01G0971600	423.541	1.05551	0.229126	21.1519	4.24278e-06	9.76019e-05
OS02G0219200	1014.87	1.05557	0.293971	12.8353	0.000340136	0.00353815
OS08G0524800	676.8	1.0556	0.230804	20.8416	4.98886e-06	0.000111033
OS09G0568200	395.637	1.05726	0.219338	23.1571	1.49291e-06	4.02644e-05
OS06G0562300	170.942	1.0578	0.395585	7.12558	0.00759918	0.0380918
OS08G0485500	514.066	1.05811	0.41066	6.60709	0.0101574	0.0472218
OS05G0363500	1148.17	1.05842	0.347009	9.25975	0.00234245	0.0157813
OS02G0761200	1343.38	1.05848	0.22307	22.4116	2.20043e-06	5.63615e-05
OS12G0534200	1533.59	1.05946	0.305212	11.9873	0.000535651	0.00507532
OS02G0289300	60.3014	1.05958	0.343886	9.51959	0.0020329	0.0142178
OS02G0461400	238.731	1.05972	0.371235	8.1168	0.00438568	0.025463
OS12G0541700	3563.01	1.0604	0.270542	15.2785	9.2765e-05	0.00123976
OS04G0486500	1482.75	1.06188	0.353838	8.96021	0.00275923	0.0178991
OS11G0107450	436.634	1.06195	0.309167	11.7451	0.000610027	0.00560229
OS01G0901800	979.879	1.06207	0.210322	25.3848	4.69608e-07	1.5289e-05
OS08G0116800	523.856	1.06294	0.309539	11.7379	0.000612385	0.0056161
OS05G0474400	971.635	1.06328	0.383376	7.64961	0.00567845	0.0308734
OS07G0586700	1170.36	1.06332	0.33186	10.2132	0.00139436	0.0106423
OS08G0560500	596.317	1.06391	0.323844	10.7448	0.00104572	0.0084882
OS11G0181400	2437.18	1.06542	0.283522	14.0458	0.000178411	0.0021019
OS02G0788800	4706.48	1.0655	0.273336	15.1132	0.000101252	0.0013292
OS03G0577100	1007.8	1.06551	0.278307	14.5859	0.000133912	0.00166565
OS07G0199350	171.258	1.0656	0.36716	8.39784	0.00375667	0.0227436
OS05G0513900	4802.48	1.06629	0.310041	11.7623	0.00060441	0.00556783
OS02G0281000	1512.34	1.06635	0.398708	7.11408	0.00764808	0.0382777
OS06G0647100	582.012	1.06707	0.363359	8.58138	0.00339618	0.0210024
OS03G0320800	1603.73	1.06902	0.272141	15.3502	8.93132e-05	0.00120378
OS04G0321500	569.434	1.06925	0.335087	10.1381	0.00145233	0.0109676
OS02G0806400	3576.79	1.07164	0.344552	9.61909	0.00192565	0.0136309
OS07G0205500	2004.51	1.07209	0.323854	10.9013	0.000960992	0.00794778
OS05G0420900	602.525	1.0723	0.297558	12.9308	0.000323226	0.00338504
OS03G0306800	261.163	1.07255	0.411551	6.75989	0.00932294	0.0442698
OS05G0589700	1076.89	1.0728	0.280512	14.5601	0.000135758	0.00168479
OS03G0563300	765.222	1.07573	0.233271	21.1642	4.2157e-06	9.73196e-05
OS09G0375000	2779.42	1.07634	0.215987	24.7015	6.69333e-07	2.05684e-05
OS08G0343000	221.461	1.07637	0.379167	8.09413	0.00444088	0.0257171
OS07G0510200	2367.47	1.07665	0.244464	19.2957	1.11961e-05	0.000215281
OS09G0279500	734.908	1.07687	0.248609	18.6751	1.5499e-05	0.000283886
OS05G0489800	523.067	1.07688	0.384504	7.81219	0.00518948	0.0288744
OS11G0422100	101.657	1.07814	0.371398	8.42857	0.00369371	0.0224493
OS05G0428400	718.654	1.07853	0.256253	17.6326	2.67949e-05	0.000451391
OS07G0406800	1441.11	1.0789	0.260998	16.9998	3.73836e-05	0.000597011
OS10G0434300	319.655	1.0789	0.317836	11.482	0.000702726	0.00623061
OS02G0527900	380.273	1.07981	0.337623	10.1779	0.00142134	0.0107881
OS11G0201360	223.016	1.08052	0.305087	12.4996	0.000407046	0.00407087
OS12G0562433	67.8005	1.08114	0.38107	8.04011	0.00457528	0.0262529
OS03G0567100	357.067	1.08121	0.416413	6.70863	0.00959475	0.0452401
OS03G0283400	884.54	1.08159	0.260268	17.1938	3.37529e-05	0.000548088
OS03G0781501	26729.7	1.08182	0.31549	11.6902	0.0006283	0.00573277
OS03G0840900	5349.25	1.08232	0.270035	15.9733	6.42437e-05	0.000921574
OS09G0250150	958.728	1.08257	0.299066	13.0344	0.000305814	0.00323334
OS08G0137100	2757.63	1.08262	0.228	22.4252	2.18485e-06	5.60721e-05
OS01G0132800	236.261	1.08277	0.403674	7.16527	0.00743286	0.0374485
OS12G0245800	123.524	1.08294	0.366477	8.77461	0.00305452	0.0193559
OS02G0701300	1047.52	1.08305	0.252495	18.3069	1.8802e-05	0.000335131
OS11G0441500	1388.45	1.08332	0.216443	24.9209	5.97308e-07	1.86751e-05
OS04G0683600	1309.24	1.08375	0.220894	23.9636	9.8176e-07	2.84399e-05
OS02G0754300	780.962	1.08386	0.317044	11.6257	0.00065048	0.00587848
OS03G0665800	3001.86	1.08472	0.21818	24.5809	7.12535e-07	2.15731e-05
OS06G0107600	246.669	1.085	0.359496	9.08212	0.0025812	0.0169959
OS04G0461800	670.033	1.08554	0.402873	7.22261	0.0071991	0.0366595
OS07G0565200	1012	1.08623	0.182133	35.4156	2.66344e-09	1.69234e-07
OS11G0206400	305.106	1.08685	0.303273	12.785	0.000349401	0.00360787
OS11G0247000	1306.55	1.08729	0.236599	21.0114	4.56554e-06	0.000103336
OS09G0483600	305.038	1.08987	0.315556	11.8815	0.000566939	0.00529993
OS03G0296300	2492.41	1.09079	0.23147	22.0839	2.6099e-06	6.53214e-05
OS01G0393000	1061.99	1.09139	0.33317	10.6742	0.00108641	0.00873433
OS04G0298700	393.4	1.09281	0.426408	6.53701	0.0105653	0.0485887
OS03G0199500	399.058	1.09292	0.403182	7.31216	0.00684896	0.0353866
OS03G0783800	127.462	1.09422	0.370804	8.6735	0.00322871	0.0202006
OS01G0243700	4380.13	1.09479	0.225838	23.3644	1.34036e-06	3.6846e-05
OS01G0224200	220.588	1.09522	0.4043	7.30451	0.00687819	0.035493
OS09G0272500	1201.34	1.09587	0.154458	50.2681	1.34115e-12	1.71427e-10
OS04G0565500	202.994	1.09722	0.425603	6.6155	0.0101095	0.0470709
OS03G0311600	1613.33	1.09745	0.313597	12.1783	0.00048348	0.00467168
OS12G0502300	1012.88	1.09835	0.402264	7.41436	0.00647053	0.0339385
OS03G0122200	934.957	1.09869	0.272053	16.2245	5.62611e-05	0.000825447
OS11G0462100	163.771	1.09878	0.395423	7.7698	0.0053127	0.029371
OS04G0498400	416.036	1.10051	0.195801	31.5405	1.95321e-08	9.99423e-07
OS03G0158900	118.392	1.10082	0.366642	8.98871	0.00271653	0.0177025
OS03G0165400	5514.66	1.10111	0.324482	11.4486	0.000715462	0.00632479
OS01G0212000	120.427	1.10178	0.422267	6.78647	0.00918513	0.0437949
OS04G0685300	4656.63	1.10202	0.40977	7.18927	0.00733408	0.0371167
OS03G0669100	1904.29	1.10296	0.31224	12.4076	0.000427581	0.00423712
OS08G0266700	443.084	1.10326	0.341115	10.4129	0.00125141	0.00975993
OS01G0166800	2249.67	1.1038	0.250477	19.31	1.11124e-05	0.00021385
OS02G0792600	2344	1.10464	0.318725	11.9427	0.000548622	0.00517137
OS05G0410200	1054.04	1.10512	0.402388	7.49901	0.00617328	0.0327443
OS12G0515400	3279.72	1.10526	0.22348	24.3181	8.16684e-07	2.42568e-05
OS01G0860300	8956.4	1.10594	0.260885	17.8632	2.37361e-05	0.000407809
OS03G0217801	526.082	1.10696	0.273107	16.3643	5.2261e-05	0.000779998
OS06G0364500	295.394	1.1071	0.304289	13.2088	0.000278635	0.00299809
OS01G0226300	7938.31	1.10725	0.290812	14.4098	0.000147033	0.00179622
OS08G0165601	233.006	1.10734	0.432655	6.51913	0.010672	0.0489713
OS05G0553800	1016.58	1.10773	0.212468	27.0506	1.98195e-07	7.33186e-06
OS01G0611000	14008.5	1.10807	0.260847	17.9367	2.28378e-05	0.000396104
OS12G0277500	3840.82	1.10926	0.214342	26.6278	2.46675e-07	8.83671e-06
OS04G0581300	2157.03	1.10947	0.262302	17.7864	2.47148e-05	0.000420447
OS03G0328450	125.018	1.10981	0.350945	9.97615	0.00158581	0.0117434
OS07G0158300	436.89	1.11037	0.320925	11.9144	0.000557004	0.00522938
OS10G0132500	227.66	1.11103	0.290059	14.6417	0.000130004	0.00162567
OS01G0825000	813.76	1.11175	0.342477	10.4757	0.00120953	0.00949191
OS04G0588200	641.505	1.11186	0.357268	9.63269	0.00191144	0.0135647
OS01G0798500	336.448	1.11191	0.264683	17.578	2.75757e-05	0.000462175
OS07G0577900	497.909	1.11331	0.213554	27.068	1.96419e-07	7.28258e-06
OS01G0259400	1453.89	1.11397	0.322557	11.8626	0.000572733	0.00534193
OS04G0408801	1165.92	1.11636	0.396062	7.89636	0.00495344	0.0278468
OS02G0507100	218.58	1.11647	0.401151	7.71432	0.00547846	0.0301201
OS05G0143200	543.026	1.11665	0.248915	20.0413	7.57894e-06	0.000156093
OS07G0105700	1761.23	1.11692	0.282874	15.5041	8.2325e-05	0.00112776
OS06G0714800	2703.98	1.11712	0.425613	6.84716	0.00887821	0.0427764
OS03G0769100	747.395	1.1172	0.368254	9.15014	0.00248698	0.0165012
OS08G0502400	1990.35	1.1182	0.335154	11.0673	0.000878655	0.00742382
OS02G0312800	487.61	1.11874	0.323547	11.9016	0.000560852	0.00525799
OS08G0558400	2929.84	1.11886	0.385625	8.36836	0.0038181	0.0229799
OS03G0137600	954.885	1.12021	0.224404	24.7869	6.40324e-07	1.98253e-05
OS03G0416300	760.637	1.12092	0.400186	7.80318	0.00521545	0.0289943
OS11G0559533	161.027	1.12122	0.329884	11.5403	0.000681034	0.00608926
OS03G0105600	18221.2	1.12233	0.315343	12.5884	0.000388143	0.0039136
OS04G0676400	766.112	1.12324	0.384495	8.48919	0.00357263	0.0218707
OS05G0566700	66.4604	1.12364	0.420641	7.18212	0.00736337	0.0371996
OS03G0319300	15510.3	1.12517	0.21361	27.5732	1.51263e-07	5.84588e-06
OS11G0648100	890.194	1.12527	0.25935	18.7353	1.50174e-05	0.000276061
OS11G0484300	4164.28	1.12723	0.24303	21.3836	3.75968e-06	8.81553e-05
OS11G0552600	845.188	1.12755	0.317432	12.5511	0.000395974	0.00397669
OS06G0705100	225.183	1.12761	0.299594	14.1058	0.000172813	0.00205162
OS10G0560700	167.601	1.12821	0.332463	11.5011	0.000695567	0.00618084
OS08G0197950	292.138	1.12897	0.41116	7.66663	0.00562514	0.03068
OS10G0508000	1764.52	1.12927	0.339111	11.0258	0.000898512	0.00754502
OS12G0633200	1222.03	1.12949	0.298685	14.2175	0.000162847	0.00195025
OS02G0179100	1336.92	1.13001	0.228624	24.2962	8.26031e-07	2.45123e-05
OS06G0332600	852.806	1.13044	0.279464	16.2707	5.49071e-05	0.000812111
OS01G0312800	1465.67	1.13143	0.387792	8.46149	0.00362745	0.0221203
OS02G0470000	180.937	1.13165	0.246653	21.0108	4.567e-06	0.000103336
OS08G0420600	2441.01	1.13259	0.310436	13.2306	0.000275418	0.00297321
OS11G0521500	2083.45	1.1331	0.426718	7.00704	0.00811899	0.0400584
OS11G0130300	249.449	1.1334	0.251438	20.2597	6.76109e-06	0.0001421
OS06G0116400	291.26	1.13342	0.358379	9.951	0.00160762	0.0118595
OS07G0631900	2048.85	1.13409	0.261831	18.6487	1.57157e-05	0.000287449
OS12G0173366	1230.87	1.13439	0.2787	16.4676	4.94876e-05	0.000745718
OS01G0662700	555.268	1.13631	0.252595	20.1433	7.18511e-06	0.000149009
OS02G0267000	728.475	1.1367	0.245172	21.3885	3.75013e-06	8.79941e-05
OS10G0405500	440.482	1.13687	0.434527	6.81063	0.00906166	0.04345
OS06G0597400	599.631	1.13708	0.423558	7.16503	0.00743384	0.0374485
OS01G0509400	177.642	1.13844	0.429398	6.99442	0.0081764	0.0402872
OS08G0479300	855.761	1.13965	0.300451	14.3097	0.000155063	0.00187964
OS05G0481900	328.465	1.14019	0.28664	15.7612	7.18631e-05	0.00101274
OS01G0824500	232.342	1.14021	0.367364	9.59532	0.00195074	0.013757
OS07G0642900	816.032	1.14041	0.245503	21.4718	3.59067e-06	8.51035e-05
OS09G0381600	231.629	1.14105	0.337872	11.3661	0.000747974	0.00654352
OS08G0236700	919.7	1.14167	0.209187	29.637	5.21006e-08	2.33493e-06
OS04G0612100	57.761	1.14289	0.402246	8.07811	0.00448032	0.0258708
OS01G0128300	686.674	1.14387	0.272245	17.5632	2.77919e-05	0.000465284
OS02G0682600	3691.18	1.14441	0.291234	15.3434	8.96329e-05	0.00120378
OS05G0123400	113.208	1.14536	0.411619	7.72913	0.00543368	0.0299039
OS04G0497200	2271.12	1.14604	0.33059	11.9421	0.0005488	0.00517156
OS11G0302500	2164.19	1.14783	0.273088	17.5615	2.78166e-05	0.000465284
OS05G0440800	780.647	1.1482	0.377848	9.18055	0.002446	0.0163083
OS12G0623400	261.028	1.14953	0.345935	10.9982	0.000911983	0.00763667
OS11G0245500	257.148	1.14988	0.420602	7.44581	0.00635843	0.0334842
OS10G0407100	1363.04	1.14997	0.299533	14.6524	0.000129267	0.00161892
OS12G0429950	916.319	1.15124	0.271607	17.8679	2.36777e-05	0.000407431
OS05G0584600	2477.11	1.15136	0.298968	14.7446	0.000123101	0.00155362
OS12G0242900	870.736	1.15146	0.282799	16.4868	4.89909e-05	0.000739251
OS06G0548000	2133.92	1.15214	0.371792	9.54102	0.00200931	0.0140767
OS06G0163600	1209.04	1.15306	0.255336	20.2752	6.70633e-06	0.00014122
OS01G0920300	465.356	1.15387	0.288995	15.8757	6.76425e-05	0.000961097
OS01G0326000	1093.41	1.15405	0.373195	9.5052	0.00204891	0.0142962
OS04G0414000	440.807	1.15474	0.240387	22.9849	1.63275e-06	4.34651e-05
OS01G0607900	1900.56	1.15606	0.336084	11.7607	0.00060495	0.00556967
OS05G0443800	1346.26	1.1561	0.228465	25.4597	4.51718e-07	1.48093e-05
OS03G0635100	233.421	1.15623	0.305594	14.266	0.000158704	0.00191178
OS02G0304900	744.133	1.15623	0.278003	17.2135	3.34061e-05	0.000543801
OS03G0765900	397.878	1.15867	0.371384	9.67805	0.00186483	0.0133144
OS06G0560700	209.178	1.15902	0.383276	9.13334	0.00250993	0.0166232
OS11G0532600	589.71	1.15911	0.229833	25.3062	4.89122e-07	1.58146e-05
OS06G0543200	356.908	1.15949	0.419436	7.59829	0.00584236	0.0314884
OS01G0238800	825.014	1.16015	0.331198	12.1976	0.000478507	0.00463897
OS10G0155300	174.425	1.16117	0.33697	11.8893	0.000564574	0.00528232
OS07G0573000	139.092	1.16285	0.377824	9.44081	0.0021221	0.0146668
OS02G0511901	1037.19	1.16311	0.343449	11.3987	0.000734949	0.00645977
OS12G0438000	3568.53	1.16341	0.344059	11.3597	0.000750541	0.00655551
OS10G0159700	750.593	1.16393	0.325925	12.682	0.000369189	0.00376058
OS02G0448000	354.184	1.16445	0.330593	12.34	0.000443366	0.00436981
OS03G0841700	3108.82	1.16472	0.187478	38.3609	5.87982e-10	4.45051e-08
OS07G0252400	8647.15	1.16534	0.297524	15.2395	9.47031e-05	0.00125951
OS03G0363500	260.724	1.16557	0.307601	14.3097	0.000155062	0.00187964
OS08G0439600	163.789	1.16589	0.34378	11.4588	0.000711573	0.00629549
OS01G0726400	212.741	1.16627	0.3737	9.71441	0.00182829	0.0131277
OS02G0320300	260.07	1.16671	0.247756	22.1652	2.50167e-06	6.27805e-05
OS05G0579300	543.694	1.16823	0.278775	17.4661	2.92475e-05	0.000485487
OS04G0350300	1544.31	1.16837	0.407043	8.18683	0.00421956	0.0247137
OS04G0690932	71.8588	1.16846	0.419422	7.74955	0.00537261	0.0296522
OS07G0565000	4076.26	1.16918	0.32853	12.5813	0.000389627	0.00392374
OS12G0115900	473.437	1.1709	0.399757	8.53031	0.00349281	0.0214706
OS07G0580500	2374.96	1.17207	0.285233	16.7767	4.20467e-05	0.000654613
OS09G0436900	415.771	1.1724	0.321624	13.2216	0.000276741	0.0029818
OS04G0490300	166.278	1.1725	0.353421	10.9671	0.000927432	0.00774038
OS03G0846900	611.399	1.17295	0.285138	16.8283	4.09193e-05	0.000640706
OS02G0779200	1998.91	1.17316	0.319828	13.3685	0.000255887	0.00279917
OS05G0141700	990.65	1.17331	0.389818	9.00171	0.00269727	0.0176157
OS04G0670700	342.757	1.17447	0.403361	8.42736	0.00369616	0.0224522
OS01G0231700	7609.35	1.1745	0.292766	15.9855	6.38295e-05	0.000916834
OS06G0676500	58.7881	1.17458	0.41529	8.01564	0.00463751	0.0265312
OS06G0568101	3667.42	1.17498	0.403967	8.40307	0.00374589	0.0227013
OS02G0529700	6268.02	1.17533	0.316882	13.6644	0.000218562	0.00246531
OS01G0616300	1543.02	1.17541	0.313872	13.9373	0.000189008	0.00220409
OS06G0612900	113.052	1.17584	0.424802	7.63463	0.00572581	0.0310589
OS05G0408300	1190.87	1.17638	0.353034	11.0319	0.000895555	0.00753288
OS10G0137700	339.475	1.17706	0.222501	27.9271	1.25974e-07	4.98585e-06
OS03G0806400	457.262	1.17741	0.256251	21.0157	4.55543e-06	0.000103296
OS04G0649100	1878.33	1.17743	0.319199	13.5184	0.000236238	0.00262261
OS04G0394500	2099.59	1.17828	0.233004	25.4099	4.63534e-07	1.51363e-05
OS04G0644900	751.07	1.17832	0.237159	24.5478	7.249e-07	2.18869e-05
OS05G0476200	3456.95	1.17851	0.249465	22.1706	2.49469e-06	6.27012e-05
OS01G0501800	209.978	1.18171	0.392295	9.03381	0.00265032	0.0173917
OS02G0782800	386.23	1.18176	0.315381	13.9695	0.000185802	0.00217674
OS04G0673400	651.308	1.18337	0.274556	18.4684	1.72747e-05	0.000311502
OS11G0104400	1452.75	1.18343	0.345698	11.6433	0.000644338	0.00583742
OS02G0794600	1313.29	1.18357	0.186432	40.063	2.45905e-10	1.9995e-08
OS08G0430600	748.108	1.18493	0.341014	12.0002	0.00053196	0.00504331
OS01G0866200	8083.24	1.18689	0.443739	7.10475	0.007688	0.0384384
OS09G0394300	453.189	1.18701	0.366712	10.4196	0.00124682	0.00973339
OS03G0622600	633.3	1.18831	0.385099	9.46376	0.00209571	0.0145287
OS06G0266800	10405.7	1.18835	0.407069	8.46309	0.00362426	0.022109
OS07G0208000	21744.6	1.18852	0.268662	19.4343	1.04122e-05	0.000202272
OS03G0572250	702.551	1.18867	0.332107	12.7322	0.000359417	0.00368274
OS08G0193100	145.671	1.18874	0.399747	8.80726	0.00300035	0.0190863
OS02G0120000	579.104	1.18931	0.293	16.385	5.16922e-05	0.000773265
OS10G0389200	293.624	1.1912	0.280195	17.9803	2.23203e-05	0.000388771
OS02G0207300	99.9325	1.19381	0.45114	6.97741	0.00825451	0.0405626
OS09G0454300	599.831	1.19411	0.360427	10.9113	0.00095581	0.0079109
OS02G0199300	66.4043	1.19492	0.326545	13.5431	0.000233142	0.00259565
OS06G0332500	1332.62	1.19553	0.271816	19.2193	1.16528e-05	0.000222425
OS01G0501000	1257.42	1.19712	0.240452	24.6287	6.95072e-07	2.11614e-05
OS07G0264100	3912.69	1.19762	0.455946	6.85214	0.00885354	0.0426825
OS07G0412100	1807.16	1.19797	0.317916	14.1029	0.000173074	0.00205162
OS04G0509000	238.051	1.19879	0.458382	6.8004	0.00911375	0.043636
OS01G0213800	1419.2	1.19947	0.365859	10.6779	0.00108424	0.00872119
OS08G0107600	204.013	1.19958	0.293094	16.6888	4.40396e-05	0.000678565
OS04G0535400	629.088	1.19986	0.248107	23.2688	1.40863e-06	3.85292e-05
OS01G0832000	945.342	1.2005	0.255421	21.9802	2.75484e-06	6.82993e-05
OS08G0200100	1064.98	1.20126	0.271373	19.4776	1.01788e-05	0.000198796
OS08G0526700	157.528	1.20179	0.390246	9.44912	0.0021125	0.0146219
OS02G0752200	978.752	1.20216	0.43829	7.47536	0.0062549	0.0330769
OS02G0175400	2237.64	1.20276	0.261242	21.0604	4.45023e-06	0.000101197
OS02G0608900	863.763	1.20309	0.202776	35.0169	3.2685e-09	2.02092e-07
OS02G0582400	2246.43	1.20365	0.194536	38.0369	6.94191e-10	5.14767e-08
OS09G0548200	3490.54	1.20397	0.415243	8.34764	0.00386188	0.0231925
OS05G0364300	1034.36	1.20416	0.361687	11.0112	0.00090563	0.00759703
OS10G0430800	1689.3	1.20435	0.144298	69.2745	8.5668e-17	2.6549e-14
OS11G0483900	730.348	1.2044	0.261477	21.0959	4.36865e-06	9.97985e-05
OS03G0807700	8749.09	1.20467	0.364064	10.8715	0.000976557	0.00803403
OS07G0516900	2660.68	1.20665	0.284636	17.8481	2.39254e-05	0.000410387
OS07G0123601	839.928	1.20749	0.299559	16.1418	5.87737e-05	0.000856193
OS06G0694500	118.341	1.20752	0.435038	7.67539	0.00559791	0.0305939
OS04G0555900	549.884	1.20905	0.22654	28.3336	1.0211e-07	4.17724e-06
OS12G0410150	233.897	1.20989	0.260919	21.4724	3.5895e-06	8.51035e-05
OS06G0683200	942.978	1.21071	0.334475	13.0154	0.000308947	0.00325912
OS01G0714900	1730.8	1.21189	0.255168	22.4108	2.20127e-06	5.63615e-05
OS09G0487900	1373.3	1.2142	0.241142	25.1864	5.20491e-07	1.66324e-05
OS01G0279100	1182.06	1.21443	0.212871	32.3472	1.2894e-08	6.83177e-07
OS01G0357100	611.351	1.21452	0.357115	11.5172	0.000689545	0.00614363
OS01G0547133	488.157	1.21474	0.343813	12.4137	0.000426207	0.00422605
OS05G0132800	268.442	1.2168	0.402044	9.94633	0.0016117	0.0118763
OS06G0110000	591.956	1.21699	0.413752	8.59661	0.00336789	0.020847
OS09G0568100	324.928	1.21735	0.320992	14.3013	0.000155754	0.00188592
OS11G0557000	611.89	1.21847	0.316722	14.7006	0.000126005	0.00158349
OS09G0502200	900.739	1.22073	0.272754	19.9063	8.13298e-06	0.000165123
OS10G0513200	1854.48	1.22097	0.353802	11.8265	0.000583929	0.00541866
OS10G0117000	1156.35	1.22191	0.278717	19.0956	1.24331e-05	0.000235406
OS09G0497700	5739.7	1.22194	0.237545	26.2737	2.96301e-07	1.03548e-05
OS01G0222500	1282.31	1.22228	0.250796	23.595	1.18893e-06	3.32845e-05
OS02G0667100	1191.15	1.22306	0.295517	17.0123	3.71393e-05	0.000594265
OS11G0137000	527.97	1.22356	0.367912	10.9919	0.000915127	0.00765909
OS01G0551400	602.125	1.22395	0.283287	18.5507	1.65442e-05	0.000300264
OS01G0833500	748.481	1.22446	0.338268	13.02	0.000308183	0.0032542
OS01G0805300	123.231	1.22491	0.408776	8.94073	0.00278881	0.0180584
OS12G0510900	2035.02	1.22655	0.364205	11.2613	0.000791378	0.00683867
OS07G0467200	409.871	1.22667	0.434845	7.90326	0.00493459	0.0277897
OS10G0552300	13236	1.22683	0.336216	13.2161	0.00027755	0.00298837
OS06G0643500	52456.8	1.22702	0.396796	9.49143	0.00206434	0.0143703
OS01G0607300	322.199	1.22721	0.277371	19.5067	1.00245e-05	0.000196483
OS02G0729350	82.4915	1.22734	0.408997	8.9827	0.00272548	0.0177432
OS11G0180600	1101.22	1.22794	0.398385	9.43879	0.00212444	0.0146798
OS09G0433600	2096.32	1.22831	0.410364	8.89428	0.00286066	0.0183972
OS01G0332500	833.347	1.22856	0.329453	13.8094	0.000202324	0.00232309
OS11G0545000	3621.18	1.22887	0.230261	28.2933	1.04257e-07	4.23343e-06
OS10G0146200	1256.34	1.22914	0.410247	8.91371	0.00283038	0.0182496
OS03G0277000	127.049	1.23056	0.365731	11.2772	0.000784662	0.00679393
OS05G0580900	962.538	1.23267	0.24553	25.0758	5.51205e-07	1.75636e-05
OS05G0151700	528.668	1.23282	0.305891	16.1405	5.88114e-05	0.000856363
OS11G0111101	640.554	1.23358	0.229341	28.7564	8.20789e-08	3.46567e-06
OS01G0817000	422.766	1.23369	0.35244	12.1782	0.000483522	0.00467168
OS03G0798300	164.151	1.23528	0.473321	6.78782	0.00917819	0.0437787
OS02G0744700	961.01	1.23592	0.276571	19.8367	8.43488e-06	0.000170096
OS04G0602500	1932.21	1.23596	0.398492	9.55466	0.00199442	0.0139963
OS02G0742800	1194.37	1.23738	0.376592	10.7233	0.00105792	0.00856109
OS06G0149700	516.346	1.23839	0.347899	12.6386	0.000377866	0.00382878
OS04G0672300	1991.53	1.23861	0.338373	13.3007	0.000265308	0.00288302
OS09G0452200	2531.28	1.23941	0.318458	15.0372	0.000105415	0.00137361
OS09G0445700	182.527	1.24019	0.374365	10.9188	0.000951938	0.0078865
OS01G0798100	2079.87	1.24025	0.452032	7.4738	0.00626033	0.0331003
OS02G0135300	764.268	1.24038	0.255726	23.3807	1.32907e-06	3.65968e-05
OS08G0462300	862.307	1.2414	0.24378	25.7757	3.83493e-07	1.28418e-05
OS08G0240600	391.265	1.24145	0.344739	12.8866	0.000330943	0.00345311
OS08G0197500	99.8494	1.24328	0.442881	7.90498	0.0049299	0.0277735
OS03G0710100	1518.63	1.24347	0.238925	26.8956	2.14743e-07	7.87171e-06
OS05G0574300	7575.13	1.24468	0.422327	8.62009	0.00332475	0.0206462
OS10G0552800	14242	1.24597	0.408615	9.22698	0.00238475	0.015986
OS01G0917700	247.392	1.24677	0.399239	9.69775	0.00184494	0.0132126
OS11G0522900	1771.38	1.24883	0.317421	15.3688	8.84384e-05	0.00119457
OS03G0167100	1634.9	1.24926	0.329644	14.2552	0.000159615	0.00191972
OS10G0162100	190.551	1.2507	0.278431	20.1814	7.04355e-06	0.000146629
OS05G0282900	302.816	1.25084	0.321209	15.0846	0.000102801	0.00134489
OS05G0337400	476.529	1.25153	0.358263	12.1208	0.000498628	0.00477688
OS03G0822300	987.785	1.25208	0.268575	21.5868	3.38173e-06	8.15039e-05
OS06G0257450	3201.04	1.25264	0.352923	12.5024	0.000406422	0.0040667
OS12G0128600	903.349	1.25399	0.29255	18.2424	1.94497e-05	0.000344433
OS02G0228900	1235.23	1.2547	0.299551	17.4159	3.00299e-05	0.000496219
EPlOSAG00000014866	207.993	1.25593	0.356703	12.3268	0.000446502	0.00439413
OS02G0797400	3202.2	1.25744	0.266073	22.1673	2.49899e-06	6.27613e-05
OS02G0747400	653.708	1.25836	0.300041	17.4769	2.90826e-05	0.000483484
OS01G0750000	834.165	1.25893	0.273909	20.9827	4.63461e-06	0.000104577
OS03G0421000	148.42	1.26188	0.465191	7.32115	0.00681479	0.0352489
OS07G0517300	703.806	1.26296	0.309623	16.5427	4.75674e-05	0.000722084
OS03G0804200	310.027	1.26451	0.466456	7.32079	0.00681615	0.0352504
OS03G0701550	336.189	1.2663	0.306668	16.9504	3.83691e-05	0.000608314
OS03G0146300	2530.32	1.26673	0.314759	16.0727	6.09554e-05	0.00088172
OS04G0517000	5234.52	1.26678	0.284788	19.6316	9.39051e-06	0.000186279
OS07G0659500	1979.57	1.26804	0.330624	14.5992	0.000132974	0.00165975
OS03G0767600	736.655	1.26838	0.375305	11.3476	0.000755463	0.00659218
OS05G0579800	1119.18	1.26872	0.298142	17.9766	2.23638e-05	0.00038906
OS01G0198500	310.831	1.26997	0.388941	10.5908	0.00113653	0.00905681
OS04G0625100	383.86	1.26999	0.340884	13.7988	0.000203467	0.0023329
OS08G0378900	470.357	1.27042	0.239817	27.9062	1.2734e-07	5.0278e-06
OS11G0587300	992.804	1.27063	0.444566	8.10889	0.00440487	0.0255538
OS06G0193200	1684.29	1.27139	0.408681	9.60513	0.00194034	0.0137017
OS03G0196250	219.188	1.27152	0.397799	10.1935	0.00140933	0.0107218
OS10G0572900	7395.56	1.27185	0.494976	6.54981	0.0104896	0.0483448
OS05G0459700	735.898	1.27208	0.327142	15.0227	0.000106228	0.00138092
OS02G0149500	168.915	1.27212	0.431045	8.70166	0.0031792	0.0199612
OS11G0485200	286.002	1.27267	0.353867	12.9106	0.000326718	0.00341588
OS07G0623501	309.015	1.27302	0.358147	12.5539	0.000395387	0.00397515
OS09G0540600	1380.43	1.27424	0.249125	25.9747	3.45922e-07	1.18247e-05
OS03G0366000	5123.43	1.2744	0.291449	18.9696	1.32815e-05	0.000248885
OS02G0152900	128.181	1.27503	0.385937	10.88	0.000972078	0.0080052
OS06G0151300	956.573	1.2752	0.20608	38.0494	6.89745e-10	5.1379e-08
OS08G0405700	383.779	1.27522	0.282902	20.2293	6.86937e-06	0.000143732
OS03G0336400	380.309	1.27671	0.445268	8.16849	0.00426243	0.0248926
OS09G0468700	351.381	1.27748	0.357241	12.7193	0.000361898	0.00370008
OS06G0256000	889.99	1.27763	0.415494	9.38678	0.00218556	0.014998
OS09G0498800	5006.61	1.27919	0.282275	20.3745	6.36743e-06	0.000135737
OS03G0665200	858.769	1.27997	0.373609	11.6519	0.00064137	0.00581856
OS03G0301800	876.668	1.28048	0.291265	19.216	1.16733e-05	0.000222558
OS03G0847500	283.435	1.28069	0.340689	14.0572	0.000177334	0.00209247
OS09G0546900	215.01	1.2816	0.413017	9.59664	0.00194934	0.0137505
OS09G0538600	64.4246	1.28186	0.461671	7.73584	0.00541353	0.029808
OS01G0194200	890.654	1.28201	0.440751	8.39714	0.00375811	0.022746
OS12G0509900	104.625	1.28265	0.422037	9.19968	0.00242057	0.0161716
OS09G0527600	108.608	1.28293	0.440453	8.44728	0.0036559	0.022273
OS08G0237000	4412.08	1.28356	0.360818	12.5536	0.00039545	0.00397515
OS01G0106200	2164.76	1.28357	0.199059	41.2742	1.32305e-10	1.18104e-08
OS05G0199700	198.721	1.28364	0.475177	7.25693	0.00706277	0.0362066
OS03G0114000	1169.3	1.28402	0.464247	7.59389	0.00585665	0.0315395
OS06G0537700	452.386	1.28461	0.310512	17.0049	3.72841e-05	0.000596002
OS01G0855900	202.035	1.28514	0.488941	6.86189	0.00880534	0.0425126
OS01G0951100	386.902	1.28521	0.34769	13.6193	0.000223869	0.00251087
OS12G0567300	401.84	1.28593	0.459238	7.79236	0.00524677	0.0291192
OS01G0845100	792.998	1.28619	0.488779	6.86952	0.00876783	0.0423688
OS12G0628400	1417.09	1.28643	0.487259	6.92028	0.00852238	0.0414858
OS07G0185900	3954.73	1.28653	0.495289	6.69251	0.0096819	0.045566
OS03G0802600	258.041	1.28787	0.330414	15.1131	0.000101258	0.0013292
OS05G0317700	610.251	1.28806	0.31841	16.242	5.57432e-05	0.000820782
OS05G0326675	634.076	1.28814	0.332005	14.9506	0.000110363	0.00142509
OS04G0472700	250.732	1.28832	0.367559	12.2215	0.000472425	0.00459283
OS05G0332300	2892.59	1.28848	0.318942	16.1935	5.71888e-05	0.000837188
OS12G0149700	353.917	1.28917	0.33035	15.1314	0.000100279	0.00132084
OS05G0532600	852.21	1.29019	0.271255	22.4632	2.14211e-06	5.50614e-05
OS01G0840700	3944.39	1.29041	0.300973	18.2346	1.95301e-05	0.000345484
OS12G0447000	483.448	1.29266	0.306089	17.7504	2.51866e-05	0.000427366
OS03G0728500	509.478	1.29277	0.317535	16.4627	4.96166e-05	0.000746978
OS01G0813000	102.537	1.29487	0.450672	8.32514	0.00391002	0.0233832
[truncated: 1,497 more rows]

## Sheet: interaction_cold_down
	baseMean	log2FoldChange	lfcSE	stat	pvalue	padj
[truncated: 3,930 more rows]

[truncated: 5 more sheets: interaction_flooding_UP, interaction_combined_stress, interaction_combined_stress_UP, interaction_combined_stressDOWN, interaction_flooding_DOWN]
