# Supplementary material for: Comparative transcriptomic analysis of germinating rice seedlings to individual and combined anaerobic and cold stress
Source: BMC Genomics. 2023 Apr 6;24:185. doi: 10.1186/s12864-023-09262-z (PMC10080786; doi:10.1186/s12864-023-09262-z)
Supplement: Supplementary file 5 — Additional file 5: Supplementary Table 8. GO enrichment analysis in each stress condition. [file 12864_2023_9262_MOESM5_ESM.xlsx]

## Sheet: Legend
Supplementary Table 8. GO enrichment analysis in each stress condition
AG1: Darij
AG2: 4610

## Sheet: COLD
AG1										AG2
GO term	Ontology	Description	Number in input list	Number in BG/Ref	p-value	FDR				GO term	Ontology	Description	Number in input list	Number in BG/Ref	p-value	FDR
GO:0006412	P	translation	315	865	2.2e-06	0.00016				GO:0043687	P	post-translational protein modification	1105	2339	1.5e-16	2.5e-14
GO:0005976	P	polysaccharide metabolic process	90	186	5.6e-06	0.00036				GO:0006796	P	phosphate metabolic process	1078	2384	1.9e-12	2.5e-10
GO:0006820	P	anion transport	47	86	0.00011	0.0052				GO:0006793	P	phosphorus metabolic process	1078	2384	1.9e-12	2.5e-10
GO:0022613	P	ribonucleoprotein complex biogenesis	38	63	0.00011	0.0052				GO:0006468	P	protein amino acid phosphorylation	916	2043	3.4e-10	3.6e-08
GO:0042254	P	ribosome biogenesis	37	61	0.00012	0.0057				GO:0016310	P	phosphorylation	977	2210	8e-10	7.9e-08
GO:0044264	P	cellular polysaccharide metabolic process	68	145	0.00015	0.0068				GO:0006470	P	protein amino acid dephosphorylation	86	120	6.1e-07	4.7e-05
GO:0000271	P	polysaccharide biosynthetic process	56	114	0.00022	0.0097				GO:0006996	P	organelle organization	153	264	8.9e-07	6.6e-05
GO:0044042	P	glucan metabolic process	64	137	0.00024	0.011				GO:0016311	P	dephosphorylation	89	129	1.2e-06	8.9e-05
GO:0006073	P	cellular glucan metabolic process	64	137	0.00024	0.011				GO:0006974	P	response to DNA damage stimulus	106	169	3.2e-06	0.00021
GO:0030001	P	metal ion transport	116	293	0.0003	0.012				GO:0006281	P	DNA repair	105	168	4e-06	0.00025
GO:0033692	P	cellular polysaccharide biosynthetic process	54	111	0.00034	0.014				GO:0006118	P	electron transport	546	1245	8.3e-06	0.00048
GO:0043087	P	regulation of GTPase activity	39	71	0.00037	0.015				GO:0033554	P	cellular response to stress	108	179	9.3e-06	0.00053
GO:0034660	P	ncRNA metabolic process	95	234	0.00052	0.021				GO:0034621	P	cellular macromolecular complex subunit organization	107	189	7.1e-05	0.0034
GO:0019637	P	organophosphate metabolic process	55	117	0.00057	0.022				GO:0051641	P	cellular localization	220	459	0.0001	0.0047
GO:0009250	P	glucan biosynthetic process	50	103	0.00057	0.022				GO:0055086	P	nucleobase, nucleoside and nucleotide metabolic process	129	242	0.00011	0.0047
GO:0010876	P	lipid localization	57	124	0.0007	0.026				GO:0009069	P	serine family amino acid metabolic process	42	55	0.00016	0.007
GO:0006869	P	lipid transport	57	124	0.0007	0.026				GO:0045454	P	cell redox homeostasis	90	158	0.00021	0.0093
GO:0009081	P	branched chain family amino acid metabolic process	27	44	0.00083	0.03				GO:0042592	P	homeostatic process	115	215	0.00022	0.0093
GO:0006644	P	phospholipid metabolic process	51	109	0.00095	0.034				GO:0006096	P	glycolysis	76	128	0.00026	0.011
GO:0009075	P	histidine family amino acid metabolic process	13	13	0.001	0.036				GO:0034622	P	cellular macromolecular complex assembly	94	169	0.00029	0.012
GO:0006547	P	histidine metabolic process	13	13	0.001	0.036				GO:0065008	P	regulation of biological quality	130	253	0.00032	0.013
GO:0008272	P	sulfate transport	19	26	0.0011	0.038				GO:0051276	P	chromosome organization	80	139	0.00037	0.015
GO:0050790	P	regulation of catalytic activity	66	155	0.0013	0.046				GO:0006563	P	L-serine metabolic process	33	42	0.00055	0.022
GO:0034637	P	cellular carbohydrate biosynthetic process	72	173	0.0014	0.046				GO:0006325	P	chromatin organization	76	133	0.00059	0.024
GO:0009108	P	coenzyme biosynthetic process	40	81	0.0015	0.05				GO:0019725	P	cellular homeostasis	95	178	0.00076	0.03
GO:0005198	F	structural molecule activity	254	659	7.5e-07	6.8e-05				GO:0007049	P	cell cycle	27	33	0.0011	0.042
GO:0003735	F	structural constituent of ribosome	224	568	9.1e-07	8e-05				GO:0009070	P	serine family amino acid biosynthetic process	28	35	0.0012	0.043
GO:0008483	F	transaminase activity	32	50	0.00017	0.0083				GO:0033013	P	tetrapyrrole metabolic process	42	63	0.0012	0.044
GO:0016769	F	transferase activity, transferring nitrogenous groups	46	86	0.00018	0.009				GO:0006753	P	nucleoside phosphate metabolic process	105	205	0.0012	0.044
GO:0015297	F	antiporter activity	59	126	0.0004	0.018				GO:0009117	P	nucleotide metabolic process	105	205	0.0012	0.044
GO:0019904	F	protein domain specific binding	18	21	0.00041	0.018				GO:0006778	P	porphyrin metabolic process	35	49	0.0013	0.046
GO:0016775	F	phosphotransferase activity, nitrogenous group as acceptor	27	42	0.00049	0.021				GO:0016301	F	kinase activity	1050	2305	1e-12	1.5e-10
GO:0000155	F	two-component sensor activity	27	42	0.00049	0.021				GO:0016773	F	phosphotransferase activity, alcohol group as acceptor	1023	2252	3.2e-12	4.6e-10
GO:0004673	F	protein histidine kinase activity	27	42	0.00049	0.021				GO:0004713	F	protein tyrosine kinase activity	836	1823	8.1e-11	1e-08
GO:0016746	F	transferase activity, transferring acyl groups	101	252	0.0005	0.021				GO:0004674	F	protein serine/threonine kinase activity	830	1819	2e-10	2.4e-08
GO:0016903	F	oxidoreductase activity, acting on the aldehyde or oxo group of donors	31	53	0.00065	0.026				GO:0004672	F	protein kinase activity	917	2047	3.8e-10	4.5e-08
GO:0019205	F	nucleobase, nucleoside, nucleotide kinase activity	25	39	0.00081	0.031				GO:0042623	F	ATPase activity, coupled	225	395	8.6e-09	8.4e-07
GO:0008081	F	phosphoric diester hydrolase activity	29	49	0.00083	0.032				GO:0046914	F	transition metal ion binding	1477	3563	1.9e-08	1.8e-06
GO:0009011	F	starch synthase activity	18	23	0.00086	0.033				GO:0004721	F	phosphoprotein phosphatase activity	96	144	1.4e-06	0.00011
GO:0044444	C	cytoplasmic part	504	1273	1.3e-13	1.1e-11				GO:0004722	F	protein serine/threonine phosphatase activity	60	75	2.6e-06	0.00019
GO:0043232	C	intracellular non-membrane-bounded organelle	374	894	7.6e-13	4.9e-11				GO:0015075	F	ion transmembrane transporter activity	313	651	3.6e-06	0.00024
GO:0043228	C	non-membrane-bounded organelle	374	894	7.6e-13	4.9e-11				GO:0005506	F	iron ion binding	387	837	5e-06	0.00033
GO:0030529	C	ribonucleoprotein complex	267	664	2.3e-08	1.2e-06				GO:0016830	F	carbon-carbon lyase activity	97	154	7.2e-06	0.00047
GO:0044429	C	mitochondrial part	78	139	3.5e-07	1.4e-05				GO:0060089	F	molecular transducer activity	143	266	3.5e-05	0.0021
GO:0005840	C	ribosome	226	570	6e-07	2.2e-05				GO:0004871	F	signal transducer activity	143	266	3.5e-05	0.0021
GO:0005739	C	mitochondrion	83	162	2.4e-06	8.1e-05				GO:0015399	F	primary active transmembrane transporter activity	133	246	5.2e-05	0.0029
GO:0005740	C	mitochondrial envelope	64	123	2.2e-05	0.0007				GO:0015405	F	P-P-bond-hydrolysis-driven transmembrane transporter activity	133	246	5.2e-05	0.0029
GO:0031966	C	mitochondrial membrane	56	103	2.8e-05	0.00085				GO:0008270	F	zinc ion binding	984	2429	6.4e-05	0.0035
GO:0005743	C	mitochondrial inner membrane	48	86	6.2e-05	0.0018				GO:0042626	F	ATPase activity, coupled to transmembrane movement of substances	117	212	7.5e-05	0.004
GO:0019866	C	organelle inner membrane	48	86	6.2e-05	0.0018				GO:0043492	F	ATPase activity, coupled to movement of substances	117	212	7.5e-05	0.004
GO:0031967	C	organelle envelope	75	161	8.2e-05	0.0023				GO:0020037	F	heme binding	321	707	8.5e-05	0.0045
GO:0031975	C	envelope	81	181	0.00012	0.0033				GO:0008324	F	cation transmembrane transporter activity	229	484	0.00014	0.007
GO:0031974	C	membrane-enclosed lumen	41	83	0.0013	0.034				GO:0046906	F	tetrapyrrole binding	321	714	0.00015	0.0073
GO:0030118	C	clathrin coat	29	51	0.0013	0.034				GO:0050660	F	FAD binding	107	194	0.00015	0.0074
GO:0031980	C	mitochondrial lumen	14	16	0.0016	0.038				GO:0016881	F	acid-amino acid ligase activity	109	199	0.00016	0.0078
GO:0005759	C	mitochondrial matrix	14	16	0.0016	0.038				GO:0016829	F	lyase activity	209	441	0.00024	0.011
GO:0070013	C	intracellular organelle lumen	37	74	0.0019	0.043				GO:0019787	F	small conjugating protein ligase activity	97	176	0.0003	0.013
GO:0043233	C	organelle lumen	37	74	0.0019	0.043				GO:0016820	F	hydrolase activity, acting on acid anhydrides, catalyzing transmembrane movement of substances	120	229	0.0003	0.013
GO:0008152	P	metabolic process	4524	12784	5.6e-76	2.7e-72				GO:0031072	F	heat shock protein binding	100	184	0.00035	0.015
GO:0009987	P	cellular process	3790	10766	1.3e-58	3.2e-55				GO:0008237	F	metallopeptidase activity	83	150	0.00071	0.029
GO:0044238	P	primary metabolic process	3631	10360	5.1e-54	8.3e-51				GO:0051536	F	iron-sulfur cluster binding	65	110	0.00074	0.029
GO:0044237	P	cellular metabolic process	3146	8922	2.4e-47	3e-44				GO:0008757	F	S-adenosylmethionine-dependent methyltransferase activity	41	59	0.00075	0.029
GO:0044260	P	cellular macromolecule metabolic process	2481	7137	6.3e-33	6.2e-30				GO:0051540	F	metal cluster binding	65	110	0.00074	0.029
GO:0009058	P	biosynthetic process	1654	4447	6.4e-32	5.2e-29				GO:0016810	F	hydrolase activity, acting on carbon-nitrogen (but not peptide) bonds	68	117	0.00079	0.031
GO:0044249	P	cellular biosynthetic process	1530	4144	2.5e-28	1.7e-25				GO:0042625	F	ATPase activity, coupled to transmembrane movement of ions	83	153	0.0011	0.041
GO:0043170	P	macromolecule metabolic process	2803	8393	3.6e-28	2.2e-25				GO:0003924	F	GTPase activity	81	150	0.0014	0.05
GO:0005975	P	carbohydrate metabolic process	576	1273	8e-25	4.3e-22				GO:0051287	F	NAD or NADH binding	52	85	0.0014	0.05
GO:0006807	P	nitrogen compound metabolic process	1420	3951	1.3e-22	6.4e-20				GO:0008287	C	protein serine/threonine phosphatase complex	69	92	2.5e-06	0.00012
GO:0065007	P	biological regulation	1088	2916	2.6e-21	1.2e-18				GO:0005783	C	endoplasmic reticulum	72	117	0.00017	0.0073
GO:0010467	P	gene expression	1202	3283	2.9e-21	1.2e-18				GO:0044428	C	nuclear part	78	133	0.00028	0.012
GO:0050789	P	regulation of biological process	1037	2773	1.4e-20	5.4e-18				GO:0000151	C	ubiquitin ligase complex	62	104	0.00083	0.033
GO:0034645	P	cellular macromolecule biosynthetic process	1225	3386	2.7e-20	9.6e-18				GO:0008152	P	metabolic process	5894	12784	1.2e-87	6.6e-84
GO:0009059	P	macromolecule biosynthetic process	1226	3393	3.7e-20	1.2e-17				GO:0009987	P	cellular process	5048	10766	6.2e-80	1.7e-76
GO:0050794	P	regulation of cellular process	984	2639	2.9e-19	8.7e-17				GO:0044238	P	primary metabolic process	4764	10360	1.1e-65	2e-62
GO:0051179	P	localization	830	2227	2.3e-16	6.6e-14				GO:0044237	P	cellular metabolic process	4177	8922	7.2e-63	1e-59
GO:0051234	P	establishment of localization	821	2203	3.4e-16	8.5e-14				GO:0044260	P	cellular macromolecule metabolic process	3254	7137	9.3e-40	1e-36
GO:0006810	P	transport	821	2203	3.4e-16	8.5e-14				GO:0043170	P	macromolecule metabolic process	3661	8393	1.1e-32	1.1e-29
GO:0006139	P	nucleobase, nucleoside, nucleotide and nucleic acid metabolic process	1186	3388	3.5e-16	8.5e-14				GO:0006807	P	nitrogen compound metabolic process	1896	3951	1.2e-30	9.5e-28
GO:0016070	P	RNA metabolic process	625	1599	1.1e-15	2.6e-13				GO:0065007	P	biological regulation	1454	2916	1.2e-28	8.6e-26
GO:0044281	P	small molecule metabolic process	533	1322	2.1e-15	4.8e-13				GO:0050789	P	regulation of biological process	1394	2773	1.5e-28	9e-26
GO:0044267	P	cellular protein metabolic process	1352	3970	2.5e-15	5.4e-13				GO:0009058	P	biosynthetic process	2070	4447	4.6e-28	2.6e-25
GO:0006350	P	transcription	788	2165	8.3e-14	1.7e-11				GO:0050794	P	regulation of cellular process	1326	2639	4e-27	2e-24
GO:0045449	P	regulation of transcription	746	2031	9e-14	1.8e-11				GO:0005975	P	carbohydrate metabolic process	725	1273	5e-25	2.3e-22
GO:0019219	P	regulation of nucleobase, nucleoside, nucleotide and nucleic acid metabolic process	749	2042	1e-13	1.8e-11				GO:0044249	P	cellular biosynthetic process	1915	4144	8.9e-25	3.8e-22
GO:0051171	P	regulation of nitrogen compound metabolic process	749	2042	1e-13	1.8e-11				GO:0051179	P	localization	1128	2227	4.8e-24	1.9e-21
GO:0019222	P	regulation of metabolic process	805	2223	1.1e-13	1.8e-11				GO:0051234	P	establishment of localization	1117	2203	6.3e-24	2.2e-21
GO:0080090	P	regulation of primary metabolic process	787	2166	1.1e-13	1.9e-11				GO:0006810	P	transport	1117	2203	6.3e-24	2.2e-21
GO:0060255	P	regulation of macromolecule metabolic process	795	2196	1.6e-13	2.6e-11				GO:0006139	P	nucleobase, nucleoside, nucleotide and nucleic acid metabolic process	1588	3388	2.1e-22	6.8e-20
GO:0031323	P	regulation of cellular metabolic process	765	2115	5.3e-13	8.4e-11				GO:0044281	P	small molecule metabolic process	722	1322	1.9e-21	5.8e-19
GO:0010556	P	regulation of macromolecule biosynthetic process	752	2079	8.4e-13	1.2e-10				GO:0006464	P	protein modification process	1262	2611	2.9e-21	8.5e-19
GO:0009889	P	regulation of biosynthetic process	752	2079	8.4e-13	1.2e-10				GO:0043412	P	macromolecule modification	1284	2674	7.1e-21	2e-18
GO:0031326	P	regulation of cellular biosynthetic process	752	2079	8.4e-13	1.2e-10				GO:0080090	P	regulation of primary metabolic process	1063	2166	1.6e-19	4.3e-17
GO:0010468	P	regulation of gene expression	760	2107	9.9e-13	1.4e-10				GO:0019219	P	regulation of nucleobase, nucleoside, nucleotide and nucleic acid metabolic process	1009	2042	3.3e-19	8e-17
GO:0023046	P	signaling process	227	488	1.6e-11	2.1e-09				GO:0051171	P	regulation of nitrogen compound metabolic process	1009	2042	3.3e-19	8e-17
GO:0023060	P	signal transmission	227	488	1.6e-11	2.1e-09				GO:0060255	P	regulation of macromolecule metabolic process	1072	2196	3.8e-19	8.8e-17
GO:0051252	P	regulation of RNA metabolic process	428	1095	3.6e-11	4.6e-09				GO:0045449	P	regulation of transcription	1003	2031	4.8e-19	1.1e-16
GO:0006082	P	organic acid metabolic process	280	647	3.6e-11	4.6e-09				GO:0044267	P	cellular protein metabolic process	1779	3970	8.7e-19	1.8e-16
GO:0006351	P	transcription, DNA-dependent	440	1134	4.3e-11	5.2e-09				GO:0006350	P	transcription	1056	2165	8.5e-19	1.8e-16
GO:0043436	P	oxoacid metabolic process	279	646	4.6e-11	5.3e-09				GO:0019222	P	regulation of metabolic process	1079	2223	1e-18	2.1e-16
GO:0006355	P	regulation of transcription, DNA-dependent	425	1088	4.5e-11	5.3e-09				GO:0010556	P	regulation of macromolecule biosynthetic process	1015	2079	3.4e-18	6.1e-16
GO:0019752	P	carboxylic acid metabolic process	279	646	4.6e-11	5.3e-09				GO:0009889	P	regulation of biosynthetic process	1015	2079	3.4e-18	6.1e-16
GO:0042180	P	cellular ketone metabolic process	280	651	6e-11	6.7e-09				GO:0031326	P	regulation of cellular biosynthetic process	1015	2079	3.4e-18	6.1e-16
GO:0032774	P	RNA biosynthetic process	440	1138	6.2e-11	6.8e-09				GO:0031323	P	regulation of cellular metabolic process	1026	2115	8.6e-18	1.5e-15
GO:0019538	P	protein metabolic process	1661	5253	3.3e-10	3.5e-08				GO:0010468	P	regulation of gene expression	1022	2107	1e-17	1.7e-15
GO:0044262	P	cellular carbohydrate metabolic process	245	574	1.6e-09	1.6e-07				GO:0009059	P	macromolecule biosynthetic process	1493	3393	6.2e-14	9.8e-12
GO:0034641	P	cellular nitrogen compound metabolic process	282	690	2.8e-09	2.9e-07				GO:0034645	P	cellular macromolecule biosynthetic process	1489	3386	7.7e-14	1.2e-11
GO:0042221	P	response to chemical stimulus	177	383	3.7e-09	3.7e-07				GO:0042180	P	cellular ketone metabolic process	372	651	1.1e-13	1.7e-11
GO:0050896	P	response to stimulus	445	1201	3.9e-09	3.8e-07				GO:0043436	P	oxoacid metabolic process	368	646	2.1e-13	3e-11
GO:0009308	P	amine metabolic process	241	577	9.2e-09	8.8e-07				GO:0019752	P	carboxylic acid metabolic process	368	646	2.1e-13	3e-11
GO:0006519	P	cellular amino acid and derivative metabolic process	234	559	1.3e-08	1.2e-06				GO:0006082	P	organic acid metabolic process	368	647	2.4e-13	3.4e-11
GO:0006520	P	cellular amino acid metabolic process	206	481	2.4e-08	2.2e-06				GO:0010467	P	gene expression	1441	3283	3.1e-13	4.2e-11
GO:0007165	P	signal transduction	191	437	2.4e-08	2.2e-06				GO:0016070	P	RNA metabolic process	756	1599	9.3e-12	1.2e-09
GO:0023052	P	signaling	269	674	3.5e-08	3.1e-06				GO:0034641	P	cellular nitrogen compound metabolic process	374	690	1.7e-11	2.1e-09
GO:0009056	P	catabolic process	226	548	5.7e-08	5e-06				GO:0019538	P	protein metabolic process	2167	5253	2.2e-11	2.6e-09
GO:0044106	P	cellular amine metabolic process	219	528	6.4e-08	5.5e-06				GO:0032774	P	RNA biosynthetic process	557	1138	1e-10	1.2e-08
GO:0006457	P	protein folding	136	287	7.2e-08	6.1e-06				GO:0044262	P	cellular carbohydrate metabolic process	316	574	1.7e-10	2e-08
GO:0007018	P	microtubule-based movement	54	76	1.1e-07	9.2e-06				GO:0006351	P	transcription, DNA-dependent	553	1134	1.9e-10	2.1e-08
GO:0009057	P	macromolecule catabolic process	180	418	1.3e-07	1.1e-05				GO:0016043	P	cellular component organization	279	491	1.9e-10	2.1e-08
GO:0006629	P	lipid metabolic process	230	568	1.4e-07	1.1e-05				GO:0023046	P	signaling process	276	488	3.3e-10	3.6e-08
GO:0033036	P	macromolecule localization	227	564	2.3e-07	1.9e-05				GO:0023060	P	signal transmission	276	488	3.3e-10	3.6e-08
GO:0006066	P	alcohol metabolic process	136	297	3.2e-07	2.5e-05				GO:0006355	P	regulation of transcription, DNA-dependent	531	1088	3.9e-10	4e-08
GO:0007017	P	microtubule-based process	65	112	1.3e-06	0.0001				GO:0051252	P	regulation of RNA metabolic process	533	1095	4.8e-10	4.9e-08
GO:0008610	P	lipid biosynthetic process	78	146	1.5e-06	0.00011				GO:0006629	P	lipid metabolic process	310	568	5.1e-10	5.1e-08
GO:0006811	P	ion transport	216	552	2.1e-06	0.00016				GO:0006519	P	cellular amino acid and derivative metabolic process	304	559	9.8e-10	9.4e-08
GO:0007242	P	intracellular signaling cascade	117	256	2.2e-06	0.00016				GO:0009308	P	amine metabolic process	308	577	3.2e-09	3e-07
GO:0044248	P	cellular catabolic process	174	428	3.5e-06	0.00025				GO:0006520	P	cellular amino acid metabolic process	265	481	4.6e-09	4.3e-07
GO:0043412	P	macromolecule modification	852	2674	3.6e-06	0.00025				GO:0044106	P	cellular amine metabolic process	283	528	1e-08	9.2e-07
GO:0044255	P	cellular lipid metabolic process	107	231	3.6e-06	0.00025				GO:0046483	P	heterocycle metabolic process	209	363	1.5e-08	1.4e-06
GO:0016053	P	organic acid biosynthetic process	107	233	4.9e-06	0.00033				GO:0007017	P	microtubule-based process	88	112	2.6e-08	2.3e-06
GO:0046394	P	carboxylic acid biosynthetic process	107	233	4.9e-06	0.00033				GO:0023052	P	signaling	342	674	2.6e-08	2.3e-06
GO:0044085	P	cellular component biogenesis	157	380	5e-06	0.00033				GO:0042221	P	response to chemical stimulus	215	383	4.2e-08	3.6e-06
GO:0006464	P	protein modification process	831	2611	5.4e-06	0.00035				GO:0007018	P	microtubule-based movement	66	76	1.1e-07	9.6e-06
GO:0006950	P	response to stress	351	998	7.4e-06	0.00047				GO:0044271	P	cellular nitrogen compound biosynthetic process	193	342	1.5e-07	1.3e-05
GO:0044283	P	small molecule biosynthetic process	155	378	7.9e-06	0.0005				GO:0050896	P	response to stimulus	548	1201	2.3e-07	1.9e-05
GO:0046483	P	heterocycle metabolic process	148	363	1.6e-05	0.00095				GO:0007165	P	signal transduction	233	437	2.6e-07	2.1e-05
GO:0045184	P	establishment of protein localization	167	421	1.6e-05	0.00095				GO:0044283	P	small molecule biosynthetic process	206	378	3.9e-07	3.1e-05
GO:0044271	P	cellular nitrogen compound biosynthetic process	141	342	1.6e-05	0.00095				GO:0033036	P	macromolecule localization	285	564	4.7e-07	3.7e-05
GO:0015031	P	protein transport	167	421	1.6e-05	0.00095				GO:0016053	P	organic acid biosynthetic process	139	233	8.6e-07	6.5e-05
GO:0005996	P	monosaccharide metabolic process	105	236	1.7e-05	0.001				GO:0046394	P	carboxylic acid biosynthetic process	139	233	8.6e-07	6.5e-05
GO:0007264	P	small GTPase mediated signal transduction	91	196	1.7e-05	0.001				GO:0043933	P	macromolecular complex subunit organization	179	323	9.9e-07	7.2e-05
GO:0016051	P	carbohydrate biosynthetic process	102	228	1.9e-05	0.0011				GO:0044255	P	cellular lipid metabolic process	137	231	1.3e-06	9.3e-05
GO:0006979	P	response to oxidative stress	101	226	2.1e-05	0.0012				GO:0051716	P	cellular response to stimulus	117	188	1.4e-06	9.7e-05
GO:0044265	P	cellular macromolecule catabolic process	140	342	2.2e-05	0.0013				GO:0009056	P	catabolic process	274	548	1.5e-06	0.0001
GO:0008104	P	protein localization	170	437	3.1e-05	0.0017				GO:0006066	P	alcohol metabolic process	166	297	1.6e-06	0.00011
GO:0051188	P	cofactor biosynthetic process	70	142	3.6e-05	0.002				GO:0046907	P	intracellular transport	187	345	1.7e-06	0.00011
GO:0008652	P	cellular amino acid biosynthetic process	87	190	3.8e-05	0.0021				GO:0044085	P	cellular component biogenesis	201	380	2.4e-06	0.00016
GO:0046907	P	intracellular transport	139	345	4.3e-05	0.0023				GO:0022607	P	cellular component assembly	168	305	2.7e-06	0.00018
GO:0016052	P	carbohydrate catabolic process	88	196	6e-05	0.0032				GO:0006979	P	response to oxidative stress	132	226	3.6e-06	0.00023
GO:0034613	P	cellular protein localization	123	300	6.4e-05	0.0033				GO:0006811	P	ion transport	272	552	3.7e-06	0.00024
GO:0070727	P	cellular macromolecule localization	123	300	6.4e-05	0.0033				GO:0065003	P	macromolecular complex assembly	166	303	3.9e-06	0.00025
GO:0006886	P	intracellular protein transport	121	296	8e-05	0.0041				GO:0034613	P	cellular protein localization	164	300	4.9e-06	0.0003
GO:0051186	P	cofactor metabolic process	94	217	9.6e-05	0.0049				GO:0070727	P	cellular macromolecule localization	164	300	4.9e-06	0.0003
GO:0023051	P	regulation of signaling process	44	78	0.0001	0.0051				GO:0006886	P	intracellular protein transport	162	296	5.3e-06	0.00032
GO:0009966	P	regulation of signal transduction	44	78	0.0001	0.0051				GO:0005996	P	monosaccharide metabolic process	135	236	6.1e-06	0.00036
GO:0010646	P	regulation of cell communication	44	78	0.0001	0.0051				GO:0006950	P	response to stress	449	998	7.9e-06	0.00047
GO:0009309	P	amine biosynthetic process	94	218	0.00011	0.0052				GO:0051188	P	cofactor biosynthetic process	91	142	8.3e-06	0.00048
GO:0032787	P	monocarboxylic acid metabolic process	56	110	0.00011	0.0052				GO:0007242	P	intracellular signaling cascade	142	256	1.2e-05	0.00066
GO:0019318	P	hexose metabolic process	90	209	0.00016	0.0071				GO:0044282	P	small molecule catabolic process	112	190	1.4e-05	0.00077
GO:0006461	P	protein complex assembly	91	212	0.00016	0.0071				GO:0009057	P	macromolecule catabolic process	210	418	1.8e-05	0.001
GO:0070271	P	protein complex biogenesis	91	212	0.00016	0.0071				GO:0008610	P	lipid biosynthetic process	91	146	1.8e-05	0.001
GO:0016043	P	cellular component organization	181	491	0.00017	0.0078				GO:0045184	P	establishment of protein localization	211	421	1.9e-05	0.001
GO:0006006	P	glucose metabolic process	79	179	0.00021	0.0093				GO:0015031	P	protein transport	211	421	1.9e-05	0.001
GO:0051336	P	regulation of hydrolase activity	40	72	0.00026	0.011				GO:0051186	P	cofactor metabolic process	123	217	2.1e-05	0.0011
GO:0044282	P	small molecule catabolic process	82	190	0.00028	0.012				GO:0018130	P	heterocycle biosynthetic process	81	126	2.3e-05	0.0012
GO:0022607	P	cellular component assembly	120	305	0.00029	0.012				GO:0008104	P	protein localization	216	437	3e-05	0.0016
GO:0065003	P	macromolecular complex assembly	119	303	0.00032	0.013				GO:0006457	P	protein folding	152	287	3.5e-05	0.0018
GO:0032318	P	regulation of Ras GTPase activity	37	66	0.00038	0.015				GO:0006812	P	cation transport	219	446	3.6e-05	0.0019
GO:0046578	P	regulation of Ras protein signal transduction	39	73	0.00055	0.022				GO:0044248	P	cellular catabolic process	211	428	4.1e-05	0.0021
GO:0051056	P	regulation of small GTPase mediated signal transduction	39	73	0.00055	0.022				GO:0044265	P	cellular macromolecule catabolic process	174	342	5.4e-05	0.0027
GO:0007265	P	Ras protein signal transduction	39	73	0.00055	0.022				GO:0008652	P	cellular amino acid biosynthetic process	108	190	5.8e-05	0.0029
GO:0043933	P	macromolecular complex subunit organization	123	323	0.00066	0.025				GO:0019320	P	hexose catabolic process	91	153	6.5e-05	0.0032
GO:0046164	P	alcohol catabolic process	69	159	0.00072	0.027				GO:0046365	P	monosaccharide catabolic process	91	153	6.5e-05	0.0032
GO:0044275	P	cellular carbohydrate catabolic process	69	159	0.00072	0.027				GO:0006007	P	glucose catabolic process	91	153	6.5e-05	0.0032
GO:0006812	P	cation transport	161	446	0.00079	0.029				GO:0009309	P	amine biosynthetic process	120	218	6.7e-05	0.0032
GO:0051716	P	cellular response to stimulus	78	188	0.00095	0.034				GO:0006461	P	protein complex assembly	117	212	7.5e-05	0.0035
GO:0019320	P	hexose catabolic process	66	153	0.001	0.036				GO:0070271	P	protein complex biogenesis	117	212	7.5e-05	0.0035
GO:0046365	P	monosaccharide catabolic process	66	153	0.001	0.036				GO:0051649	P	establishment of localization in cell	216	447	8.4e-05	0.0039
GO:0006007	P	glucose catabolic process	66	153	0.001	0.036				GO:0006006	P	glucose metabolic process	102	179	8.5e-05	0.0039
GO:0051649	P	establishment of localization in cell	160	447	0.0011	0.038				GO:0007264	P	small GTPase mediated signal transduction	109	196	0.0001	0.0047
GO:0018130	P	heterocycle biosynthetic process	56	126	0.0014	0.047				GO:0016052	P	carbohydrate catabolic process	109	196	0.0001	0.0047
GO:0003824	F	catalytic activity	4266	12146	4.8e-67	1.5e-63				GO:0044275	P	cellular carbohydrate catabolic process	92	159	0.00012	0.0054
GO:0005488	F	binding	5144	15324	2.9e-62	4.7e-59				GO:0046164	P	alcohol catabolic process	92	159	0.00012	0.0054
GO:0016787	F	hydrolase activity	1478	4090	2.7e-24	2.9e-21				GO:0019318	P	hexose metabolic process	114	209	0.00013	0.0057
GO:0000166	F	nucleotide binding	1693	4986	1e-18	8e-16				GO:0032787	P	monocarboxylic acid metabolic process	68	110	0.00023	0.0097
GO:0004553	F	hydrolase activity, hydrolyzing O-glycosyl compounds	278	569	1e-15	6.6e-13				GO:0046578	P	regulation of Ras protein signal transduction	48	73	0.00068	0.027
GO:0016798	F	hydrolase activity, acting on glycosyl bonds	291	619	9.1e-15	4.8e-12				GO:0051056	P	regulation of small GTPase mediated signal transduction	48	73	0.00068	0.027
GO:0016740	F	transferase activity	1379	4110	4.7e-14	2.1e-11				GO:0007265	P	Ras protein signal transduction	48	73	0.00068	0.027
GO:0017076	F	purine nucleotide binding	1447	4351	9e-14	3.6e-11				GO:0023051	P	regulation of signaling process	50	78	0.0008	0.031
GO:0032553	F	ribonucleotide binding	1377	4154	8.1e-13	2.6e-10				GO:0009966	P	regulation of signal transduction	50	78	0.0008	0.031
GO:0032555	F	purine ribonucleotide binding	1377	4154	8.1e-13	2.6e-10				GO:0010646	P	regulation of cell communication	50	78	0.0008	0.031
GO:0017111	F	nucleoside-triphosphatase activity	388	947	2.6e-12	7.5e-10				GO:0032318	P	regulation of Ras GTPase activity	44	66	0.00091	0.035
GO:0016818	F	hydrolase activity, acting on acid anhydrides, in phosphorus-containing anhydrides	399	995	1.2e-11	2.6e-09				GO:0016051	P	carbohydrate biosynthetic process	115	228	0.0011	0.042
GO:0001883	F	purine nucleoside binding	1342	4086	1.2e-11	2.6e-09				GO:0051336	P	regulation of hydrolase activity	46	72	0.0013	0.048
GO:0001882	F	nucleoside binding	1342	4086	1.2e-11	2.6e-09				GO:0003824	F	catalytic activity	5737	12146	1.9e-98	7.5e-95
GO:0030554	F	adenyl nucleotide binding	1342	4086	1.2e-11	2.6e-09				GO:0005488	F	binding	6876	15324	1.1e-89	2.1e-86
GO:0016462	F	pyrophosphatase activity	398	993	1.4e-11	2.7e-09				GO:0000166	F	nucleotide binding	2317	4986	3.3e-31	4.4e-28
GO:0016817	F	hydrolase activity, acting on acid anhydrides	403	1012	2e-11	3.8e-09				GO:0017076	F	purine nucleotide binding	2018	4351	9.8e-27	9.8e-24
GO:0032559	F	adenyl ribonucleotide binding	1272	3895	1.4e-10	2.4e-08				GO:0016787	F	hydrolase activity	1891	4090	1.5e-24	1.2e-21
GO:0003676	F	nucleic acid binding	1413	4380	1.5e-10	2.6e-08				GO:0032553	F	ribonucleotide binding	1914	4154	2.6e-24	1.5e-21
GO:0005524	F	ATP binding	1269	3891	1.9e-10	2.9e-08				GO:0032555	F	purine ribonucleotide binding	1914	4154	2.6e-24	1.5e-21
GO:0005215	F	transporter activity	542	1492	8.2e-10	1.2e-07				GO:0001883	F	purine nucleoside binding	1865	4086	2.7e-22	1.1e-19
GO:0048037	F	cofactor binding	300	736	1.1e-09	1.6e-07				GO:0001882	F	nucleoside binding	1865	4086	2.7e-22	1.1e-19
GO:0030528	F	transcription regulator activity	496	1354	1.8e-09	2.4e-07				GO:0030554	F	adenyl nucleotide binding	1865	4086	2.7e-22	1.1e-19
GO:0003774	F	motor activity	61	85	1.3e-08	1.8e-06				GO:0016740	F	transferase activity	1871	4110	5.6e-22	2e-19
GO:0043169	F	cation binding	1476	4721	3.2e-08	4.1e-06				GO:0005524	F	ATP binding	1765	3891	3e-20	9.9e-18
GO:0043167	F	ion binding	1476	4725	3.8e-08	4.6e-06				GO:0032559	F	adenyl ribonucleotide binding	1765	3895	4.1e-20	1.3e-17
GO:0003777	F	microtubule motor activity	52	69	5e-08	5.9e-06				GO:0017111	F	nucleoside-triphosphatase activity	535	947	2.7e-18	7.6e-16
GO:0042578	F	phosphoric ester hydrolase activity	152	338	1.6e-07	1.8e-05				GO:0016818	F	hydrolase activity, acting on acid anhydrides, in phosphorus-containing anhydrides	553	995	7.9e-18	1.9e-15
GO:0016788	F	hydrolase activity, acting on ester bonds	382	1048	1.9e-07	2e-05				GO:0005215	F	transporter activity	767	1492	8.3e-18	1.9e-15
GO:0016853	F	isomerase activity	112	230	3.5e-07	3.7e-05				GO:0016462	F	pyrophosphatase activity	552	993	8.2e-18	1.9e-15
GO:0005515	F	protein binding	1114	3535	5.8e-07	5.9e-05				GO:0016817	F	hydrolase activity, acting on acid anhydrides	556	1012	3.4e-17	7.5e-15
GO:0004180	F	carboxypeptidase activity	65	109	6.7e-07	6.2e-05				GO:0016491	F	oxidoreductase activity	1024	2166	1.8e-15	3.8e-13
GO:0070008	F	serine-type exopeptidase activity	65	109	6.7e-07	6.2e-05				GO:0043169	F	cation binding	2016	4721	1.2e-14	2.4e-12
GO:0004185	F	serine-type carboxypeptidase activity	65	109	6.7e-07	6.2e-05				GO:0004553	F	hydrolase activity, hydrolyzing O-glycosyl compounds	341	569	1.2e-14	2.4e-12
GO:0003700	F	transcription factor activity	314	861	2.1e-06	0.00018				GO:0043167	F	ion binding	2016	4725	1.5e-14	2.8e-12
GO:0008238	F	exopeptidase activity	75	141	2.6e-06	0.00022				GO:0030528	F	transcription regulator activity	673	1354	1.4e-13	2.4e-11
GO:0003677	F	DNA binding	826	2590	4.6e-06	0.00037				GO:0016798	F	hydrolase activity, acting on glycosyl bonds	356	619	2e-13	3.4e-11
GO:0022892	F	substrate-specific transporter activity	314	873	5.2e-06	0.00041				GO:0003676	F	nucleic acid binding	1865	4380	2.9e-13	4.7e-11
GO:0070279	F	vitamin B6 binding	94	197	5.4e-06	0.00041				GO:0048037	F	cofactor binding	402	736	1.4e-12	2.1e-10
GO:0016491	F	oxidoreductase activity	701	2166	5.6e-06	0.00041				GO:0016772	F	transferase activity, transferring phosphorus-containing groups	1186	2672	5.4e-12	7.5e-10
GO:0030170	F	pyridoxal phosphate binding	94	197	5.4e-06	0.00041				GO:0005515	F	protein binding	1513	3535	2.2e-11	2.9e-09
GO:0019842	F	vitamin binding	125	288	7.3e-06	0.00053				GO:0046872	F	metal ion binding	1840	4418	9.9e-11	1.2e-08
GO:0016757	F	transferase activity, transferring glycosyl groups	237	640	1.6e-05	0.0011				GO:0042578	F	phosphoric ester hydrolase activity	205	338	1e-09	1.2e-07
GO:0060589	F	nucleoside-triphosphatase regulator activity	54	97	2.4e-05	0.0016				GO:0022892	F	substrate-specific transporter activity	436	873	1.6e-09	1.8e-07
GO:0016209	F	antioxidant activity	108	248	2.6e-05	0.0018				GO:0022857	F	transmembrane transporter activity	445	905	4.9e-09	5.3e-07
GO:0016791	F	phosphatase activity	118	279	3.2e-05	0.002				GO:0003677	F	DNA binding	1113	2590	5.9e-09	6.2e-07
GO:0016874	F	ligase activity	173	447	3.3e-05	0.002				GO:0003700	F	transcription factor activity	425	861	7.6e-09	7.7e-07
GO:0004601	F	peroxidase activity	99	223	3.1e-05	0.002				GO:0050662	F	coenzyme binding	273	503	7.7e-09	7.7e-07
GO:0008236	F	serine-type peptidase activity	94	209	3.3e-05	0.002				GO:0016887	F	ATPase activity	273	505	1e-08	9.7e-07
GO:0017171	F	serine hydrolase activity	94	209	3.3e-05	0.002				GO:0022804	F	active transmembrane transporter activity	296	562	1.7e-08	1.6e-06
GO:0016684	F	oxidoreductase activity, acting on peroxide as acceptor	99	223	3.1e-05	0.002				GO:0016788	F	hydrolase activity, acting on ester bonds	495	1048	3.8e-08	3.4e-06
GO:0046872	F	metal ion binding	1332	4418	3.9e-05	0.0023				GO:0016791	F	phosphatase activity	167	279	6.3e-08	5.5e-06
GO:0050662	F	coenzyme binding	190	503	4.2e-05	0.0024				GO:0022891	F	substrate-specific transmembrane transporter activity	364	738	9.2e-08	7.8e-06
GO:0022857	F	transmembrane transporter activity	312	905	7.4e-05	0.0042				GO:0003777	F	microtubule motor activity	61	69	2.2e-07	1.9e-05
GO:0030695	F	GTPase regulator activity	47	85	8.7e-05	0.0049				GO:0003774	F	motor activity	69	85	3.4e-07	2.8e-05
GO:0016758	F	transferase activity, transferring hexosyl groups	212	582	9e-05	0.0049				GO:0016874	F	ligase activity	234	447	6.9e-07	5.5e-05
GO:0005096	F	GTPase activator activity	41	70	9.5e-05	0.0051				GO:0016209	F	antioxidant activity	145	248	1.2e-06	9.2e-05
GO:0008047	F	enzyme activator activity	43	76	0.00012	0.0062				GO:0019001	F	guanyl nucleotide binding	172	310	1.5e-06	0.00011
GO:0051082	F	unfolded protein binding	79	175	0.00012	0.0063				GO:0032561	F	guanyl ribonucleotide binding	168	304	2.3e-06	0.00017
GO:0022804	F	active transmembrane transporter activity	204	562	0.00014	0.0072				GO:0005525	F	GTP binding	168	304	2.3e-06	0.00017
GO:0004386	F	helicase activity	89	207	0.00018	0.0088				GO:0043565	F	sequence-specific DNA binding	306	631	2.7e-06	0.00019
GO:0032561	F	guanyl ribonucleotide binding	120	304	0.00026	0.012				GO:0004601	F	peroxidase activity	131	223	3.1e-06	0.00021
GO:0005525	F	GTP binding	120	304	0.00026	0.012				GO:0016684	F	oxidoreductase activity, acting on peroxide as acceptor	131	223	3.1e-06	0.00021
GO:0005083	F	small GTPase regulator activity	43	80	0.00027	0.013				GO:0016879	F	ligase activity, forming carbon-nitrogen bonds	157	289	9.8e-06	0.00062
GO:0016772	F	transferase activity, transferring phosphorus-containing groups	819	2672	0.00028	0.013				GO:0016757	F	transferase activity, transferring glycosyl groups	302	640	1.6e-05	0.001
GO:0019001	F	guanyl nucleotide binding	120	310	0.00047	0.021				GO:0004386	F	helicase activity	117	207	3.5e-05	0.0021
GO:0043565	F	sequence-specific DNA binding	220	631	0.00048	0.021				GO:0016853	F	isomerase activity	127	230	3.8e-05	0.0022
GO:0016887	F	ATPase activity	181	505	0.00052	0.021				GO:0070279	F	vitamin B6 binding	112	197	4.3e-05	0.0024
GO:0015291	F	secondary active transmembrane transporter activity	109	278	0.00058	0.023				GO:0030170	F	pyridoxal phosphate binding	112	197	4.3e-05	0.0024
GO:0008168	F	methyltransferase activity	105	268	0.00073	0.029				GO:0016758	F	transferase activity, transferring hexosyl groups	269	582	0.00013	0.0066
GO:0016741	F	transferase activity, transferring one-carbon groups	106	275	0.0011	0.04				GO:0019842	F	vitamin binding	148	288	0.00013	0.0067
GO:0022891	F	substrate-specific transmembrane transporter activity	248	738	0.0012	0.043				GO:0070008	F	serine-type exopeptidase activity	68	109	0.00019	0.0089
GO:0016879	F	ligase activity, forming carbon-nitrogen bonds	110	289	0.0012	0.045				GO:0004180	F	carboxypeptidase activity	68	109	0.00019	0.0089
GO:0008026	F	ATP-dependent helicase activity	60	137	0.0013	0.046				GO:0004185	F	serine-type carboxypeptidase activity	68	109	0.00019	0.0089
GO:0070035	F	purine NTP-dependent helicase activity	60	137	0.0013	0.046				GO:0015291	F	secondary active transmembrane transporter activity	142	278	0.00021	0.0099
GO:0005623	C	cell	2789	7550	3e-54	1.4e-51				GO:0008026	F	ATP-dependent helicase activity	80	137	0.00026	0.012
GO:0044464	C	cell part	2789	7550	3e-54	1.4e-51				GO:0070035	F	purine NTP-dependent helicase activity	80	137	0.00026	0.012
GO:0005622	C	intracellular	1933	5067	8.5e-43	2.8e-40				GO:0016741	F	transferase activity, transferring one-carbon groups	139	275	0.00035	0.015
GO:0044424	C	intracellular part	1576	4171	6.3e-33	1.5e-30				GO:0008238	F	exopeptidase activity	81	141	0.00035	0.015
GO:0043229	C	intracellular organelle	1270	3299	6.1e-29	9.9e-27				GO:0008236	F	serine-type peptidase activity	109	209	0.00062	0.025
GO:0043226	C	organelle	1270	3299	6.1e-29	9.9e-27				GO:0017171	F	serine hydrolase activity	109	209	0.00062	0.025
GO:0043227	C	membrane-bounded organelle	925	2503	2.3e-17	3.2e-15				GO:0008168	F	methyltransferase activity	134	268	0.0006	0.025
GO:0043231	C	intracellular membrane-bounded organelle	916	2485	5.7e-17	6.9e-15				GO:0051082	F	unfolded protein binding	94	175	0.00069	0.028
GO:0005737	C	cytoplasm	657	1693	6.5e-16	7.1e-14				GO:0060589	F	nucleoside-triphosphatase regulator activity	59	97	0.00076	0.03
GO:0032991	C	macromolecular complex	678	1795	1.8e-14	1.7e-12				GO:0008047	F	enzyme activator activity	49	76	0.00082	0.031
GO:0016020	C	membrane	986	2807	6.8e-14	6e-12				GO:0005083	F	small GTPase regulator activity	50	80	0.0012	0.045
GO:0044422	C	organelle part	346	811	8e-13	4.9e-11				GO:0005096	F	GTPase activator activity	45	70	0.0014	0.05
GO:0044446	C	intracellular organelle part	346	811	8e-13	4.9e-11				GO:0030695	F	GTPase regulator activity	52	85	0.0014	0.05
GO:0005634	C	nucleus	732	2053	1.5e-11	8.5e-10				GO:0005623	C	cell	3685	7550	4.8e-69	2.6e-66
GO:0005856	C	cytoskeleton	95	163	5e-09	2.7e-07				GO:0044464	C	cell part	3685	7550	4.8e-69	2.6e-66
GO:0005875	C	microtubule associated complex	52	69	5e-08	2.4e-06				GO:0005622	C	intracellular	2406	5067	5.6e-37	2e-34
GO:0043234	C	protein complex	393	1068	5.6e-08	2.6e-06				GO:0016020	C	membrane	1433	2807	1.5e-31	4e-29
GO:0044430	C	cytoskeletal part	78	133	9.1e-08	4e-06				GO:0044424	C	intracellular part	1974	4171	1.6e-29	3.5e-27
GO:0044425	C	membrane part	467	1327	2.4e-07	1e-05				GO:0043227	C	membrane-bounded organelle	1273	2503	1.4e-27	2.6e-25
GO:0031224	C	intrinsic to membrane	368	1018	5.9e-07	2.2e-05				GO:0043231	C	intracellular membrane-bounded organelle	1260	2485	6.5e-27	1e-24
GO:0016021	C	integral to membrane	362	1002	7.5e-07	2.7e-05				GO:0043229	C	intracellular organelle	1567	3299	6.9e-24	8.3e-22
GO:0015630	C	microtubule cytoskeleton	67	115	8.4e-07	2.9e-05				GO:0043226	C	organelle	1567	3299	6.9e-24	8.3e-22
GO:0031090	C	organelle membrane	108	235	4.3e-06	0.00014				GO:0005634	C	nucleus	1036	2053	9e-22	9.8e-20
										GO:0043234	C	protein complex	574	1068	2.5e-16	2.5e-14
										GO:0044425	C	membrane part	682	1327	5.8e-16	5.2e-14
										GO:0031224	C	intrinsic to membrane	524	1018	1.1e-12	9.5e-11
										GO:0016021	C	integral to membrane	516	1002	1.6e-12	1.2e-10
										GO:0044422	C	organelle part	430	811	5.7e-12	3.9e-10
										GO:0044446	C	intracellular organelle part	430	811	5.7e-12	3.9e-10
										GO:0032991	C	macromolecular complex	803	1795	5.7e-09	3.6e-07
										GO:0015630	C	microtubule cytoskeleton	89	115	3.5e-08	2.1e-06
										GO:0005856	C	cytoskeleton	113	163	4.2e-08	2.3e-06
										GO:0044430	C	cytoskeletal part	98	133	4.1e-08	2.3e-06
										GO:0005875	C	microtubule associated complex	61	69	2.2e-07	1.1e-05
										GO:0031090	C	organelle membrane	132	235	1.5e-05	0.00069
										GO:0005737	C	cytoplasm	700	1693	0.00013	0.006

## Sheet: Flooding
AG1									AG2
GO term	Ontology	Description	Number in input list	Number in BG/Ref	p-value	FDR			GO term	Ontology	Description	Number in input list	Number in BG/Ref	p-value	FDR
GO:0044255	P	cellular lipid metabolic process	131	231	1.4e-06	8.2e-05			GO:0008104	P	protein localization	209	437	1.9e-06	0.00011
GO:0006725	P	cellular aromatic compound metabolic process	111	194	6.1e-06	0.00033			GO:0045184	P	establishment of protein localization	199	421	5.9e-06	0.00033
GO:0018130	P	heterocycle biosynthetic process	78	126	1.9e-05	0.001			GO:0015031	P	protein transport	199	421	5.9e-06	0.00033
GO:0006563	P	L-serine metabolic process	37	42	2.1e-05	0.0011			GO:0007242	P	intracellular signaling cascade	132	256	9.7e-06	0.00052
GO:0006812	P	cation transport	211	446	2.2e-05	0.0011			GO:0051641	P	cellular localization	210	459	1.7e-05	0.00086
GO:0015833	P	peptide transport	80	131	2.2e-05	0.0011			GO:0034613	P	cellular protein localization	147	300	2.4e-05	0.0012
GO:0006857	P	oligopeptide transport	80	131	2.2e-05	0.0011			GO:0070727	P	cellular macromolecule localization	147	300	2.4e-05	0.0012
GO:0043648	P	dicarboxylic acid metabolic process	59	88	3.8e-05	0.0018			GO:0051649	P	establishment of localization in cell	203	447	3.2e-05	0.0015
GO:0032787	P	monocarboxylic acid metabolic process	69	110	4.2e-05	0.002			GO:0006886	P	intracellular protein transport	143	296	5.1e-05	0.0023
GO:0008610	P	lipid biosynthetic process	82	146	0.00014	0.0063			GO:0000271	P	polysaccharide biosynthetic process	68	114	5.7e-05	0.0026
GO:0009072	P	aromatic amino acid family metabolic process	52	83	0.00035	0.015			GO:0033692	P	cellular polysaccharide biosynthetic process	66	111	7.8e-05	0.0035
GO:0006753	P	nucleoside phosphate metabolic process	104	205	0.00039	0.016			GO:0006996	P	organelle organization	129	264	7.8e-05	0.0035
GO:0009117	P	nucleotide metabolic process	104	205	0.00039	0.016			GO:0016192	P	vesicle-mediated transport	139	292	0.00011	0.0047
GO:0031497	P	chromatin assembly	52	84	0.00043	0.017			GO:0007017	P	microtubule-based process	65	112	0.00015	0.0062
GO:0006334	P	nucleosome assembly	52	84	0.00043	0.017			GO:0007018	P	microtubule-based movement	49	76	0.00015	0.0064
GO:0065004	P	protein-DNA complex assembly	52	84	0.00043	0.017			GO:0046907	P	intracellular transport	158	345	0.00016	0.0067
GO:0034728	P	nucleosome organization	52	84	0.00043	0.017			GO:0007264	P	small GTPase mediated signal transduction	99	196	0.0002	0.0079
GO:0006461	P	protein complex assembly	106	212	0.00051	0.02			GO:0046578	P	regulation of Ras protein signal transduction	47	73	0.00021	0.0081
GO:0070271	P	protein complex biogenesis	106	212	0.00051	0.02			GO:0051056	P	regulation of small GTPase mediated signal transduction	47	73	0.00021	0.0081
GO:0019751	P	polyol metabolic process	31	41	0.00061	0.023			GO:0007265	P	Ras protein signal transduction	47	73	0.00021	0.0081
GO:0019438	P	aromatic compound biosynthetic process	48	77	0.00063	0.023			GO:0023051	P	regulation of signaling process	49	78	0.00024	0.0089
GO:0015672	P	monovalent inorganic cation transport	113	232	0.0007	0.026			GO:0009966	P	regulation of signal transduction	49	78	0.00024	0.0089
GO:0019748	P	secondary metabolic process	36	52	0.00075	0.027			GO:0010646	P	regulation of cell communication	49	78	0.00024	0.0089
GO:0071103	P	DNA conformation change	63	114	0.0011	0.038			GO:0032318	P	regulation of Ras GTPase activity	43	66	0.00032	0.011
GO:0009628	P	response to abiotic stimulus	42	67	0.0012	0.042			GO:0016311	P	dephosphorylation	70	129	0.00037	0.013
GO:0006575	P	cellular amino acid derivative metabolic process	52	90	0.0014	0.046			GO:0051336	P	regulation of hydrolase activity	45	72	0.00046	0.016
GO:0006534	P	cysteine metabolic process	22	26	0.0014	0.046			GO:0006470	P	protein amino acid dephosphorylation	65	120	0.0006	0.02
GO:0016614	F	oxidoreductase activity, acting on CH-OH group of donors	104	161	2.1e-07	1.9e-05			GO:0043087	P	regulation of GTPase activity	44	71	0.0006	0.02
GO:0016616	F	oxidoreductase activity, acting on the CH-OH group of donors, NAD or NADP as acceptor	96	147	4.2e-07	3.5e-05			GO:0006220	P	pyrimidine nucleotide metabolic process	24	29	0.00067	0.023
GO:0008194	F	UDP-glycosyltransferase activity	88	139	3.1e-06	0.00021			GO:0006221	P	pyrimidine nucleotide biosynthetic process	24	29	0.00067	0.023
GO:0016853	F	isomerase activity	126	230	7.5e-06	0.00048			GO:0050790	P	regulation of catalytic activity	79	155	0.00068	0.023
GO:0015075	F	ion transmembrane transporter activity	291	651	2.2e-05	0.0013			GO:0015849	P	organic acid transport	36	54	0.0007	0.023
GO:0016887	F	ATPase activity	234	505	2.3e-05	0.0014			GO:0046942	P	carboxylic acid transport	36	54	0.0007	0.023
GO:0015399	F	primary active transmembrane transporter activity	126	246	7.5e-05	0.0039			GO:0065009	P	regulation of molecular function	79	156	0.00078	0.025
GO:0015405	F	P-P-bond-hydrolysis-driven transmembrane transporter activity	126	246	7.5e-05	0.0039			GO:0009765	P	photosynthesis, light harvesting	23	28	0.00092	0.029
GO:0042626	F	ATPase activity, coupled to transmembrane movement of substances	111	212	0.0001	0.005			GO:0006979	P	response to oxidative stress	106	226	0.00095	0.03
GO:0043492	F	ATPase activity, coupled to movement of substances	111	212	0.0001	0.005			GO:0006213	P	pyrimidine nucleoside metabolic process	16	16	0.0014	0.042
GO:0008168	F	methyltransferase activity	134	268	0.0001	0.005			GO:0009066	P	aspartate family amino acid metabolic process	24	32	0.0017	0.05
GO:0008237	F	metallopeptidase activity	84	150	0.00013	0.0061			GO:0003677	F	DNA binding	1026	2590	3.9e-09	4.6e-07
GO:0016741	F	transferase activity, transferring one-carbon groups	136	275	0.00013	0.0062			GO:0051082	F	unfolded protein binding	105	175	5.6e-07	5e-05
GO:0016775	F	phosphotransferase activity, nitrogenous group as acceptor	34	42	0.00014	0.0062			GO:0016903	F	oxidoreductase activity, acting on the aldehyde or oxo group of donors	41	53	3.1e-05	0.002
GO:0000155	F	two-component sensor activity	34	42	0.00014	0.0062			GO:0030695	F	GTPase regulator activity	55	85	5.9e-05	0.0033
GO:0004673	F	protein histidine kinase activity	34	42	0.00014	0.0062			GO:0060589	F	nucleoside-triphosphatase regulator activity	60	97	7.2e-05	0.004
GO:0016667	F	oxidoreductase activity, acting on sulfur group of donors	59	95	0.00017	0.0077			GO:0005083	F	small GTPase regulator activity	52	80	8.5e-05	0.0046
GO:0008324	F	cation transmembrane transporter activity	215	484	0.0003	0.013			GO:0008047	F	enzyme activator activity	50	76	9.2e-05	0.005
GO:0016746	F	transferase activity, transferring acyl groups	123	252	0.0004	0.017			GO:0015297	F	antiporter activity	72	126	9.6e-05	0.0051
GO:0016769	F	transferase activity, transferring nitrogenous groups	53	86	0.00041	0.017			GO:0003777	F	microtubule motor activity	46	69	0.00014	0.0069
GO:0050661	F	NADP or NADPH binding	36	50	0.00045	0.018			GO:0005096	F	GTPase activator activity	46	70	0.00018	0.0085
GO:0004497	F	monooxygenase activity	206	467	0.00053	0.02			GO:0016881	F	acid-amino acid ligase activity	99	199	0.0003	0.014
GO:0008289	F	lipid binding	67	119	0.00052	0.02			GO:0003924	F	GTPase activity	79	150	0.00032	0.014
GO:0042623	F	ATPase activity, coupled	178	395	0.00056	0.021			GO:0004722	F	protein serine/threonine phosphatase activity	47	75	0.00033	0.014
GO:0005351	F	sugar:hydrogen symporter activity	61	106	0.0006	0.022			GO:0016620	F	oxidoreductase activity, acting on the aldehyde or oxo group of donors, NAD or NADP as acceptor	29	38	0.00049	0.02
GO:0015295	F	solute:hydrogen symporter activity	61	106	0.0006	0.022			GO:0030234	F	enzyme regulator activity	138	304	0.00053	0.021
GO:0005402	F	cation:sugar symporter activity	61	106	0.0006	0.022			GO:0003774	F	motor activity	50	85	0.00064	0.024
GO:0003872	F	6-phosphofructokinase activity	22	24	0.00067	0.024			GO:0016705	F	oxidoreductase activity, acting on paired donors, with incorporation or reduction of molecular oxygen	49	85	0.00099	0.036
GO:0016820	F	hydrolase activity, acting on acid anhydrides, catalyzing transmembrane movement of substances	112	229	0.00066	0.024			GO:0019787	F	small conjugating protein ligase activity	86	176	0.0011	0.038
GO:0008443	F	phosphofructokinase activity	22	24	0.00067	0.024			GO:0004601	F	peroxidase activity	104	223	0.0012	0.042
GO:0016407	F	acetyltransferase activity	45	71	0.00071	0.025			GO:0016684	F	oxidoreductase activity, acting on peroxide as acceptor	104	223	0.0012	0.042
GO:0015036	F	disulfide oxidoreductase activity	45	72	0.00087	0.03			GO:0008565	F	protein transporter activity	65	125	0.0013	0.045
GO:0051536	F	iron-sulfur cluster binding	61	110	0.0012	0.039			GO:0008287	C	protein serine/threonine phosphatase complex	57	92	0.0001	0.0046
GO:0051540	F	metal cluster binding	61	110	0.0012	0.039			GO:0044444	C	cytoplasmic part	497	1273	0.00011	0.0048
GO:0000786	C	nucleosome	46	76	0.0013	0.049			GO:0005875	C	microtubule associated complex	46	69	0.00014	0.0056
GO:0008152	P	metabolic process	5708	12784	1.2e-98	6.5e-95			GO:0015630	C	microtubule cytoskeleton	66	115	0.00017	0.0064
GO:0009987	P	cellular process	4713	10766	4.4e-68	1.2e-64			GO:0005829	C	cytosol	37	52	0.00024	0.0086
GO:0044238	P	primary metabolic process	4472	10360	4.5e-58	8.2e-55			GO:0044445	C	cytosolic part	37	52	0.00024	0.0086
GO:0044237	P	cellular metabolic process	3906	8922	2.9e-54	3.9e-51			GO:0005618	C	cell wall	55	94	0.00039	0.013
GO:0005975	P	carbohydrate metabolic process	788	1273	1.6e-41	1.7e-38			GO:0005743	C	mitochondrial inner membrane	51	86	0.00049	0.016
GO:0044281	P	small molecule metabolic process	776	1322	2.9e-35	2.6e-32			GO:0019866	C	organelle inner membrane	51	86	0.00049	0.016
GO:0051179	P	localization	1102	2227	3.5e-27	2.7e-24			GO:0044430	C	cytoskeletal part	70	133	0.00069	0.02
GO:0051234	P	establishment of localization	1086	2203	2.3e-26	1.4e-23			GO:0005856	C	cytoskeleton	82	163	0.00073	0.02
GO:0006810	P	transport	1086	2203	2.3e-26	1.4e-23			GO:0031966	C	mitochondrial membrane	56	103	0.0013	0.035
GO:0009058	P	biosynthetic process	1933	4447	4.4e-24	2.4e-21			GO:0008152	P	metabolic process	5527	12784	5.4e-100	2.7e-96
GO:0044260	P	cellular macromolecule metabolic process	2907	7137	1.2e-22	6e-20			GO:0009987	P	cellular process	4657	10766	2.1e-80	5.3e-77
GO:0043170	P	macromolecule metabolic process	3338	8393	4.1e-21	1.9e-18			GO:0044238	P	primary metabolic process	4398	10360	1e-66	1.7e-63
GO:0006807	P	nitrogen compound metabolic process	1699	3951	1e-19	4e-17			GO:0044237	P	cellular metabolic process	3859	8922	6.7e-64	8.4e-61
GO:0044262	P	cellular carbohydrate metabolic process	357	574	9.6e-20	4e-17			GO:0044260	P	cellular macromolecule metabolic process	3026	7137	1e-42	1e-39
GO:0044249	P	cellular biosynthetic process	1764	4144	4.3e-19	1.6e-16			GO:0005975	P	carbohydrate metabolic process	735	1273	5.9e-36	4.9e-33
GO:0042180	P	cellular ketone metabolic process	386	651	1e-18	3.6e-16			GO:0043170	P	macromolecule metabolic process	3403	8393	8.4e-36	6e-33
GO:0043436	P	oxoacid metabolic process	382	646	2.2e-18	6.6e-16			GO:0050789	P	regulation of biological process	1301	2773	2.8e-30	1.6e-27
GO:0019752	P	carboxylic acid metabolic process	382	646	2.2e-18	6.6e-16			GO:0065007	P	biological regulation	1356	2916	2.7e-30	1.6e-27
GO:0006082	P	organic acid metabolic process	382	647	2.6e-18	7.5e-16			GO:0009058	P	biosynthetic process	1924	4447	9.6e-30	4.8e-27
GO:0065007	P	biological regulation	1291	2916	4e-18	1.1e-15			GO:0050794	P	regulation of cellular process	1236	2639	1.5e-28	6.9e-26
GO:0050789	P	regulation of biological process	1231	2773	1.3e-17	3.5e-15			GO:0006807	P	nitrogen compound metabolic process	1717	3951	3.7e-27	1.5e-24
GO:0006066	P	alcohol metabolic process	215	297	2.4e-17	5.9e-15			GO:0044249	P	cellular biosynthetic process	1770	4144	2.6e-25	1e-22
GO:0034641	P	cellular nitrogen compound metabolic process	393	690	5.9e-17	1.4e-14			GO:0019219	P	regulation of nucleobase, nucleoside, nucleotide and nucleic acid metabolic process	969	2042	7.7e-24	2.4e-21
GO:0050794	P	regulation of cellular process	1169	2639	1.5e-16	3.4e-14			GO:0051171	P	regulation of nitrogen compound metabolic process	969	2042	7.7e-24	2.4e-21
GO:0005996	P	monosaccharide metabolic process	172	236	2.2e-14	4.9e-12			GO:0019222	P	regulation of metabolic process	1039	2223	7.4e-24	2.4e-21
GO:0006519	P	cellular amino acid and derivative metabolic process	319	559	4e-14	8.4e-12			GO:0060255	P	regulation of macromolecule metabolic process	1025	2196	2.1e-23	6.2e-21
GO:0019318	P	hexose metabolic process	157	209	5.1e-14	1e-11			GO:0080090	P	regulation of primary metabolic process	1013	2166	2.4e-23	6.7e-21
GO:0019219	P	regulation of nucleobase, nucleoside, nucleotide and nucleic acid metabolic process	909	2042	1.8e-13	3.3e-11			GO:0045449	P	regulation of transcription	960	2031	3.1e-23	8.3e-21
GO:0051171	P	regulation of nitrogen compound metabolic process	909	2042	1.8e-13	3.3e-11			GO:0031323	P	regulation of cellular metabolic process	991	2115	4.8e-23	1.2e-20
GO:0009308	P	amine metabolic process	322	577	2.4e-13	4.3e-11			GO:0010556	P	regulation of macromolecule biosynthetic process	970	2079	3.7e-22	8.2e-20
GO:0080090	P	regulation of primary metabolic process	955	2166	2.4e-13	4.3e-11			GO:0009889	P	regulation of biosynthetic process	970	2079	3.7e-22	8.2e-20
GO:0019222	P	regulation of metabolic process	975	2223	3.4e-13	5.9e-11			GO:0031326	P	regulation of cellular biosynthetic process	970	2079	3.7e-22	8.2e-20
GO:0044106	P	cellular amine metabolic process	299	528	4.8e-13	8e-11			GO:0010468	P	regulation of gene expression	980	2107	4.6e-22	9.7e-20
GO:0060255	P	regulation of macromolecule metabolic process	963	2196	5e-13	8e-11			GO:0006350	P	transcription	999	2165	1.1e-21	2.3e-19
GO:0045449	P	regulation of transcription	899	2031	6.3e-13	9.9e-11			GO:0006139	P	nucleobase, nucleoside, nucleotide and nucleic acid metabolic process	1451	3388	4.2e-21	8.1e-19
GO:0006350	P	transcription	948	2165	9.8e-13	1.5e-10			GO:0051179	P	localization	1014	2227	1.2e-20	2.3e-18
GO:0006006	P	glucose metabolic process	136	179	1.3e-12	2e-10			GO:0051234	P	establishment of localization	1001	2203	3.5e-20	6e-18
GO:0031323	P	regulation of cellular metabolic process	927	2115	1.5e-12	2.2e-10			GO:0006810	P	transport	1001	2203	3.5e-20	6e-18
GO:0006520	P	cellular amino acid metabolic process	274	481	2.7e-12	3.8e-10			GO:0044281	P	small molecule metabolic process	658	1322	5.6e-20	9.3e-18
GO:0044283	P	small molecule biosynthetic process	227	378	5.1e-12	6.9e-10			GO:0010467	P	gene expression	1399	3283	9.1e-20	1.5e-17
GO:0010556	P	regulation of macromolecule biosynthetic process	906	2079	7e-12	8.9e-10			GO:0044262	P	cellular carbohydrate metabolic process	346	574	1.1e-19	1.7e-17
GO:0009889	P	regulation of biosynthetic process	906	2079	7e-12	8.9e-10			GO:0034645	P	cellular macromolecule biosynthetic process	1424	3386	1.5e-18	2.3e-16
GO:0031326	P	regulation of cellular biosynthetic process	906	2079	7e-12	8.9e-10			GO:0009059	P	macromolecule biosynthetic process	1424	3393	2.6e-18	3.8e-16
GO:0044271	P	cellular nitrogen compound biosynthetic process	209	342	1.1e-11	1.4e-09			GO:0016070	P	RNA metabolic process	742	1599	8.6e-17	1.2e-14
GO:0010468	P	regulation of gene expression	913	2107	1.5e-11	1.8e-09			GO:0051252	P	regulation of RNA metabolic process	535	1095	2.2e-15	3.1e-13
GO:0043687	P	post-translational protein modification	995	2339	4.1e-11	4.9e-09			GO:0006355	P	regulation of transcription, DNA-dependent	528	1088	8.2e-15	1.1e-12
GO:0016052	P	carbohydrate catabolic process	138	196	4.2e-11	4.9e-09			GO:0044267	P	cellular protein metabolic process	1587	3970	1.5e-14	2e-12
GO:0044282	P	small molecule catabolic process	135	190	4.4e-11	5e-09			GO:0019318	P	hexose metabolic process	154	209	2.2e-14	2.8e-12
GO:0044275	P	cellular carbohydrate catabolic process	119	159	6.3e-11	6.8e-09			GO:0005996	P	monosaccharide metabolic process	166	236	3.9e-14	4.9e-12
GO:0046164	P	alcohol catabolic process	119	159	6.3e-11	6.8e-09			GO:0006351	P	transcription, DNA-dependent	539	1134	6.8e-14	8.3e-12
GO:0019320	P	hexose catabolic process	115	153	1.1e-10	1.1e-08			GO:0006066	P	alcohol metabolic process	193	297	8.4e-14	1e-11
GO:0046365	P	monosaccharide catabolic process	115	153	1.1e-10	1.1e-08			GO:0032774	P	RNA biosynthetic process	539	1138	1.1e-13	1.3e-11
GO:0006007	P	glucose catabolic process	115	153	1.1e-10	1.1e-08			GO:0006006	P	glucose metabolic process	132	179	1.4e-12	1.6e-10
GO:0006139	P	nucleobase, nucleoside, nucleotide and nucleic acid metabolic process	1377	3388	1.1e-10	1.1e-08			GO:0006464	P	protein modification process	1068	2611	7.6e-12	8.4e-10
GO:0044267	P	cellular protein metabolic process	1588	3970	1.2e-10	1.2e-08			GO:0043412	P	macromolecule modification	1084	2674	2.7e-11	2.9e-09
GO:0006464	P	protein modification process	1089	2611	1.6e-10	1.5e-08			GO:0043687	P	post-translational protein modification	962	2339	3.5e-11	3.8e-09
GO:0006796	P	phosphate metabolic process	1002	2384	2.6e-10	2.4e-08			GO:0016052	P	carbohydrate catabolic process	134	196	4.1e-11	4.3e-09
GO:0006793	P	phosphorus metabolic process	1002	2384	2.6e-10	2.4e-08			GO:0019320	P	hexose catabolic process	113	153	5.2e-11	4.9e-09
GO:0044248	P	cellular catabolic process	239	428	2.6e-10	2.4e-08			GO:0044275	P	cellular carbohydrate catabolic process	116	159	5e-11	4.9e-09
GO:0043412	P	macromolecule modification	1108	2674	3.4e-10	3.1e-08			GO:0046164	P	alcohol catabolic process	116	159	5e-11	4.9e-09
GO:0009056	P	catabolic process	288	548	5.1e-10	4.5e-08			GO:0046365	P	monosaccharide catabolic process	113	153	5.2e-11	4.9e-09
GO:0006096	P	glycolysis	98	128	1.2e-09	1.1e-07			GO:0006007	P	glucose catabolic process	113	153	5.2e-11	4.9e-09
GO:0016053	P	organic acid biosynthetic process	148	233	1.6e-09	1.3e-07			GO:0044282	P	small molecule catabolic process	130	190	7.7e-11	7.1e-09
GO:0046394	P	carboxylic acid biosynthetic process	148	233	1.6e-09	1.3e-07			GO:0006096	P	glycolysis	97	128	4.4e-10	4e-08
GO:0009057	P	macromolecule catabolic process	227	418	4.2e-09	3.6e-07			GO:0042180	P	cellular ketone metabolic process	318	651	9.7e-10	8.7e-08
GO:0044265	P	cellular macromolecule catabolic process	194	342	4.8e-09	4e-07			GO:0043436	P	oxoacid metabolic process	314	646	1.8e-09	1.6e-07
GO:0006629	P	lipid metabolic process	288	568	7.2e-09	5.9e-07			GO:0019752	P	carboxylic acid metabolic process	314	646	1.8e-09	1.6e-07
GO:0009309	P	amine biosynthetic process	137	218	1e-08	8e-07			GO:0006082	P	organic acid metabolic process	314	647	2.1e-09	1.8e-07
GO:0010467	P	gene expression	1305	3283	1.9e-08	1.5e-06			GO:0016051	P	carbohydrate biosynthetic process	139	228	4.6e-09	3.8e-07
GO:0051186	P	cofactor metabolic process	135	217	2e-08	1.5e-06			GO:0034641	P	cellular nitrogen compound metabolic process	327	690	6.6e-09	5.4e-07
GO:0008652	P	cellular amino acid biosynthetic process	122	190	2.6e-08	2e-06			GO:0019538	P	protein metabolic process	1945	5253	8.6e-09	6.9e-07
GO:0006468	P	protein amino acid phosphorylation	849	2043	2.8e-08	2.1e-06			GO:0006457	P	protein folding	163	287	9.4e-09	7.5e-07
GO:0006118	P	electron transport	549	1245	2.9e-08	2.2e-06			GO:0006796	P	phosphate metabolic process	946	2384	1.2e-08	9.6e-07
GO:0016310	P	phosphorylation	910	2210	3.2e-08	2.3e-06			GO:0006793	P	phosphorus metabolic process	946	2384	1.2e-08	9.6e-07
GO:0019538	P	protein metabolic process	2003	5253	4e-08	2.9e-06			GO:0033036	P	macromolecule localization	275	564	1.4e-08	1.1e-06
GO:0051252	P	regulation of RNA metabolic process	490	1095	4e-08	2.9e-06			GO:0023046	P	signaling process	242	488	3.5e-08	2.6e-06
GO:0034645	P	cellular macromolecule biosynthetic process	1336	3386	4.4e-08	3.2e-06			GO:0023060	P	signal transmission	242	488	3.5e-08	2.6e-06
GO:0006091	P	generation of precursor metabolites and energy	192	352	4.9e-08	3.5e-06			GO:0042221	P	response to chemical stimulus	196	383	1.3e-07	9.2e-06
GO:0009059	P	macromolecule biosynthetic process	1337	3393	5.5e-08	3.8e-06			GO:0006468	P	protein amino acid phosphorylation	811	2043	1.3e-07	9.4e-06
GO:0006351	P	transcription, DNA-dependent	502	1134	7.8e-08	5.3e-06			GO:0044265	P	cellular macromolecule catabolic process	179	342	1.4e-07	9.9e-06
GO:0016070	P	RNA metabolic process	677	1599	9.3e-08	6.3e-06			GO:0009308	P	amine metabolic process	272	577	1.6e-07	1.1e-05
GO:0006355	P	regulation of transcription, DNA-dependent	483	1088	1.1e-07	7e-06			GO:0044248	P	cellular catabolic process	213	428	1.8e-07	1.3e-05
GO:0032774	P	RNA biosynthetic process	502	1138	1.1e-07	7.2e-06			GO:0005976	P	polysaccharide metabolic process	112	186	2.1e-07	1.4e-05
GO:0023046	P	signaling process	244	488	2.2e-07	1.4e-05			GO:0009057	P	macromolecule catabolic process	208	418	2.5e-07	1.7e-05
GO:0023060	P	signal transmission	244	488	2.2e-07	1.4e-05			GO:0006519	P	cellular amino acid and derivative metabolic process	263	559	2.9e-07	1.9e-05
GO:0016051	P	carbohydrate biosynthetic process	134	228	2.5e-07	1.6e-05			GO:0023052	P	signaling	307	674	3.1e-07	2e-05
GO:0023052	P	signaling	317	674	3.5e-07	2.2e-05			GO:0016043	P	cellular component organization	236	491	3.3e-07	2.2e-05
GO:0044085	P	cellular component biogenesis	197	380	5e-07	3.1e-05			GO:0006520	P	cellular amino acid metabolic process	232	481	3.4e-07	2.2e-05
GO:0009069	P	serine family amino acid metabolic process	49	55	8.5e-07	5.2e-05			GO:0009056	P	catabolic process	256	548	6.4e-07	4e-05
GO:0043933	P	macromolecular complex subunit organization	170	323	1.5e-06	8.7e-05			GO:0044106	P	cellular amine metabolic process	248	528	6.9e-07	4.2e-05
GO:0006811	P	ion transport	263	552	1.5e-06	9.1e-05			GO:0034637	P	cellular carbohydrate biosynthetic process	103	173	9.3e-07	5.7e-05
GO:0046483	P	heterocycle metabolic process	185	363	2.5e-06	0.00014			GO:0044264	P	cellular polysaccharide metabolic process	90	145	1.2e-06	7.5e-05
GO:0042221	P	response to chemical stimulus	193	383	2.6e-06	0.00015			GO:0016310	P	phosphorylation	854	2210	1.7e-06	0.0001
GO:0050896	P	response to stimulus	509	1201	3.2e-06	0.00018			GO:0006629	P	lipid metabolic process	260	568	1.8e-06	0.0001
GO:0051188	P	cofactor biosynthetic process	89	142	3.7e-06	0.00021			GO:0050896	P	response to stimulus	494	1201	2e-06	0.00012
GO:0006732	P	coenzyme metabolic process	91	147	4.2e-06	0.00024			GO:0044042	P	glucan metabolic process	85	137	2.4e-06	0.00014
GO:0022607	P	cellular component assembly	159	305	4.6e-06	0.00026			GO:0006073	P	cellular glucan metabolic process	85	137	2.4e-06	0.00014
GO:0065003	P	macromolecular complex assembly	158	303	4.9e-06	0.00027			GO:0044271	P	cellular nitrogen compound biosynthetic process	167	342	8.1e-06	0.00044
GO:0034621	P	cellular macromolecular complex subunit organization	109	189	5.7e-06	0.00031			GO:0006118	P	electron transport	502	1245	8.9e-06	0.00048
GO:0030001	P	metal ion transport	153	293	6.5e-06	0.00035			GO:0044085	P	cellular component biogenesis	181	380	1.1e-05	0.00057
GO:0006790	P	sulfur metabolic process	57	77	6.6e-06	0.00035			GO:0030001	P	metal ion transport	146	293	1.3e-05	0.00069
GO:0016043	P	cellular component organization	232	491	9.3e-06	0.00049			GO:0007165	P	signal transduction	201	437	1.9e-05	0.001
GO:0034622	P	cellular macromolecular complex assembly	97	169	2.1e-05	0.0011			GO:0051186	P	cofactor metabolic process	114	217	2e-05	0.001
GO:0006457	P	protein folding	146	287	2.8e-05	0.0014			GO:0044283	P	small molecule biosynthetic process	178	378	2.1e-05	0.001
GO:0034637	P	cellular carbohydrate biosynthetic process	97	173	4e-05	0.002			GO:0065003	P	macromolecular complex assembly	148	303	2.5e-05	0.0012
GO:0009070	P	serine family amino acid biosynthetic process	32	35	4.6e-05	0.0022			GO:0022607	P	cellular component assembly	148	305	3.2e-05	0.0015
GO:0005976	P	polysaccharide metabolic process	102	186	5e-05	0.0024			GO:0006091	P	generation of precursor metabolites and energy	166	352	3.6e-05	0.0017
GO:0055086	P	nucleobase, nucleoside and nucleotide metabolic process	125	242	6.1e-05	0.0028			GO:0043933	P	macromolecular complex subunit organization	154	323	4.5e-05	0.0021
GO:0044042	P	glucan metabolic process	80	137	6.7e-05	0.0031			GO:0009311	P	oligosaccharide metabolic process	51	78	8.9e-05	0.004
GO:0006073	P	cellular glucan metabolic process	80	137	6.7e-05	0.0031			GO:0008652	P	cellular amino acid biosynthetic process	98	190	0.00012	0.0054
GO:0033036	P	macromolecule localization	252	564	7.5e-05	0.0034			GO:0051188	P	cofactor biosynthetic process	78	142	0.00013	0.0058
GO:0010876	P	lipid localization	74	124	7.4e-05	0.0034			GO:0009309	P	amine biosynthetic process	109	218	0.00014	0.0059
GO:0006869	P	lipid transport	74	124	7.4e-05	0.0034			GO:0006732	P	coenzyme metabolic process	80	147	0.00014	0.0059
GO:0000096	P	sulfur amino acid metabolic process	31	35	8.9e-05	0.004			GO:0006855	P	multidrug transport	51	80	0.00014	0.0059
GO:0000097	P	sulfur amino acid biosynthetic process	29	32	0.00011	0.005			GO:0009250	P	glucan biosynthetic process	61	103	0.00015	0.0064
GO:0044264	P	cellular polysaccharide metabolic process	81	145	0.00018	0.0078			GO:0042493	P	response to drug	52	83	0.00017	0.0067
GO:0044272	P	sulfur compound biosynthetic process	42	59	0.00019	0.008			GO:0015893	P	drug transport	52	83	0.00017	0.0067
GO:0015979	P	photosynthesis	73	128	0.00023	0.0098			GO:0051276	P	chromosome organization	76	139	0.00018	0.0071
GO:0006325	P	chromatin organization	74	133	0.00036	0.015			GO:0005984	P	disaccharide metabolic process	48	75	0.0002	0.0079
GO:0007165	P	signal transduction	196	437	0.00037	0.016			GO:0016137	P	glycoside metabolic process	48	75	0.0002	0.0079
GO:0006855	P	multidrug transport	50	80	0.00047	0.019			GO:0006325	P	chromatin organization	73	133	0.00022	0.0082
GO:0008643	P	carbohydrate transport	65	114	0.00049	0.019			GO:0046394	P	carboxylic acid biosynthetic process	113	233	0.00026	0.0094
GO:0006323	P	DNA packaging	52	85	0.00053	0.02			GO:0016053	P	organic acid biosynthetic process	113	233	0.00026	0.0094
GO:0042493	P	response to drug	51	83	0.00055	0.021			GO:0006811	P	ion transport	233	552	0.0003	0.011
GO:0015893	P	drug transport	51	83	0.00055	0.021			GO:0015979	P	photosynthesis	70	128	0.00031	0.011
GO:0051276	P	chromosome organization	75	139	0.00065	0.024			GO:0006790	P	sulfur metabolic process	48	77	0.00031	0.011
GO:0006333	P	chromatin assembly or disassembly	57	98	0.00074	0.027			GO:0009108	P	coenzyme biosynthetic process	49	81	0.00045	0.016
GO:0019344	P	cysteine biosynthetic process	22	25	0.00096	0.035			GO:0034622	P	cellular macromolecular complex assembly	85	169	0.0006	0.02
GO:0006535	P	cysteine biosynthetic process from serine	22	25	0.00096	0.035			GO:0009070	P	serine family amino acid biosynthetic process	27	35	0.00068	0.023
GO:0005984	P	disaccharide metabolic process	46	75	0.001	0.036			GO:0046483	P	heterocycle metabolic process	159	363	0.00074	0.024
GO:0016137	P	glycoside metabolic process	46	75	0.001	0.036			GO:0044272	P	sulfur compound biosynthetic process	38	59	0.00081	0.026
GO:0009116	P	nucleoside metabolic process	45	73	0.0011	0.038			GO:0009069	P	serine family amino acid metabolic process	36	55	0.00089	0.028
GO:0009250	P	glucan biosynthetic process	58	103	0.0012	0.041			GO:0009116	P	nucleoside metabolic process	44	73	0.00091	0.029
GO:0009311	P	oligosaccharide metabolic process	47	78	0.0012	0.041			GO:0008643	P	carbohydrate transport	61	114	0.0011	0.034
GO:0009108	P	coenzyme biosynthetic process	48	81	0.0014	0.047			GO:0034621	P	cellular macromolecular complex subunit organization	91	189	0.0011	0.035
GO:0003824	F	catalytic activity	5660	12146	3.2e-124	1.3e-120			GO:0010876	P	lipid localization	65	124	0.0011	0.035
GO:0005488	F	binding	6422	15324	6e-75	1.2e-71			GO:0006869	P	lipid transport	65	124	0.0011	0.035
GO:0016740	F	transferase activity	1855	4110	5e-29	6.6e-26			GO:0006333	P	chromatin assembly or disassembly	54	98	0.0012	0.037
GO:0016787	F	hydrolase activity	1834	4090	1.2e-27	1.2e-24			GO:0000096	P	sulfur amino acid metabolic process	26	35	0.0012	0.037
GO:0016491	F	oxidoreductase activity	1074	2166	9.6e-27	7.7e-24			GO:0019344	P	cysteine biosynthetic process	21	25	0.0013	0.037
GO:0000166	F	nucleotide binding	2114	4986	2.9e-22	1.9e-19			GO:0006535	P	cysteine biosynthetic process from serine	21	25	0.0013	0.037
GO:0048037	F	cofactor binding	430	736	7.9e-20	4.5e-17			GO:0055086	P	nucleobase, nucleoside and nucleotide metabolic process	111	242	0.0013	0.039
GO:0004553	F	hydrolase activity, hydrolyzing O-glycosyl compounds	348	569	1.8e-18	9e-16			GO:0006323	P	DNA packaging	48	85	0.0015	0.045
GO:0017076	F	purine nucleotide binding	1832	4351	2.4e-18	1.1e-15			GO:0000097	P	sulfur amino acid biosynthetic process	24	32	0.0017	0.05
GO:0005215	F	transporter activity	733	1492	7.3e-18	2.9e-15			GO:0003824	F	catalytic activity	5231	12146	7.1e-91	2.7e-87
GO:0001883	F	purine nucleoside binding	1708	4086	3.1e-16	9.4e-14			GO:0005488	F	binding	6269	15324	1.8e-82	3.4e-79
GO:0001882	F	nucleoside binding	1708	4086	3.1e-16	9.4e-14			GO:0000166	F	nucleotide binding	2097	4986	2.3e-27	2.9e-24
GO:0030554	F	adenyl nucleotide binding	1708	4086	3.1e-16	9.4e-14			GO:0016740	F	transferase activity	1734	4110	5.5e-23	5.1e-20
GO:0032553	F	ribonucleotide binding	1731	4154	4.5e-16	1.1e-13			GO:0016787	F	hydrolase activity	1712	4090	1.4e-21	1e-18
GO:0016798	F	hydrolase activity, acting on glycosyl bonds	357	619	4.1e-16	1.1e-13			GO:0017076	F	purine nucleotide binding	1784	4351	1.4e-19	8.5e-17
GO:0032555	F	purine ribonucleotide binding	1731	4154	4.5e-16	1.1e-13			GO:0016491	F	oxidoreductase activity	973	2166	1.4e-18	7.4e-16
GO:0043169	F	cation binding	1920	4721	1.2e-14	2.8e-12			GO:0032553	F	ribonucleotide binding	1693	4154	7.8e-18	3.2e-15
GO:0043167	F	ion binding	1920	4725	1.5e-14	3.3e-12			GO:0032555	F	purine ribonucleotide binding	1693	4154	7.8e-18	3.2e-15
GO:0032559	F	adenyl ribonucleotide binding	1612	3895	3e-14	6.3e-12			GO:0001883	F	purine nucleoside binding	1660	4086	4.2e-17	1.3e-14
GO:0005524	F	ATP binding	1610	3891	3.3e-14	6.5e-12			GO:0001882	F	nucleoside binding	1660	4086	4.2e-17	1.3e-14
GO:0016301	F	kinase activity	1010	2305	1.5e-13	2.9e-11			GO:0030554	F	adenyl nucleotide binding	1660	4086	4.2e-17	1.3e-14
GO:0022804	F	active transmembrane transporter activity	310	562	1.9e-12	3.4e-10			GO:0004553	F	hydrolase activity, hydrolyzing O-glycosyl compounds	328	569	1e-16	3e-14
GO:0050662	F	coenzyme binding	284	503	2.3e-12	4e-10			GO:0030528	F	transcription regulator activity	643	1354	3e-16	8e-14
GO:0016772	F	transferase activity, transferring phosphorus-containing groups	1133	2672	3.2e-12	5.3e-10			GO:0032559	F	adenyl ribonucleotide binding	1571	3895	2.2e-15	5.3e-13
GO:0016773	F	phosphotransferase activity, alcohol group as acceptor	971	2252	7.6e-12	1.2e-09			GO:0003676	F	nucleic acid binding	1743	4380	2.3e-15	5.3e-13
GO:0022857	F	transmembrane transporter activity	444	905	2.6e-11	4e-09			GO:0005524	F	ATP binding	1567	3891	3.5e-15	7.7e-13
GO:0042578	F	phosphoric ester hydrolase activity	199	338	3.3e-10	4.9e-08			GO:0016798	F	hydrolase activity, acting on glycosyl bonds	339	619	6.4e-15	1.3e-12
GO:0005515	F	protein binding	1421	3535	4.9e-10	7e-08			GO:0048037	F	cofactor binding	383	736	3.2e-14	6.3e-12
GO:0046872	F	metal ion binding	1727	4418	2.9e-09	4e-07			GO:0043169	F	cation binding	1833	4721	3.5e-13	6.5e-11
GO:0030528	F	transcription regulator activity	599	1354	4.9e-09	6.5e-07			GO:0043167	F	ion binding	1833	4725	4.4e-13	7.7e-11
GO:0019842	F	vitamin binding	170	288	5.4e-09	6.9e-07			GO:0016301	F	kinase activity	968	2305	8.4e-13	1.4e-10
GO:0016757	F	transferase activity, transferring glycosyl groups	316	640	1.1e-08	1.4e-06			GO:0016772	F	transferase activity, transferring phosphorus-containing groups	1089	2672	9.1e-12	1.5e-09
GO:0022892	F	substrate-specific transporter activity	408	873	1.4e-08	1.7e-06			GO:0003700	F	transcription factor activity	413	861	2.2e-11	3.4e-09
GO:0016788	F	hydrolase activity, acting on ester bonds	473	1048	3.1e-08	3.6e-06			GO:0016773	F	phosphotransferase activity, alcohol group as acceptor	929	2252	4.8e-11	7.1e-09
GO:0004672	F	protein kinase activity	850	2047	3e-08	3.6e-06			GO:0005215	F	transporter activity	643	1492	2.6e-10	3.7e-08
GO:0016791	F	phosphatase activity	160	279	6e-08	6.6e-06			GO:0016788	F	hydrolase activity, acting on ester bonds	473	1048	6.3e-10	8.4e-08
GO:0016758	F	transferase activity, transferring hexosyl groups	286	582	7.2e-08	7.8e-06			GO:0050662	F	coenzyme binding	260	503	6.3e-10	8.4e-08
GO:0015291	F	secondary active transmembrane transporter activity	159	278	7.4e-08	7.8e-06			GO:0042578	F	phosphoric ester hydrolase activity	191	338	7.3e-10	9.3e-08
GO:0004674	F	protein serine/threonine kinase activity	760	1819	7.8e-08	8e-06			GO:0005515	F	protein binding	1362	3535	2.2e-09	2.7e-07
GO:0005506	F	iron ion binding	386	837	1e-07	1e-05			GO:0046872	F	metal ion binding	1657	4418	1e-08	1.2e-06
GO:0070279	F	vitamin B6 binding	122	197	1.1e-07	1e-05			GO:0004713	F	protein tyrosine kinase activity	739	1823	4.1e-08	4.5e-06
GO:0030170	F	pyridoxal phosphate binding	122	197	1.1e-07	1e-05			GO:0016791	F	phosphatase activity	156	279	4.1e-08	4.5e-06
GO:0004713	F	protein tyrosine kinase activity	757	1823	1.7e-07	1.6e-05			GO:0043565	F	sequence-specific DNA binding	297	631	5.1e-08	5.4e-06
GO:0022891	F	substrate-specific transmembrane transporter activity	343	738	2.9e-07	2.5e-05			GO:0022857	F	transmembrane transporter activity	399	905	9.7e-08	1e-05
GO:0016462	F	pyrophosphatase activity	442	993	2.9e-07	2.5e-05			GO:0015291	F	secondary active transmembrane transporter activity	153	278	1.1e-07	1.1e-05
GO:0016818	F	hydrolase activity, acting on acid anhydrides, in phosphorus-containing anhydrides	442	995	3.4e-07	2.9e-05			GO:0004672	F	protein kinase activity	812	2047	1.4e-07	1.4e-05
GO:0016829	F	lyase activity	222	441	5.2e-07	4.3e-05			GO:0004674	F	protein serine/threonine kinase activity	730	1819	1.6e-07	1.5e-05
GO:0016817	F	hydrolase activity, acting on acid anhydrides	443	1012	1.1e-06	8.8e-05			GO:0016757	F	transferase activity, transferring glycosyl groups	294	640	3.1e-07	2.9e-05
GO:0008238	F	exopeptidase activity	91	141	1.2e-06	9.4e-05			GO:0022804	F	active transmembrane transporter activity	263	562	4.1e-07	3.7e-05
GO:0008236	F	serine-type peptidase activity	121	209	1.6e-06	0.00012			GO:0016818	F	hydrolase activity, acting on acid anhydrides, in phosphorus-containing anhydrides	424	995	6.9e-07	5.9e-05
GO:0017171	F	serine hydrolase activity	121	209	1.6e-06	0.00012			GO:0016462	F	pyrophosphatase activity	423	993	7.3e-07	6.1e-05
GO:0017111	F	nucleoside-triphosphatase activity	416	947	1.8e-06	0.00013			GO:0017111	F	nucleoside-triphosphatase activity	403	947	1.4e-06	0.00012
GO:0016830	F	carbon-carbon lyase activity	96	154	1.9e-06	0.00014			GO:0016758	F	transferase activity, transferring hexosyl groups	266	582	1.5e-06	0.00012
GO:0060089	F	molecular transducer activity	145	266	2e-06	0.00014			GO:0022892	F	substrate-specific transporter activity	375	873	1.6e-06	0.00013
GO:0004871	F	signal transducer activity	145	266	2e-06	0.00014			GO:0016817	F	hydrolase activity, acting on acid anhydrides	426	1012	1.7e-06	0.00013
GO:0004180	F	carboxypeptidase activity	73	109	5.1e-06	0.00033			GO:0008236	F	serine-type peptidase activity	115	209	3.9e-06	0.00029
GO:0070008	F	serine-type exopeptidase activity	73	109	5.1e-06	0.00033			GO:0017171	F	serine hydrolase activity	115	209	3.9e-06	0.00029
GO:0004185	F	serine-type carboxypeptidase activity	73	109	5.1e-06	0.00033			GO:0016874	F	ligase activity	210	447	4.6e-06	0.00033
GO:0019200	F	carbohydrate kinase activity	42	48	6.7e-06	0.00043			GO:0019842	F	vitamin binding	147	288	4.8e-06	0.00034
GO:0003700	F	transcription factor activity	373	861	1.5e-05	0.00093			GO:0005506	F	iron ion binding	356	837	5.8e-06	0.00041
GO:0035251	F	UDP-glucosyltransferase activity	63	94	2.1e-05	0.0013			GO:0046527	F	glucosyltransferase activity	72	117	1.7e-05	0.0011
GO:0005342	F	organic acid transmembrane transporter activity	45	58	2.6e-05	0.0015			GO:0016830	F	carbon-carbon lyase activity	88	154	1.8e-05	0.0012
GO:0046943	F	carboxylic acid transmembrane transporter activity	45	58	2.6e-05	0.0015			GO:0008238	F	exopeptidase activity	82	141	2.1e-05	0.0014
GO:0015294	F	solute:cation symporter activity	73	118	3.6e-05	0.002			GO:0004180	F	carboxypeptidase activity	67	109	3.3e-05	0.002
GO:0015293	F	symporter activity	73	118	3.6e-05	0.002			GO:0070008	F	serine-type exopeptidase activity	67	109	3.3e-05	0.002
GO:0020037	F	heme binding	310	707	3.7e-05	0.0021			GO:0004185	F	serine-type carboxypeptidase activity	67	109	3.3e-05	0.002
GO:0051287	F	NAD or NADH binding	57	85	5e-05	0.0027			GO:0031072	F	heat shock protein binding	99	184	3.4e-05	0.0021
GO:0046906	F	tetrapyrrole binding	310	714	6.5e-05	0.0035			GO:0070279	F	vitamin B6 binding	104	197	3.9e-05	0.0023
GO:0046914	F	transition metal ion binding	1336	3563	7.8e-05	0.0041			GO:0030170	F	pyridoxal phosphate binding	104	197	3.9e-05	0.0023
GO:0016597	F	amino acid binding	75	127	8.5e-05	0.0043			GO:0046914	F	transition metal ion binding	1295	3563	4e-05	0.0023
GO:0043176	F	amine binding	75	127	8.5e-05	0.0043			GO:0022891	F	substrate-specific transmembrane transporter activity	310	738	4.6e-05	0.0026
GO:0046527	F	glucosyltransferase activity	70	117	0.00011	0.0052			GO:0016879	F	ligase activity, forming carbon-nitrogen bonds	138	289	0.0001	0.0053
GO:0031406	F	carboxylic acid binding	78	136	0.00013	0.006			GO:0032561	F	guanyl ribonucleotide binding	143	304	0.00013	0.0066
GO:0016874	F	ligase activity	203	447	0.00018	0.0079			GO:0005525	F	GTP binding	143	304	0.00013	0.0066
GO:0043565	F	sequence-specific DNA binding	272	631	0.00025	0.011			GO:0019001	F	guanyl nucleotide binding	145	310	0.00014	0.0071
GO:0005509	F	calcium ion binding	215	482	0.00026	0.011			GO:0015238	F	drug transmembrane transporter activity	52	83	0.00017	0.0081
GO:0050660	F	FAD binding	100	194	0.00032	0.014			GO:0004721	F	phosphoprotein phosphatase activity	78	144	0.00018	0.0088
GO:0031072	F	heat shock protein binding	95	184	0.00043	0.018			GO:0046943	F	carboxylic acid transmembrane transporter activity	40	58	0.00022	0.01
GO:0015144	F	carbohydrate transmembrane transporter activity	65	114	0.00049	0.019			GO:0005342	F	organic acid transmembrane transporter activity	40	58	0.00022	0.01
GO:0051119	F	sugar transmembrane transporter activity	65	114	0.00049	0.019			GO:0051287	F	NAD or NADH binding	52	85	0.00025	0.012
GO:0019001	F	guanyl nucleotide binding	145	310	0.00054	0.021			GO:0019200	F	carbohydrate kinase activity	35	48	0.00025	0.012
GO:0015238	F	drug transmembrane transporter activity	51	83	0.00055	0.021			GO:0005509	F	calcium ion binding	207	482	0.00031	0.014
GO:0016831	F	carboxy-lyase activity	58	99	0.00058	0.022			GO:0016209	F	antioxidant activity	118	248	0.00034	0.014
GO:0003676	F	nucleic acid binding	1594	4380	0.00087	0.03			GO:0050660	F	FAD binding	96	194	0.00043	0.018
GO:0004721	F	phosphoprotein phosphatase activity	76	144	0.00095	0.033			GO:0060089	F	molecular transducer activity	124	266	0.00045	0.019
GO:0032561	F	guanyl ribonucleotide binding	140	304	0.0011	0.036			GO:0004871	F	signal transducer activity	124	266	0.00045	0.019
GO:0005525	F	GTP binding	140	304	0.0011	0.036			GO:0020037	F	heme binding	287	707	0.00048	0.019
GO:0016879	F	ligase activity, forming carbon-nitrogen bonds	134	289	0.0011	0.037			GO:0016597	F	amino acid binding	68	127	0.00058	0.023
GO:0016209	F	antioxidant activity	117	248	0.0014	0.045			GO:0043176	F	amine binding	68	127	0.00058	0.023
GO:0005623	C	cell	3391	7550	5.2e-54	2.4e-51			GO:0015294	F	solute:cation symporter activity	64	118	0.00064	0.024
GO:0044464	C	cell part	3391	7550	5.2e-54	2.4e-51			GO:0015293	F	symporter activity	64	118	0.00064	0.024
GO:0016020	C	membrane	1379	2807	6.8e-33	2.1e-30			GO:0046906	F	tetrapyrrole binding	287	714	0.00076	0.028
GO:0005622	C	intracellular	2156	5067	2.7e-23	6.4e-21			GO:0031406	F	carboxylic acid binding	71	136	0.00075	0.028
GO:0044424	C	intracellular part	1785	4171	4.8e-20	9.1e-18			GO:0035251	F	UDP-glucosyltransferase activity	53	94	0.00093	0.034
GO:0044425	C	membrane part	642	1327	8.3e-15	1.3e-12			GO:0015144	F	carbohydrate transmembrane transporter activity	61	114	0.0011	0.038
GO:0043227	C	membrane-bounded organelle	1093	2503	2.9e-14	3.9e-12			GO:0051119	F	sugar transmembrane transporter activity	61	114	0.0011	0.038
GO:0043231	C	intracellular membrane-bounded organelle	1080	2485	1e-13	1.2e-11			GO:0016829	F	lyase activity	186	441	0.0011	0.04
GO:0031224	C	intrinsic to membrane	503	1018	5.5e-13	5.8e-11			GO:0016831	F	carboxy-lyase activity	54	99	0.0015	0.049
GO:0016021	C	integral to membrane	496	1002	6.4e-13	6.1e-11			GO:0005623	C	cell	3391	7550	8.2e-68	3.6e-65
GO:0043229	C	intracellular organelle	1365	3299	3.6e-12	2.8e-10			GO:0044464	C	cell part	3391	7550	8.2e-68	3.6e-65
GO:0043226	C	organelle	1365	3299	3.6e-12	2.8e-10			GO:0005622	C	intracellular	2254	5067	5.3e-41	1.6e-38
GO:0005634	C	nucleus	880	2053	1.8e-10	1.3e-08			GO:0044424	C	intracellular part	1853	4171	3.7e-33	8.2e-31
GO:0043234	C	protein complex	483	1068	1.9e-08	1.3e-06			GO:0043227	C	membrane-bounded organelle	1167	2503	2e-26	3.6e-24
GO:0005737	C	cytoplasm	705	1693	3.3e-07	2.1e-05			GO:0043231	C	intracellular membrane-bounded organelle	1155	2485	8.7e-26	1.3e-23
GO:0044422	C	organelle part	353	811	1.8e-05	0.001			GO:0043229	C	intracellular organelle	1453	3299	9.6e-25	1.1e-22
GO:0044446	C	intracellular organelle part	353	811	1.8e-05	0.001			GO:0043226	C	organelle	1453	3299	9.6e-25	1.1e-22
GO:0032991	C	macromolecular complex	711	1795	4.5e-05	0.0024			GO:0016020	C	membrane	1265	2807	2.6e-24	2.5e-22
GO:0044436	C	thylakoid part	35	43	0.0001	0.0052			GO:0005634	C	nucleus	966	2053	6.6e-23	5.9e-21
GO:0031090	C	organelle membrane	118	235	0.00023	0.011			GO:0044425	C	membrane part	592	1327	2e-11	1.6e-09
GO:0009654	C	oxygen evolving complex	26	29	0.00028	0.013			GO:0031224	C	intrinsic to membrane	467	1018	1.5e-10	1.1e-08
GO:0005945	C	6-phosphofructokinase complex	22	24	0.00067	0.029			GO:0016021	C	integral to membrane	460	1002	1.9e-10	1.3e-08
GO:0019898	C	extrinsic to membrane	20	22	0.0012	0.049			GO:0043234	C	protein complex	467	1068	1.8e-08	1.2e-06
									GO:0005737	C	cytoplasm	692	1693	4.3e-08	2.5e-06
									GO:0032991	C	macromolecular complex	724	1795	1e-07	5.6e-06
									GO:0044422	C	organelle part	346	811	6.3e-06	0.00031
									GO:0044446	C	intracellular organelle part	346	811	6.3e-06	0.00031
									GO:0031090	C	organelle membrane	120	235	3.3e-05	0.0015
									GO:0044436	C	thylakoid part	31	43	0.00064	0.02
									GO:0009654	C	oxygen evolving complex	24	29	0.00067	0.02
									GO:0019898	C	extrinsic to membrane	19	22	0.0017	0.044
									GO:0005945	C	6-phosphofructokinase complex	20	24	0.0017	0.044

## Sheet: combined stress
AG1									AG2
GO term	Ontology	Description	Number in input list	Number in BG/Ref	p-value	FDR			GO term	Ontology	Description	Number in input list	Number in BG/Ref	p-value	FDR
GO:0006091	P	generation of precursor metabolites and energy	215	352	2.9e-06	0.0002			GO:0046907	P	intracellular transport	246	345	3.4e-08	3e-06
GO:0034637	P	cellular carbohydrate biosynthetic process	111	173	0.00017	0.009			GO:0051641	P	cellular localization	306	459	8.8e-08	7.4e-06
GO:0009064	P	glutamine family amino acid metabolic process	48	58	0.00027	0.014			GO:0051649	P	establishment of localization in cell	297	447	1.7e-07	1.3e-05
GO:0034621	P	cellular macromolecular complex subunit organization	117	189	0.00031	0.016			GO:0034613	P	cellular protein localization	206	300	2.6e-06	0.00017
GO:0006725	P	cellular aromatic compound metabolic process	118	194	0.00048	0.022			GO:0070727	P	cellular macromolecule localization	206	300	2.6e-06	0.00017
GO:0008299	P	isoprenoid biosynthetic process	39	46	0.00071	0.032			GO:0006886	P	intracellular protein transport	203	296	3.2e-06	0.00021
GO:0006720	P	isoprenoid metabolic process	39	46	0.00071	0.032			GO:0006457	P	protein folding	196	287	5.6e-06	0.00035
GO:0006563	P	L-serine metabolic process	36	42	0.00098	0.042			GO:0007242	P	intracellular signaling cascade	172	256	3.8e-05	0.002
GO:0006996	P	organelle organization	149	264	0.0011	0.047			GO:0006950	P	response to stress	544	998	0.00019	0.0093
GO:0016830	F	carbon-carbon lyase activity	113	154	2.3e-06	0.00019			GO:0007264	P	small GTPase mediated signal transduction	133	196	0.0002	0.0095
GO:0046527	F	glucosyltransferase activity	81	117	0.00022	0.011			GO:0033365	P	protein localization in organelle	54	62	0.00033	0.015
GO:0004722	F	protein serine/threonine phosphatase activity	58	75	0.00024	0.012			GO:0006605	P	protein targeting	57	67	0.00035	0.016
GO:0016831	F	carboxy-lyase activity	71	99	0.00025	0.013			GO:0016192	P	vesicle-mediated transport	182	292	0.00039	0.017
GO:0008238	F	exopeptidase activity	93	141	0.00027	0.014			GO:0030001	P	metal ion transport	182	293	0.00044	0.019
GO:0008026	F	ATP-dependent helicase activity	89	137	0.00052	0.024			GO:0043623	P	cellular protein complex assembly	61	78	0.00097	0.041
GO:0051536	F	iron-sulfur cluster binding	75	110	0.00051	0.024			GO:0009165	P	nucleotide biosynthetic process	109	163	0.00099	0.041
GO:0051540	F	metal cluster binding	75	110	0.00051	0.024			GO:0019001	F	guanyl nucleotide binding	226	310	3.5e-08	3.7e-06
GO:0070035	F	purine NTP-dependent helicase activity	89	137	0.00052	0.024			GO:0005525	F	GTP binding	222	304	4.2e-08	4.2e-06
GO:0008483	F	transaminase activity	42	50	0.00052	0.024			GO:0032561	F	guanyl ribonucleotide binding	222	304	4.2e-08	4.2e-06
GO:0015297	F	antiporter activity	83	126	0.00057	0.026			GO:0043565	F	sequence-specific DNA binding	385	631	1.8e-06	0.00015
GO:0016747	F	transferase activity, transferring acyl groups other than amino-acyl groups	131	223	0.00069	0.031			GO:0003924	F	GTPase activity	114	150	2.2e-05	0.0016
GO:0008415	F	acyltransferase activity	131	223	0.00069	0.031			GO:0016881	F	acid-amino acid ligase activity	133	199	0.00031	0.018
GO:0015405	F	P-P-bond-hydrolysis-driven transmembrane transporter activity	142	246	0.00073	0.032			GO:0008194	F	UDP-glycosyltransferase activity	98	139	0.00051	0.028
GO:0015399	F	primary active transmembrane transporter activity	142	246	0.00073	0.032			GO:0019787	F	small conjugating protein ligase activity	118	176	0.00059	0.031
GO:0044427	C	chromosomal part	76	106	0.00016	0.005			GO:0051082	F	unfolded protein binding	117	175	0.00067	0.035
GO:0032993	C	protein-DNA complex	56	78	0.0011	0.029			GO:0008289	F	lipid binding	85	119	0.00087	0.043
GO:0005694	C	chromosome	93	150	0.0012	0.031			GO:0005506	F	iron ion binding	453	837	0.00091	0.045
GO:0008287	C	protein serine/threonine phosphatase complex	63	92	0.0013	0.033			GO:0012505	C	endomembrane system	96	137	0.00066	0.02
GO:0000785	C	chromatin	62	91	0.0015	0.037			GO:0008152	P	metabolic process	7634	12784	9.3e-112	5.7e-108
GO:0000786	C	nucleosome	54	76	0.0015	0.037			GO:0009987	P	cellular process	6618	10766	1.5e-110	4.6e-107
GO:0034622	P	cellular macromolecular complex assembly	108	169	0.00022	0.012			GO:0044237	P	cellular metabolic process	5555	8922	1.1e-95	2.3e-92
GO:0009069	P	serine family amino acid metabolic process	44	55	0.00078	0.034			GO:0044238	P	primary metabolic process	6179	10360	1.7e-84	2.5e-81
GO:0016616	F	oxidoreductase activity, acting on the CH-OH group of donors, NAD or NADP as acceptor	98	147	0.00014	0.0081			GO:0044260	P	cellular macromolecule metabolic process	4376	7137	2.3e-66	2.8e-63
GO:0016614	F	oxidoreductase activity, acting on CH-OH group of donors	104	161	0.00022	0.011			GO:0043170	P	macromolecule metabolic process	4882	8393	7.1e-54	7.2e-51
GO:0016866	F	intramolecular transferase activity	36	41	0.00073	0.032			GO:0009058	P	biosynthetic process	2815	4447	1.1e-48	9.1e-46
GO:0004180	F	carboxypeptidase activity	73	109	0.00085	0.036			GO:0044249	P	cellular biosynthetic process	2622	4144	4.4e-45	3.3e-42
GO:0004185	F	serine-type carboxypeptidase activity	73	109	0.00085	0.036			GO:0044267	P	cellular protein metabolic process	2463	3970	4.7e-38	3.2e-35
GO:0070008	F	serine-type exopeptidase activity	73	109	0.00085	0.036			GO:0006807	P	nitrogen compound metabolic process	2421	3951	6.9e-35	4.2e-32
GO:0016311	P	dephosphorylation	93	129	2.8e-05	0.0017			GO:0010467	P	gene expression	2057	3283	2.3e-33	1.3e-30
GO:0006470	P	protein amino acid dephosphorylation	88	120	2.9e-05	0.0017			GO:0051179	P	localization	1479	2227	9.6e-32	4.9e-29
GO:0005984	P	disaccharide metabolic process	62	75	3.9e-05	0.0023			GO:0009059	P	macromolecule biosynthetic process	2097	3393	1.3e-31	6.1e-29
GO:0016137	P	glycoside metabolic process	62	75	3.9e-05	0.0023			GO:0034645	P	cellular macromolecule biosynthetic process	2091	3386	2.2e-31	9.6e-29
GO:0016051	P	carbohydrate biosynthetic process	143	228	4.8e-05	0.0027			GO:0051234	P	establishment of localization	1459	2203	6.1e-31	2.3e-28
GO:0009311	P	oligosaccharide metabolic process	62	78	8.6e-05	0.0048			GO:0006810	P	transport	1459	2203	6.1e-31	2.3e-28
GO:0006118	P	electron transport	600	1245	0.00047	0.022			GO:0065007	P	biological regulation	1833	2916	3.2e-30	1.1e-27
GO:0016829	F	lyase activity	255	441	7.7e-06	0.00057			GO:0050789	P	regulation of biological process	1757	2773	3.6e-30	1.2e-27
GO:0004721	F	phosphoprotein phosphatase activity	104	144	9.2e-06	0.00066			GO:0050794	P	regulation of cellular process	1679	2639	1.9e-29	6.1e-27
GO:0008237	F	metallopeptidase activity	102	150	6.2e-05	0.0039			GO:0006139	P	nucleobase, nucleoside, nucleotide and nucleic acid metabolic process	2053	3388	1.1e-27	3.4e-25
GO:0016746	F	transferase activity, transferring acyl groups	153	252	8.6e-05	0.0051			GO:0019538	P	protein metabolic process	2951	5253	5.6e-24	1.6e-21
GO:0003700	F	transcription factor activity	438	861	0.00011	0.0064			GO:0044281	P	small molecule metabolic process	917	1322	6.8e-24	1.9e-21
GO:0043176	F	amine binding	87	127	0.00017	0.0095			GO:0043412	P	macromolecule modification	1618	2674	1.1e-21	2.8e-19
GO:0016597	F	amino acid binding	87	127	0.00017	0.0095			GO:0080090	P	regulation of primary metabolic process	1352	2166	1.2e-21	3.2e-19
GO:0031406	F	carboxylic acid binding	90	136	0.00031	0.015			GO:0019222	P	regulation of metabolic process	1380	2223	1.9e-21	4.7e-19
GO:0050660	F	FAD binding	116	194	0.00085	0.036			GO:0019219	P	regulation of nucleobase, nucleoside, nucleotide and nucleic acid metabolic process	1284	2042	2.2e-21	5e-19
GO:0008270	F	zinc ion binding	1109	2429	0.00097	0.04			GO:0051171	P	regulation of nitrogen compound metabolic process	1284	2042	2.2e-21	5e-19
GO:0008152	P	metabolic process	6815	12784	2.7e-92	1.7e-88			GO:0045449	P	regulation of transcription	1278	2031	2.3e-21	5.1e-19
GO:0009987	P	cellular process	5802	10766	1.3e-80	3.9e-77			GO:0006464	P	protein modification process	1580	2611	3.2e-21	6.7e-19
GO:0044237	P	cellular metabolic process	4845	8922	6.2e-68	1.2e-64			GO:0006350	P	transcription	1345	2165	5.3e-21	1.1e-18
GO:0044238	P	primary metabolic process	5478	10360	4.5e-66	6.7e-63			GO:0060255	P	regulation of macromolecule metabolic process	1361	2196	5.7e-21	1.1e-18
GO:0009058	P	biosynthetic process	2489	4447	8.4e-39	1e-35			GO:0031323	P	regulation of cellular metabolic process	1318	2115	6.2e-21	1.2e-18
GO:0044249	P	cellular biosynthetic process	2329	4144	4.8e-37	4.9e-34			GO:0010556	P	regulation of macromolecule biosynthetic process	1295	2079	1.6e-20	2.7e-18
GO:0044260	P	cellular macromolecule metabolic process	3701	7137	2.2e-36	1.9e-33			GO:0009889	P	regulation of biosynthetic process	1295	2079	1.6e-20	2.7e-18
GO:0043170	P	macromolecule metabolic process	4194	8393	5.3e-31	4e-28			GO:0031326	P	regulation of cellular biosynthetic process	1295	2079	1.6e-20	2.7e-18
GO:0044281	P	small molecule metabolic process	880	1322	4e-29	2.7e-26			GO:0010468	P	regulation of gene expression	1302	2107	8.6e-20	1.4e-17
GO:0006807	P	nitrogen compound metabolic process	2139	3951	2.6e-27	1.6e-24			GO:0043687	P	post-translational protein modification	1398	2339	1.5e-17	2.4e-15
GO:0051234	P	establishment of localization	1299	2203	3e-26	1.5e-23			GO:0005975	P	carbohydrate metabolic process	836	1273	1.6e-17	2.6e-15
GO:0006810	P	transport	1299	2203	3e-26	1.5e-23			GO:0006796	P	phosphate metabolic process	1400	2384	8.6e-16	1.3e-13
GO:0051179	P	localization	1309	2227	4.6e-26	2.1e-23			GO:0006793	P	phosphorus metabolic process	1400	2384	8.6e-16	1.3e-13
GO:0005975	P	carbohydrate metabolic process	809	1273	9.2e-23	4e-20			GO:0016070	P	RNA metabolic process	991	1599	1.4e-15	2.1e-13
GO:0009059	P	macromolecule biosynthetic process	1819	3393	7.5e-22	3e-19			GO:0016310	P	phosphorylation	1273	2210	8.9e-13	1.3e-10
GO:0034645	P	cellular macromolecule biosynthetic process	1815	3386	8.7e-22	3.3e-19			GO:0006468	P	protein amino acid phosphorylation	1187	2043	1.1e-12	1.5e-10
GO:0010467	P	gene expression	1764	3283	1.7e-21	5.9e-19			GO:0042180	P	cellular ketone metabolic process	453	651	1.1e-12	1.6e-10
GO:0065007	P	biological regulation	1585	2916	8.7e-21	2.9e-18			GO:0043436	P	oxoacid metabolic process	449	646	1.6e-12	2.1e-10
GO:0050789	P	regulation of biological process	1512	2773	3.1e-20	1e-17			GO:0019752	P	carboxylic acid metabolic process	449	646	1.6e-12	2.1e-10
GO:0050794	P	regulation of cellular process	1441	2639	1.8e-19	5.3e-17			GO:0044262	P	cellular carbohydrate metabolic process	408	574	1.9e-12	2.4e-10
GO:0044267	P	cellular protein metabolic process	2045	3970	1.1e-18	3.2e-16			GO:0006082	P	organic acid metabolic process	449	647	1.9e-12	2.4e-10
GO:0042180	P	cellular ketone metabolic process	456	651	2e-18	5.4e-16			GO:0006412	P	translation	567	865	3.1e-12	3.8e-10
GO:0043436	P	oxoacid metabolic process	453	646	2.2e-18	5.6e-16			GO:0032774	P	RNA biosynthetic process	702	1138	3.6e-11	4.3e-09
GO:0019752	P	carboxylic acid metabolic process	453	646	2.2e-18	5.6e-16			GO:0051252	P	regulation of RNA metabolic process	679	1095	3.9e-11	4.6e-09
GO:0006082	P	organic acid metabolic process	453	647	2.7e-18	6.5e-16			GO:0006355	P	regulation of transcription, DNA-dependent	675	1088	4.2e-11	4.9e-09
GO:0006139	P	nucleobase, nucleoside, nucleotide and nucleic acid metabolic process	1761	3388	3.1e-17	7.2e-15			GO:0006351	P	transcription, DNA-dependent	698	1134	5.4e-11	6.2e-09
GO:0006519	P	cellular amino acid and derivative metabolic process	382	559	1.4e-14	3.1e-12			GO:0034641	P	cellular nitrogen compound metabolic process	459	690	8.1e-11	9.1e-09
GO:0006350	P	transcription	1163	2165	1.9e-14	4e-12			GO:0023046	P	signaling process	338	488	1.1e-09	1.2e-07
GO:0034641	P	cellular nitrogen compound metabolic process	448	690	2.9e-14	6.1e-12			GO:0023060	P	signal transmission	338	488	1.1e-09	1.2e-07
GO:0019222	P	regulation of metabolic process	1186	2223	4.1e-14	8.2e-12			GO:0006519	P	cellular amino acid and derivative metabolic process	376	559	1.6e-09	1.7e-07
GO:0009308	P	amine metabolic process	387	577	6.4e-14	1.2e-11			GO:0006066	P	alcohol metabolic process	226	297	2.9e-09	3.1e-07
GO:0045449	P	regulation of transcription	1094	2031	6.9e-14	1.3e-11			GO:0033036	P	macromolecule localization	374	564	5.5e-09	5.7e-07
GO:0080090	P	regulation of primary metabolic process	1157	2166	6.7e-14	1.3e-11			GO:0009056	P	catabolic process	365	548	5.9e-09	6e-07
GO:0019219	P	regulation of nucleobase, nucleoside, nucleotide and nucleic acid metabolic process	1098	2042	8.6e-14	1.4e-11			GO:0044106	P	cellular amine metabolic process	353	528	7.8e-09	7.7e-07
GO:0051171	P	regulation of nitrogen compound metabolic process	1098	2042	8.6e-14	1.4e-11			GO:0006520	P	cellular amino acid metabolic process	326	481	1.1e-08	1e-06
GO:0031323	P	regulation of cellular metabolic process	1132	2115	8.6e-14	1.4e-11			GO:0006629	P	lipid metabolic process	373	568	1.2e-08	1.2e-06
GO:0044106	P	cellular amine metabolic process	360	528	9.9e-14	1.6e-11			GO:0009308	P	amine metabolic process	377	577	1.6e-08	1.5e-06
GO:0060255	P	regulation of macromolecule metabolic process	1168	2196	1.2e-13	1.9e-11			GO:0008104	P	protein localization	300	437	1.7e-08	1.5e-06
GO:0010556	P	regulation of macromolecule biosynthetic process	1112	2079	1.6e-13	2.4e-11			GO:0044248	P	cellular catabolic process	295	428	1.7e-08	1.5e-06
GO:0009889	P	regulation of biosynthetic process	1112	2079	1.6e-13	2.4e-11			GO:0005996	P	monosaccharide metabolic process	184	236	2.5e-08	2.2e-06
GO:0031326	P	regulation of cellular biosynthetic process	1112	2079	1.6e-13	2.4e-11			GO:0023052	P	signaling	426	674	3.3e-08	2.9e-06
GO:0010468	P	regulation of gene expression	1121	2107	3.5e-13	5.1e-11			GO:0044283	P	small molecule biosynthetic process	264	378	4e-08	3.4e-06
GO:0006520	P	cellular amino acid metabolic process	331	481	4.2e-13	5.8e-11			GO:0045184	P	establishment of protein localization	288	421	4e-08	3.4e-06
GO:0044262	P	cellular carbohydrate metabolic process	377	574	1e-12	1.4e-10			GO:0015031	P	protein transport	288	421	4e-08	3.4e-06
GO:0019538	P	protein metabolic process	2518	5253	3e-12	4.1e-10			GO:0006811	P	ion transport	356	552	9.9e-08	8.1e-06
GO:0044283	P	small molecule biosynthetic process	266	378	1.5e-11	2e-09			GO:0019318	P	hexose metabolic process	164	209	1e-07	8.2e-06
GO:0016053	P	organic acid biosynthetic process	184	233	3.6e-11	4.6e-09			GO:0009057	P	macromolecule catabolic process	277	418	5e-07	3.9e-05
GO:0046394	P	carboxylic acid biosynthetic process	184	233	3.6e-11	4.6e-09			GO:0044265	P	cellular macromolecule catabolic process	235	342	5.2e-07	4e-05
GO:0043412	P	macromolecule modification	1351	2674	5.9e-11	7.2e-09			GO:0044282	P	small molecule catabolic process	148	190	5.5e-07	4.2e-05
GO:0006629	P	lipid metabolic process	360	568	7.8e-11	9.4e-09			GO:0044255	P	cellular lipid metabolic process	172	231	5.5e-07	4.2e-05
GO:0006464	P	protein modification process	1310	2611	4.1e-10	4.9e-08			GO:0050896	P	response to stimulus	683	1201	6.3e-07	4.7e-05
GO:0044271	P	cellular nitrogen compound biosynthetic process	236	342	7.2e-10	8.4e-08			GO:0042221	P	response to chemical stimulus	256	383	8.1e-07	6e-05
GO:0016070	P	RNA metabolic process	844	1599	9.1e-10	1e-07			GO:0007165	P	signal transduction	285	437	9e-07	6.6e-05
GO:0009309	P	amine biosynthetic process	167	218	1.3e-09	1.5e-07			GO:0006006	P	glucose metabolic process	140	179	9.4e-07	6.8e-05
GO:0008652	P	cellular amino acid biosynthetic process	151	190	1.4e-09	1.5e-07			GO:0051186	P	cofactor metabolic process	161	217	1.4e-06	0.0001
GO:0009056	P	catabolic process	340	548	1.4e-09	1.5e-07			GO:0019320	P	hexose catabolic process	123	153	1.6e-06	0.00011
GO:0006066	P	alcohol metabolic process	208	297	3e-09	3.2e-07			GO:0046365	P	monosaccharide catabolic process	123	153	1.6e-06	0.00011
GO:0006796	P	phosphate metabolic process	1188	2384	8.2e-09	8.4e-07			GO:0006007	P	glucose catabolic process	123	153	1.6e-06	0.00011
GO:0006793	P	phosphorus metabolic process	1188	2384	8.2e-09	8.4e-07			GO:0044275	P	cellular carbohydrate catabolic process	125	159	2.9e-06	0.00019
GO:0043687	P	post-translational protein modification	1166	2339	1.1e-08	1.1e-06			GO:0046164	P	alcohol catabolic process	125	159	2.9e-06	0.00019
GO:0044248	P	cellular catabolic process	271	428	1.7e-08	1.6e-06			GO:0016053	P	organic acid biosynthetic process	166	233	5.3e-06	0.00034
GO:0005996	P	monosaccharide metabolic process	169	236	3e-08	2.9e-06			GO:0046394	P	carboxylic acid biosynthetic process	166	233	5.3e-06	0.00034
GO:0019318	P	hexose metabolic process	153	209	4.9e-08	4.7e-06			GO:0006974	P	response to DNA damage stimulus	129	169	5.7e-06	0.00035
GO:0042221	P	response to chemical stimulus	244	383	5.7e-08	5.4e-06			GO:0016043	P	cellular component organization	306	491	5.8e-06	0.00036
GO:0032774	P	RNA biosynthetic process	606	1138	8.5e-08	7.8e-06			GO:0006281	P	DNA repair	128	168	6.5e-06	0.0004
GO:0006412	P	translation	476	865	1.3e-07	1.1e-05			GO:0044271	P	cellular nitrogen compound biosynthetic process	225	342	7.7e-06	0.00047
GO:0006351	P	transcription, DNA-dependent	602	1134	1.3e-07	1.1e-05			GO:0051716	P	cellular response to stimulus	138	188	1.1e-05	0.00067
GO:0006355	P	regulation of transcription, DNA-dependent	578	1088	2.1e-07	1.8e-05			GO:0016052	P	carbohydrate catabolic process	142	196	1.3e-05	0.00079
GO:0051252	P	regulation of RNA metabolic process	580	1095	2.6e-07	2.3e-05			GO:0033554	P	cellular response to stress	132	179	1.5e-05	0.00085
GO:0044282	P	small molecule catabolic process	138	190	2.9e-07	2.5e-05			GO:0051188	P	cofactor biosynthetic process	110	142	1.7e-05	0.00099
GO:0009057	P	macromolecule catabolic process	256	418	3e-07	2.6e-05			GO:0007017	P	microtubule-based process	92	112	1.7e-05	0.001
GO:0006811	P	ion transport	322	552	3.1e-07	2.6e-05			GO:0006096	P	glycolysis	101	128	2.2e-05	0.0013
GO:0016052	P	carbohydrate catabolic process	140	196	4.7e-07	3.9e-05			GO:0046483	P	heterocycle metabolic process	232	363	2.3e-05	0.0013
GO:0006006	P	glucose metabolic process	130	179	6.3e-07	5.2e-05			GO:0007018	P	microtubule-based movement	69	76	2.3e-05	0.0013
GO:0019320	P	hexose catabolic process	115	153	8.4e-07	6.6e-05			GO:0016311	P	dephosphorylation	101	129	2.7e-05	0.0015
GO:0046365	P	monosaccharide catabolic process	115	153	8.4e-07	6.6e-05			GO:0055086	P	nucleobase, nucleoside and nucleotide metabolic process	165	242	3.1e-05	0.0017
GO:0006007	P	glucose catabolic process	115	153	8.4e-07	6.6e-05			GO:0006470	P	protein amino acid dephosphorylation	95	120	3.4e-05	0.0019
GO:0046483	P	heterocycle metabolic process	224	363	1.1e-06	8.2e-05			GO:0006812	P	cation transport	273	446	4.4e-05	0.0024
GO:0008610	P	lipid biosynthetic process	110	146	1.3e-06	0.0001			GO:0006732	P	coenzyme metabolic process	110	147	4.7e-05	0.0025
GO:0044275	P	cellular carbohydrate catabolic process	117	159	1.4e-06	0.00011			GO:0006461	P	protein complex assembly	145	212	8e-05	0.0042
GO:0046164	P	alcohol catabolic process	117	159	1.4e-06	0.00011			GO:0070271	P	protein complex biogenesis	145	212	8e-05	0.0042
GO:0023046	P	signaling process	284	488	1.7e-06	0.00012			GO:0006753	P	nucleoside phosphate metabolic process	141	205	8.3e-05	0.0043
GO:0023060	P	signal transmission	284	488	1.7e-06	0.00012			GO:0009117	P	nucleotide metabolic process	141	205	8.3e-05	0.0043
GO:0016310	P	phosphorylation	1071	2210	1.9e-06	0.00014			GO:0044085	P	cellular component biogenesis	234	380	0.00011	0.0058
GO:0006096	P	glycolysis	99	128	2e-06	0.00014			GO:0008610	P	lipid biosynthetic process	106	146	0.00014	0.0073
GO:0051186	P	cofactor metabolic process	147	217	2.1e-06	0.00015			GO:0032787	P	monocarboxylic acid metabolic process	85	110	0.00015	0.0076
GO:0044255	P	cellular lipid metabolic process	154	231	2.4e-06	0.00016			GO:0008652	P	cellular amino acid biosynthetic process	130	190	0.00018	0.0089
GO:0044265	P	cellular macromolecule catabolic process	209	342	3.8e-06	0.00026			GO:0006820	P	anion transport	70	86	0.0002	0.0095
GO:0050896	P	response to stimulus	612	1201	4.9e-06	0.00033			GO:0009311	P	oligosaccharide metabolic process	65	78	0.00021	0.01
GO:0016043	P	cellular component organization	281	491	5e-06	0.00033			GO:0022607	P	cellular component assembly	191	305	0.00024	0.012
GO:0044085	P	cellular component biogenesis	226	380	6.3e-06	0.00041			GO:0009309	P	amine biosynthetic process	144	218	0.00026	0.012
GO:0007018	P	microtubule-based movement	66	76	7.8e-06	0.0005			GO:0043933	P	macromolecular complex subunit organization	200	323	0.00027	0.013
GO:0006468	P	protein amino acid phosphorylation	984	2043	9.9e-06	0.00064			GO:0065003	P	macromolecular complex assembly	189	303	0.0003	0.014
GO:0065003	P	macromolecular complex assembly	185	303	1.4e-05	0.00086			GO:0005984	P	disaccharide metabolic process	62	75	0.00033	0.015
GO:0022607	P	cellular component assembly	185	305	1.8e-05	0.0011			GO:0016137	P	glycoside metabolic process	62	75	0.00033	0.015
GO:0043933	P	macromolecular complex subunit organization	194	323	1.8e-05	0.0011			GO:0045454	P	cell redox homeostasis	110	158	0.00034	0.015
GO:0023052	P	signaling	362	674	1.8e-05	0.0011			GO:0042592	P	homeostatic process	141	215	0.00037	0.017
GO:0006732	P	coenzyme metabolic process	103	147	2.5e-05	0.0015			GO:0065008	P	regulation of biological quality	161	253	0.00042	0.018
GO:0007017	P	microtubule-based process	83	112	3.7e-05	0.0022			GO:0019725	P	cellular homeostasis	120	178	0.00046	0.02
GO:0006812	P	cation transport	250	446	4.4e-05	0.0025			GO:0016051	P	carbohydrate biosynthetic process	147	228	0.00048	0.021
GO:0033036	P	macromolecule localization	305	564	5.3e-05	0.003			GO:0006979	P	response to oxidative stress	144	226	0.00078	0.033
GO:0055086	P	nucleobase, nucleoside and nucleotide metabolic process	148	242	8.6e-05	0.0048			GO:0006790	P	sulfur metabolic process	61	77	0.00078	0.033
GO:0006979	P	response to oxidative stress	139	226	0.00012	0.0063			GO:0006118	P	electron transport	651	1245	0.0011	0.044
GO:0051716	P	cellular response to stimulus	118	188	0.0002	0.011			GO:0009081	P	branched chain family amino acid metabolic process	40	44	0.0011	0.045
GO:0045184	P	establishment of protein localization	231	421	0.00021	0.011			GO:0003824	F	catalytic activity	7143	12146	1.2e-92	5.3e-89
GO:0015031	P	protein transport	231	421	0.00021	0.011			GO:0005488	F	binding	8667	15324	1.4e-90	3.2e-87
GO:0051188	P	cofactor biosynthetic process	94	142	0.00023	0.012			GO:0000166	F	nucleotide binding	2972	4986	1.2e-36	1.8e-33
GO:0065008	P	regulation of biological quality	149	253	0.00029	0.015			GO:0017076	F	purine nucleotide binding	2589	4351	2.2e-31	2.5e-28
GO:0006753	P	nucleoside phosphate metabolic process	125	205	0.00031	0.016			GO:0016740	F	transferase activity	2455	4110	2e-30	1.8e-27
GO:0009117	P	nucleotide metabolic process	125	205	0.00031	0.016			GO:0032555	F	purine ribonucleotide binding	2465	4154	2.5e-29	1.6e-26
GO:0008104	P	protein localization	236	437	0.00036	0.018			GO:0032553	F	ribonucleotide binding	2465	4154	2.5e-29	1.6e-26
GO:0009081	P	branched chain family amino acid metabolic process	39	44	0.0004	0.019			GO:0001883	F	purine nucleoside binding	2394	4086	3.2e-26	1.4e-23
GO:0006974	P	response to DNA damage stimulus	106	169	0.00041	0.02			GO:0001882	F	nucleoside binding	2394	4086	3.2e-26	1.4e-23
GO:0007165	P	signal transduction	235	437	0.00044	0.021			GO:0030554	F	adenyl nucleotide binding	2394	4086	3.2e-26	1.4e-23
GO:0006461	P	protein complex assembly	127	212	0.00047	0.022			GO:0005524	F	ATP binding	2272	3891	2.6e-24	9.5e-22
GO:0070271	P	protein complex biogenesis	127	212	0.00047	0.022			GO:0032559	F	adenyl ribonucleotide binding	2274	3895	2.6e-24	9.5e-22
GO:0006281	P	DNA repair	105	168	0.00048	0.022			GO:0005215	F	transporter activity	971	1492	2.4e-19	8.4e-17
GO:0032787	P	monocarboxylic acid metabolic process	75	110	0.00051	0.023			GO:0016787	F	hydrolase activity	2296	4090	1.6e-18	5.1e-16
GO:0042592	P	homeostatic process	128	215	0.00054	0.025			GO:0016301	F	kinase activity	1390	2305	2.1e-18	6.3e-16
GO:0006790	P	sulfur metabolic process	57	77	0.00057	0.026			GO:0003676	F	nucleic acid binding	2436	4380	3.1e-18	8.6e-16
GO:0033554	P	cellular response to stress	109	179	0.00075	0.033			GO:0016772	F	transferase activity, transferring phosphorus-containing groups	1573	2672	6.7e-18	1.7e-15
GO:0006820	P	anion transport	61	86	0.00081	0.035			GO:0016818	F	hydrolase activity, acting on acid anhydrides, in phosphorus-containing anhydrides	684	995	1.5e-17	3.6e-15
GO:0045454	P	cell redox homeostasis	98	158	0.00087	0.038			GO:0016462	F	pyrophosphatase activity	683	993	1.5e-17	3.6e-15
GO:0019725	P	cellular homeostasis	107	178	0.0011	0.049			GO:0016817	F	hydrolase activity, acting on acid anhydrides	691	1012	3e-17	6.6e-15
GO:0003824	F	catalytic activity	6558	12146	2e-95	8.6e-92			GO:0017111	F	nucleoside-triphosphatase activity	651	947	9.1e-17	1.9e-14
GO:0005488	F	binding	7727	15324	9e-72	1.9e-68			GO:0016773	F	phosphotransferase activity, alcohol group as acceptor	1343	2252	1.1e-16	2.2e-14
GO:0000166	F	nucleotide binding	2576	4986	4.5e-24	6.4e-21			GO:0043169	F	cation binding	2555	4721	4.1e-15	8e-13
GO:0016740	F	transferase activity	2159	4110	1.2e-22	1.3e-19			GO:0043167	F	ion binding	2555	4725	5.4e-15	1e-12
GO:0016787	F	hydrolase activity	2121	4090	2.5e-20	2.1e-17			GO:0030528	F	transcription regulator activity	845	1354	5.9e-14	1.1e-11
GO:0005215	F	transporter activity	894	1492	9.9e-20	7.1e-17			GO:0005515	F	protein binding	1947	3535	1.4e-13	2.4e-11
GO:0017076	F	purine nucleotide binding	2207	4351	6.6e-18	4e-15			GO:0004674	F	protein serine/threonine kinase activity	1079	1819	3.2e-13	5.3e-11
GO:0016818	F	hydrolase activity, acting on acid anhydrides, in phosphorus-containing anhydrides	616	995	5.5e-16	2.1e-13			GO:0046872	F	metal ion binding	2369	4418	6.8e-13	1.1e-10
GO:0016462	F	pyrophosphatase activity	615	993	5.5e-16	2.1e-13			GO:0004672	F	protein kinase activity	1190	2047	9.2e-13	1.4e-10
GO:0032555	F	purine ribonucleotide binding	2092	4154	4.7e-16	2.1e-13			GO:0004713	F	protein tyrosine kinase activity	1073	1823	1.5e-12	2.2e-10
GO:0032553	F	ribonucleotide binding	2092	4154	4.7e-16	2.1e-13			GO:0016491	F	oxidoreductase activity	1246	2166	2e-12	2.9e-10
GO:0016817	F	hydrolase activity, acting on acid anhydrides	622	1012	1.1e-15	4e-13			GO:0003677	F	DNA binding	1447	2590	1.4e-11	2e-09
GO:0001883	F	purine nucleoside binding	2052	4086	2.1e-15	6e-13			GO:0005198	F	structural molecule activity	448	659	1.6e-11	2.2e-09
GO:0001882	F	nucleoside binding	2052	4086	2.1e-15	6e-13			GO:0048037	F	cofactor binding	483	736	1.1e-10	1.4e-08
GO:0030554	F	adenyl nucleotide binding	2052	4086	2.1e-15	6e-13			GO:0003735	F	structural constituent of ribosome	390	568	1.3e-10	1.7e-08
GO:0017111	F	nucleoside-triphosphatase activity	585	947	4e-15	1.1e-12			GO:0022857	F	transmembrane transporter activity	571	905	2.1e-10	2.5e-08
GO:0016491	F	oxidoreductase activity	1168	2166	7.6e-15	1.9e-12			GO:0022892	F	substrate-specific transporter activity	553	873	2.6e-10	3.1e-08
GO:0048037	F	cofactor binding	473	736	1.9e-14	4.5e-12			GO:0003700	F	transcription factor activity	538	861	1.8e-09	2.1e-07
GO:0032559	F	adenyl ribonucleotide binding	1942	3895	9.1e-14	2e-11			GO:0042578	F	phosphoric ester hydrolase activity	247	338	7.2e-09	8.3e-07
GO:0005524	F	ATP binding	1938	3891	1.3e-13	2.7e-11			GO:0046914	F	transition metal ion binding	1873	3563	1.4e-08	1.6e-06
GO:0003676	F	nucleic acid binding	2139	4380	1.4e-12	2.9e-10			GO:0022891	F	substrate-specific transmembrane transporter activity	460	738	3.2e-08	3.5e-06
GO:0022857	F	transmembrane transporter activity	537	905	6.5e-12	1.3e-09			GO:0022804	F	active transmembrane transporter activity	364	562	5.2e-08	5.2e-06
GO:0043169	F	cation binding	2268	4721	2.4e-11	4.5e-09			GO:0016788	F	hydrolase activity, acting on ester bonds	617	1048	7.8e-08	7.6e-06
GO:0043167	F	ion binding	2268	4725	3e-11	5.4e-09			GO:0016791	F	phosphatase activity	203	279	1.8e-07	1.7e-05
GO:0030528	F	transcription regulator activity	739	1354	1.5e-10	2.5e-08			GO:0050662	F	coenzyme binding	324	503	3.9e-07	3.6e-05
GO:0022892	F	substrate-specific transporter activity	503	873	6.6e-10	1.1e-07			GO:0016853	F	isomerase activity	172	230	4.5e-07	4.1e-05
GO:0004553	F	hydrolase activity, hydrolyzing O-glycosyl compounds	352	569	9.4e-10	1.5e-07			GO:0015075	F	ion transmembrane transporter activity	398	651	1.1e-06	9.6e-05
GO:0016301	F	kinase activity	1165	2305	1.2e-09	1.8e-07			GO:0016887	F	ATPase activity	320	505	1.3e-06	0.00011
GO:0016772	F	transferase activity, transferring phosphorus-containing groups	1322	2672	4e-09	6e-07			GO:0016874	F	ligase activity	288	447	1.6e-06	0.00014
GO:0022804	F	active transmembrane transporter activity	343	562	4.4e-09	6.3e-07			GO:0008270	F	zinc ion binding	1279	2429	2.4e-06	0.00019
GO:0022891	F	substrate-specific transmembrane transporter activity	427	738	8.5e-09	1.2e-06			GO:0042623	F	ATPase activity, coupled	255	395	5.5e-06	0.00045
GO:0050662	F	coenzyme binding	310	503	1.2e-08	1.6e-06			GO:0016757	F	transferase activity, transferring glycosyl groups	381	640	1.1e-05	0.00084
GO:0016798	F	hydrolase activity, acting on glycosyl bonds	367	619	1.4e-08	1.8e-06			GO:0004553	F	hydrolase activity, hydrolyzing O-glycosyl compounds	343	569	1.3e-05	0.001
GO:0042578	F	phosphoric ester hydrolase activity	225	338	1.5e-08	1.9e-06			GO:0004721	F	phosphoprotein phosphatase activity	111	144	1.8e-05	0.0014
GO:0046872	F	metal ion binding	2080	4418	1.8e-08	2.2e-06			GO:0016879	F	ligase activity, forming carbon-nitrogen bonds	192	289	2.3e-05	0.0017
GO:0016773	F	phosphotransferase activity, alcohol group as acceptor	1119	2252	3.4e-08	4.1e-06			GO:0015291	F	secondary active transmembrane transporter activity	185	278	2.9e-05	0.0021
GO:0005515	F	protein binding	1687	3535	3.9e-08	4.5e-06			GO:0016769	F	transferase activity, transferring nitrogenous groups	73	86	6e-05	0.0043
GO:0016853	F	isomerase activity	164	230	5.7e-08	6.5e-06			GO:0016758	F	transferase activity, transferring hexosyl groups	341	582	7.2e-05	0.005
GO:0016887	F	ATPase activity	305	505	6.3e-08	6.9e-06			GO:0016798	F	hydrolase activity, acting on glycosyl bonds	360	619	7.2e-05	0.005
GO:0016791	F	phosphatase activity	188	279	1.2e-07	1.3e-05			GO:0004386	F	helicase activity	141	207	0.00011	0.0078
GO:0015075	F	ion transmembrane transporter activity	372	651	1.9e-07	2e-05			GO:0019842	F	vitamin binding	185	288	0.00012	0.0079
GO:0005198	F	structural molecule activity	374	659	2.9e-07	2.9e-05			GO:0004871	F	signal transducer activity	173	266	0.00012	0.0079
GO:0003735	F	structural constituent of ribosome	330	568	2.9e-07	2.9e-05			GO:0060089	F	molecular transducer activity	173	266	0.00012	0.0079
GO:0016788	F	hydrolase activity, acting on ester bonds	557	1048	3.3e-07	3.2e-05			GO:0016209	F	antioxidant activity	163	248	0.00013	0.0083
GO:0042623	F	ATPase activity, coupled	242	395	6.1e-07	5.8e-05			GO:0003774	F	motor activity	70	85	0.00016	0.0099
GO:0019842	F	vitamin binding	186	288	1.1e-06	9.8e-05			GO:0003777	F	microtubule motor activity	60	69	0.00017	0.01
GO:0003677	F	DNA binding	1243	2590	1.2e-06	0.00011			GO:0030170	F	pyridoxal phosphate binding	134	197	0.00017	0.011
GO:0004674	F	protein serine/threonine kinase activity	900	1819	1.2e-06	0.00011			GO:0070279	F	vitamin B6 binding	134	197	0.00017	0.011
GO:0030170	F	pyridoxal phosphate binding	137	197	1.7e-06	0.00015			GO:0017171	F	serine hydrolase activity	140	209	0.0002	0.012
GO:0016874	F	ligase activity	264	447	1.7e-06	0.00015			GO:0008236	F	serine-type peptidase activity	140	209	0.0002	0.012
GO:0070279	F	vitamin B6 binding	137	197	1.7e-06	0.00015			GO:0031406	F	carboxylic acid binding	99	136	0.00022	0.013
GO:0017171	F	serine hydrolase activity	142	209	2.8e-06	0.00022			GO:0016829	F	lyase activity	260	441	0.00036	0.021
GO:0008236	F	serine-type peptidase activity	142	209	2.8e-06	0.00022			GO:0016741	F	transferase activity, transferring one-carbon groups	172	275	0.00049	0.028
GO:0015291	F	secondary active transmembrane transporter activity	177	278	3.5e-06	0.00027			GO:0008324	F	cation transmembrane transporter activity	280	484	0.00053	0.029
GO:0016757	F	transferase activity, transferring glycosyl groups	352	640	5.2e-06	0.0004			GO:0043176	F	amine binding	91	127	0.00054	0.029
GO:0004713	F	protein tyrosine kinase activity	890	1823	6.2e-06	0.00047			GO:0016597	F	amino acid binding	91	127	0.00054	0.029
GO:0046914	F	transition metal ion binding	1650	3563	8.2e-06	0.00059			GO:0050660	F	FAD binding	127	194	0.00074	0.038
GO:0004672	F	protein kinase activity	986	2047	9.6e-06	0.00068			GO:0016684	F	oxidoreductase activity, acting on peroxide as acceptor	142	223	0.00086	0.043
GO:0016879	F	ligase activity, forming carbon-nitrogen bonds	179	289	1e-05	0.0007			GO:0004601	F	peroxidase activity	142	223	0.00086	0.043
GO:0004871	F	signal transducer activity	167	266	1.1e-05	0.00077			GO:0016746	F	transferase activity, transferring acyl groups	157	252	0.00094	0.046
GO:0060089	F	molecular transducer activity	167	266	1.1e-05	0.00077			GO:0008237	F	metallopeptidase activity	102	150	0.00095	0.046
GO:0003777	F	microtubule motor activity	61	69	1.2e-05	0.00077			GO:0008168	F	methyltransferase activity	165	268	0.001	0.05
GO:0004386	F	helicase activity	136	207	1.5e-05	0.00096			GO:0005623	C	cell	4960	7550	9.8e-110	5.7e-107
GO:0016741	F	transferase activity, transferring one-carbon groups	168	275	3.2e-05	0.002			GO:0044464	C	cell part	4960	7550	9.8e-110	5.7e-107
GO:0016209	F	antioxidant activity	152	248	6.5e-05	0.004			GO:0005622	C	intracellular	3337	5067	5.8e-71	2.3e-68
GO:0016758	F	transferase activity, transferring hexosyl groups	311	582	8.6e-05	0.0051			GO:0044424	C	intracellular part	2754	4171	2.1e-58	6.1e-56
GO:0008168	F	methyltransferase activity	161	268	8.5e-05	0.0051			GO:0043229	C	intracellular organelle	2191	3299	3.3e-47	6.4e-45
GO:0016769	F	transferase activity, transferring nitrogenous groups	66	86	0.00011	0.0063			GO:0043226	C	organelle	2191	3299	3.3e-47	6.4e-45
GO:0008324	F	cation transmembrane transporter activity	263	484	0.00013	0.0075			GO:0016020	C	membrane	1832	2807	2.5e-36	4.2e-34
GO:0016684	F	oxidoreductase activity, acting on peroxide as acceptor	136	223	0.00018	0.0095			GO:0043231	C	intracellular membrane-bounded organelle	1630	2485	4.6e-33	5.9e-31
GO:0004601	F	peroxidase activity	136	223	0.00018	0.0095			GO:0043227	C	membrane-bounded organelle	1640	2503	4.2e-33	5.9e-31
GO:0003774	F	motor activity	64	85	0.0002	0.01			GO:0005737	C	cytoplasm	1157	1693	3.6e-28	4.2e-26
GO:0005623	C	cell	4358	7550	8.8e-85	4.7e-82			GO:0032991	C	macromolecular complex	1179	1795	3.1e-24	3.3e-22
GO:0044464	C	cell part	4358	7550	8.8e-85	4.7e-82			GO:0005634	C	nucleus	1306	2053	5.1e-23	4.9e-21
GO:0005622	C	intracellular	2866	5067	9.7e-48	3.4e-45			GO:0044444	C	cytoplasmic part	877	1273	2.6e-22	2.3e-20
GO:0044424	C	intracellular part	2392	4171	2.1e-42	5.5e-40			GO:0044425	C	membrane part	875	1327	1.4e-18	1.1e-16
GO:0043229	C	intracellular organelle	1925	3299	5.7e-37	1e-34			GO:0031224	C	intrinsic to membrane	697	1018	1.4e-17	1.1e-15
GO:0043226	C	organelle	1925	3299	5.7e-37	1e-34			GO:0016021	C	integral to membrane	686	1002	2.6e-17	1.9e-15
GO:0016020	C	membrane	1683	2807	1.2e-36	1.9e-34			GO:0043232	C	intracellular non-membrane-bounded organelle	605	894	9.2e-15	6e-13
GO:0043227	C	membrane-bounded organelle	1458	2503	9.5e-28	1.3e-25			GO:0043228	C	non-membrane-bounded organelle	605	894	9.2e-15	6e-13
GO:0043231	C	intracellular membrane-bounded organelle	1444	2485	3.6e-27	4.3e-25			GO:0043234	C	protein complex	698	1068	1.5e-14	9.3e-13
GO:0005737	C	cytoplasm	995	1693	5.1e-20	5.4e-18			GO:0044422	C	organelle part	553	811	5.1e-14	2.8e-12
GO:0005634	C	nucleus	1167	2053	8.1e-20	7.8e-18			GO:0044446	C	intracellular organelle part	553	811	5.1e-14	2.8e-12
GO:0032991	C	macromolecular complex	1041	1795	1.2e-19	1.1e-17			GO:0030529	C	ribonucleoprotein complex	455	664	5e-12	2.7e-10
GO:0044425	C	membrane part	785	1327	1.6e-16	1.3e-14			GO:0005840	C	ribosome	390	570	1.8e-10	9.2e-09
GO:0016021	C	integral to membrane	620	1002	4.8e-16	3.6e-14			GO:0005739	C	mitochondrion	130	162	8.9e-07	4.3e-05
GO:0031224	C	intrinsic to membrane	626	1018	8.4e-16	6e-14			GO:0031090	C	organelle membrane	172	235	1.2e-06	5.4e-05
GO:0044444	C	cytoplasmic part	747	1273	3.1e-15	2e-13			GO:0031967	C	organelle envelope	127	161	2.2e-06	9.6e-05
GO:0043232	C	intracellular non-membrane-bounded organelle	539	894	9.2e-13	5.4e-11			GO:0044429	C	mitochondrial part	113	139	2.9e-06	0.00012
GO:0043228	C	non-membrane-bounded organelle	539	894	9.2e-13	5.4e-11			GO:0005856	C	cytoskeleton	125	163	6.7e-06	0.00028
GO:0044422	C	organelle part	496	811	1.5e-12	7.9e-11			GO:0005783	C	endoplasmic reticulum	97	117	8.1e-06	0.00032
GO:0044446	C	intracellular organelle part	496	811	1.5e-12	7.9e-11			GO:0044430	C	cytoskeletal part	106	133	1e-05	0.0004
GO:0043234	C	protein complex	606	1068	7.8e-11	4e-09			GO:0031975	C	envelope	133	181	1.5e-05	0.00055
GO:0030529	C	ribonucleoprotein complex	390	664	1.1e-08	5.2e-07			GO:0005740	C	mitochondrial envelope	99	123	1.5e-05	0.00055
GO:0005840	C	ribosome	332	570	2.3e-07	1e-05			GO:0015630	C	microtubule cytoskeleton	94	115	1.6e-05	0.00057
GO:0031090	C	organelle membrane	158	235	1.2e-06	5.6e-05			GO:0031966	C	mitochondrial membrane	85	103	3.1e-05	0.0011
GO:0005875	C	microtubule associated complex	61	69	1.2e-05	0.0005			GO:0005875	C	microtubule associated complex	60	69	0.00017	0.0055
GO:0031967	C	organelle envelope	111	161	2e-05	0.00083			GO:0005743	C	mitochondrial inner membrane	69	86	0.00029	0.0091
GO:0015630	C	microtubule cytoskeleton	84	115	4.8e-05	0.0019			GO:0019866	C	organelle inner membrane	69	86	0.00029	0.0091
GO:0005783	C	endoplasmic reticulum	84	117	7.2e-05	0.0028			GO:0044428	C	nuclear part	95	133	0.00045	0.014
GO:0005740	C	mitochondrial envelope	87	123	7.9e-05	0.0029
GO:0005856	C	cytoskeleton	107	163	0.00011	0.0041
GO:0031966	C	mitochondrial membrane	75	103	0.00012	0.0042
GO:0031975	C	envelope	116	181	0.00012	0.0042
GO:0005739	C	mitochondrion	106	162	0.00013	0.0043
GO:0005743	C	mitochondrial inner membrane	64	86	0.00025	0.0073
GO:0019866	C	organelle inner membrane	64	86	0.00025	0.0073
GO:0044430	C	cytoskeletal part	89	133	0.00026	0.0074
GO:0044429	C	mitochondrial part	91	139	0.00038	0.011
GO:0044428	C	nuclear part	83	133	0.0018	0.044
